# Supplementary material for: Population transcriptomics of Drosophila melanogaster females
Source: BMC Genomics. 2011 Jan 28;12:81. doi: 10.1186/1471-2164-12-81 (PMC3040150; doi:10.1186/1471-2164-12-81)
Supplement: Additional file 1 — Expression divergence between the African and European populations. Table of relative expression levels in the African and European populations of all genes used in the analysis. [file 1471-2164-12-81-S1.XLS]

## Sheet: data
Additional file 1: Expression divergence between the African and European populations
Gene	CDMC probe ID	Relative Africa Expression	Relative Europe Expression	P(Afro>Euro)	P(Euro>Afro)
CG8453	27-CG8453-RA_1	1	3.08261	0	1
CG31362	23-CG31362-RA_1	1	2.31374	0	1
CG1397	23-CG1397-RA_3	1	1.80331	0.0009	0.9991
CG18030	23-CG18030-RA_3	1	1.77526	0.0037	0.9963
CG18180	12-CG18180-RA_1	1	1.76103	0.0003	0.9997
CG6492	24-CG6492-RA_1	1	1.7512	0.0002	0.9998
CG14227	3-CG14227-RA_1	1	1.7405	0.0012	0.9988
CG6104	23-CG6104-RA_1	1	1.67885	0.0025	0.9975
CG32283	2-CG32283-RA_1	1	1.66302	0.0008	0.9992
CG12385	23-CG12385-RA_5	1	1.63003	0	1
CG14610	17-CG14610-RA_1	1	1.61479	0.0004	0.9996
CG2043	23-CG2043-RA_1	1	1.58985	0	1
CG17244	23-CG17244-RA_1	1	1.57362	0.0078	0.9922
CG32679	23-CG32679-RA_1	1	1.56538	0.0057	0.9943
CG18516	10-CG18516-RA_1	1	1.56357	0.0064	0.9936
CG30095	9-CG30095-RA_1	1	1.56172	0.0037	0.9963
CG17200	13-CG17200-RA_3	1	1.55594	0.0035	0.9965
CG30191	2-CG30191-RA_4	1	1.5545	0.0394	0.9606
CG15347	24-CG15347-RA_4	1	1.55293	0.0057	0.9943
CG5469	23-CG5469-RC_1	1	1.55058	0.0009	0.9991
CG14096	1-CG14096-RA_2	1	1.54681	0.0034	0.9966
CG12506	24-CG12506-RA_1	1	1.544	0.0029	0.9971
CG8871	7-CG8871-RA_1	1	1.54093	0	1
CG4621	24-CG4621-RA_1	1	1.54032	0.0055	0.9945
CG7589	17-CG7589-RA_1	1	1.53879	0.0164	0.9836
CG14193	24-CG14193-RA_4	1	1.5356	0.002	0.998
CG31556	2-CG31556-RA_2	1	1.53422	0.0005	0.9995
CG32491	23-CG32491-RR_1	1	1.53269	0.0109	0.9891
CG4959	11-CG4959-RB_1	1	1.52993	0.0338	0.9662
CG31047	23-CG31047-RA_3	1	1.52341	0	1
CG12261	18-CG12261-RA_8	1	1.52019	0.0034	0.9966
CG10005	18-CG10005-RA_1	1	1.51999	0.0005	0.9995
CG14585	2-CG14585-RA_1	1	1.51992	0.0007	0.9993
CG17648	23-CG17648-RA_1	1	1.51892	0.0035	0.9965
CG30465	23-CG30465-RA_1	1	1.51553	0.0078	0.9922
CG6978	18-CG6978-RA_2	1	1.51447	0.0043	0.9957
CG4035	22-CG4035-RE_3	1	1.51326	0.0038	0.9962
CG12809	18-CG12809-RA_1	1	1.51322	0.0056	0.9944
CG31646	23-CG31646-RA_1	1	1.51307	0.0001	0.9999
CG12284	24-CG12284-RA_1	1	1.50886	0.0001	0.9999
CG31988	22-CG31988-RA_1	1	1.50828	0.0001	0.9999
CG1543	23-CG1543-RB_6	1	1.50611	0.0108	0.9892
CG18536	23-CG18536-RA_5	1	1.505	0.0012	0.9988
CG32005	17-CG32005-RA_1	1	1.50256	0.0001	0.9999
CG10253	23-CG10253-RA_2	1	1.50227	0.0009	0.9991
CG30154	23-CG30154-RA_3	1	1.50081	0	1
CG18105	18-CG18105-RA_1	1	1.49435	0.0027	0.9973
CG18559	3-CG18559-RA_4	1	1.49319	0.0052	0.9948
CG18468	9-CG18468-RA_1	1	1.49119	0.0014	0.9986
CG7710	15-CG7710-RA_1	1	1.48898	0.0023	0.9977
CG4537	23-CG4537-RA_2	1	1.48802	0.0012	0.9988
CG10073	2-CG10073-RA_2	1	1.48725	0.0055	0.9945
CG32509	6-CG32509-RA_7	1	1.48704	0.003	0.997
CG7046	22-CG7046-RA_1	1	1.48501	0.0528	0.9472
CG32588	23-CG32588-RA_2	1	1.48392	0	1
CG30287	2-CG30287-RA_1	1	1.48335	0.005	0.995
CG9648	23-CG9648-RA_14	1	1.48318	0.0127	0.9873
CG31820	23-CG31820-RA_3	1	1.48232	0.0037	0.9963
CG12184	24-CG12184-RA_1	1	1.48218	0.0003	0.9997
CG8799	3-CG8799-RA_4	1	1.48016	0.0091	0.9909
CG16782	9-CG16782-RA_2	1	1.47915	0.0005	0.9995
CG14445	3-CG14445-RA_2	1	1.4782	0.0126	0.9874
CG12249	23-CG12249-RA_7	1	1.47809	0.0012	0.9988
CG31626	24-CG31626-RA_2	1	1.47721	0.0032	0.9968
CG15282	23-CG15282-RA_2	1	1.47716	0.0165	0.9835
CG10071	23-CG10071-RB_2	1	1.47602	0	1
CG11801	23-CG11801-RA_3	1	1.47589	0.0211	0.9789
CG8937	24-CG8937-RC_3	1	1.47432	0	1
CG10261	23-CG10261-RA_3	1	1.47379	0.0032	0.9968
CR32665	14-CR32665-RB_2	1	1.47333	0	1
CG1577	24-CG1577-RA_3	1	1.47138	0	1
CG30142	11-CG30142-RA_1	1	1.47011	0.0024	0.9976
CG13793	15-CG13793-RA_2	1	1.46871	0.0033	0.9967
CG3294	23-CG3294-RB_1	1	1.46564	0.0002	0.9998
CG15403	18-CG15403-RA_4	1	1.46311	0.0005	0.9995
CG13167	23-CG13167-RA_2	1	1.46072	0.0113	0.9887
CG18854	24-CG18854-RA_1	1	1.46045	0.0003	0.9997
CG40268	23-CG40268-RA_1	1	1.46038	0.0012	0.9988
CG7323	23-CG7323-RA_5	1	1.45929	0.0001	0.9999
CG12672	23-CG12672-RA_1	1	1.45889	0.0004	0.9996
CG12290	23-CG12290-RA_4	1	1.45837	0.0037	0.9963
CG32613	22-CG32613-RA_1	1	1.4582	0.014	0.986
CG12650	23-CG12650-RB_1	1	1.45806	0.0593	0.9407
CG13759	24-CG13759-RA_1	1	1.4572	0.0037	0.9963
CG1986	6-CG1986-RA_2	1	1.45671	0.003	0.997
CG5122	3-CG5122-RA_1	1	1.456	0.0058	0.9942
CG3355	24-CG3355-RA_3	1	1.45535	0.0001	0.9999
CG14030	23-CG14030-RA_1	1	1.45432	0.0059	0.9941
CG30018	23-CG30018-RC_10	1	1.45296	0.0002	0.9998
CG7715	23-CG7715-RA_1	1	1.4524	0.0017	0.9983
CG3584	24-CG3584-RA_1	1	1.452	0.0015	0.9985
CG40002	24-CG40002-RA_2	1	1.45199	0.0011	0.9989
CG6634	23-CG6634-RA_1	1	1.45141	0.0152	0.9848
CG3241	23-CG3241-RA_19	1	1.45121	0.0011	0.9989
CG30103	14-CG30103-RA_1	1	1.44986	0.0244	0.9756
CG15327	3-CG15327-RA_1	1	1.44934	0.0002	0.9998
CG32574	23-CG32574-RA_1	1	1.44837	0.0117	0.9883
CG11458	23-CG11458-RA_1	1	1.44829	0.001	0.999
CG14691	16-CG14691-RA_2	1	1.44818	0.0016	0.9984
CG30119	24-CG30119-RA_3	1	1.4481	0.0015	0.9985
CG1066	14-CG1066-RB_1	1	1.4478	0.0022	0.9978
CG18473	23-CG18473-RA_8	1	1.4475	0.0085	0.9915
CG12959	2-CG12959-RA_1	1	1.44748	0	1
CG1656	23-CG1656-RA_1	1	1.44589	0.0005	0.9995
CG1225	23-CG1225-RA_7	1	1.44567	0.0017	0.9983
CG11404	2-CG11404-RA_2	1	1.44549	0.0556	0.9444
CG13747	13-CG13747-RA_1	1	1.44546	0.0062	0.9938
CG12384	23-CG12384-RA_1	1	1.44379	0.0005	0.9995
CG4341	23-CG4341-RA_3	1	1.44323	0.001	0.999
CG8740	23-CG8740-RA_3	1	1.44259	0.0003	0.9997
CG32171	23-CG32171-RE_3	1	1.44257	0.012	0.988
CG5408	24-CG5408-RA_4	1	1.44179	0.0021	0.9979
CG32154	3-CG32154-RA_1	1	1.44132	0	1
CG30116	16-CG30116-RA_1	1	1.44085	0.0074	0.9926
CG17935	23-CG17935-RA_5	1	1.44022	0.001	0.999
CG18814	17-CG18814-RA_1	1	1.43926	0.0125	0.9875
CG8869	1-CG8869-RA_2	1	1.43866	0.0154	0.9846
CG6544	23-CG6544-RD_5	1	1.43836	0.0027	0.9973
CG12105	23-CG12105-RA_4	1	1.4372	0.0005	0.9995
CG13333	3-CG13333-RA_1	1	1.43624	0.008	0.992
CG17639	24-CG17639-RA_1	1	1.43611	0.0147	0.9853
CG18259	24-CG18259-RA_7	1	1.43608	0.0082	0.9918
CG2961	24-CG2961-RA_1	1	1.43592	0.0079	0.9921
CG3022	22-CG3022-RA_6	1	1.43591	0.0011	0.9989
CG6372	23-CG6372-RA_2	1	1.43531	0.006	0.994
CG14666	23-CG14666-RA_3	1	1.43476	0.0212	0.9788
CG6483	3-CG6483-RA_1	1	1.43373	0.0049	0.9951
CG32006	23-CG32006-RA_7	1	1.43261	0.0035	0.9965
CG40339	23-CG40339-RA_5	1	1.43104	0.0007	0.9993
CG2229	24-CG2229-RA_2	1	1.42869	0.0357	0.9643
CG40251	23-CG40251-RA_3	1	1.42632	0.0043	0.9957
CG30106	10-CG30106-RA_1	1	1.4259	0.0046	0.9954
CG40123	18-CG40123-RA_4	1	1.42577	0.0004	0.9996
CG17198	9-CG17198-RA_1	1	1.4242	0.0108	0.9892
CG32853	15-CG32853-RA_1	1	1.42308	0.0023	0.9977
CG13063	1-CG13063-RA_1	1	1.42302	0	1
CG12317	23-CG12317-RA_3	1	1.42284	0.0004	0.9996
CG6140	18-CG6140-RA_1	1	1.42248	0.013	0.987
CG32572	23-CG32572-RA_4	1	1.42151	0.0132	0.9868
CG31415	24-CG31415-RA_1	1	1.42128	0.0174	0.9826
CG7930	16-CG7930-RB_1	1	1.42043	0.0011	0.9989
CG4440	23-CG4440-RA_3	1	1.41906	0.0006	0.9994
CG17292	47-CG17292-RA_4	1	1.41759	0.0002	0.9998
CG11271	23-CG11271-RC_1	1	1.41747	0.0051	0.9949
CG18250	16-CG18250-RC_1	1	1.41743	0.0135	0.9865
CG3758	23-CG3758-RA_8	1	1.41676	0.0001	0.9999
CG7309	17-CG7309-RA_2	1	1.41581	0.0007	0.9993
CG10788	23-CG10788-RB_1	1	1.41581	0.0103	0.9897
CG17923	16-CG17923-RA_1	1	1.41574	0.0474	0.9526
CG14041	13-CG14041-RB_1	1	1.41572	0.0056	0.9944
CG10297	23-CG10297-RA_1	1	1.41546	0.0016	0.9984
CG6790	14-CG6790-RA_2	1	1.41498	0.0107	0.9893
CG12610	22-CG12610-RA_1	1	1.41464	0.0006	0.9994
CG7075	18-CG7075-RA_2	1	1.41464	0.0087	0.9913
CG8884	23-CG8884-RB_2	1	1.4134	0.0042	0.9958
CG15311	10-CG15311-RA_1	1	1.41324	0.0028	0.9972
CG8083	23-CG8083-RA_1	1	1.41242	0.0033	0.9967
CG12963	24-CG12963-RA_2	1	1.41228	0.0069	0.9931
CG3830	15-CG3830-RA_1	1	1.41222	0.0052	0.9948
CG6106	16-CG6106-RA_1	1	1.41208	0.0055	0.9945
CR31850	23-CR31850-RA_1	1	1.41142	0.0004	0.9996
CG13499	16-CG13499-RC_1	1	1.41066	0.0104	0.9896
CG30148	18-CG30148-RA_1	1	1.40935	0.0024	0.9976
CG18779	23-CG18779-RA_3	1	1.40904	0.0004	0.9996
CG31691	9-CG31691-RA_1	1	1.40869	0.0062	0.9938
CG8884	23-CG8884-RA_2	1	1.4072	0.003	0.997
CG41049	2-CG41049-RA_2	1	1.40643	0.0021	0.9979
CR32660	24-CR32660-RA_2	1	1.40637	0.0002	0.9998
CG10533	23-CG10533-RA_1	1	1.406	0.0003	0.9997
CG32062	23-CG32062-RB_1	1	1.40493	0.0013	0.9987
CG1683	16-CG1683-RA_1	1	1.40382	0.006	0.994
CG1373	23-CG1373-RA_2	1	1.40337	0.0049	0.9951
CG32770	15-CG32770-RA_1	1	1.40291	0.001	0.999
CG14196	16-CG14196-RA_1	1	1.40284	0.0058	0.9942
CG10704	24-CG10704-RA_1	1	1.40106	0.028	0.972
CG32683	1-CG32683-RA_1	1	1.40071	0.0113	0.9887
CG2706	22-CG2706-RA_1	1	1.40044	0.0057	0.9943
CG33453	18-CG33453-RA_1	1	1.39879	0.0057	0.9943
CG12158	23-CG12158-RA_1	1	1.39841	0.0134	0.9866
CG18358	23-CG18358-RA_1	1	1.39794	0.0003	0.9997
CG11062	22-CG11062-RA_2	1	1.39776	0.0602	0.9398
CG14414	23-CG14414-RC_1	1	1.39762	0.0009	0.9991
CG12740	24-CG12740-RA_1	1	1.39697	0.0001	0.9999
CG17350	24-CG17350-RA_1	1	1.39692	0.0048	0.9952
CG5001	23-CG5001-RA_4	1	1.39679	0.006	0.994
CG7933	23-CG7933-RC_1	1	1.39647	0.005	0.995
CG40311	23-CG40311-RA_5	1	1.39645	0.0152	0.9848
CG13476	5-CG13476-RB_1	1	1.39611	0.0098	0.9902
CG14913	2-CG14913-RA_1	1	1.39607	0.0057	0.9943
CG32151	23-CG32151-RA_6	1	1.39606	0.0096	0.9904
CG8840	23-CG8840-RA_1	1	1.39583	0.0007	0.9993
CG7320	17-CG7320-RA_1	1	1.39548	0.0241	0.9759
CG10082	23-CG10082-RA_1	1	1.39474	0.0024	0.9976
CG15353	24-CG15353-RA_1	1	1.39438	0.0011	0.9989
CG1602	1-CG1602-RA_1	1	1.39415	0.0063	0.9937
CG8867	23-CG8867-RA_4	1	1.39249	0.0039	0.9961
CG7939	22-CG7939-RC_2	1	1.3912	0.0044	0.9956
CG7333	10-CG7333-RA_1	1	1.39011	0.0228	0.9772
CG9270	3-CG9270-RB_3	1	1.38961	0.0178	0.9822
CG32817	23-CG32817-RA_2	1	1.38938	0.0033	0.9967
CG8445	9-CG8445-RA_4	1	1.38933	0.0002	0.9998
CG14143	8-CG14143-RA_1	1	1.38919	0.0017	0.9983
CG6426	23-CG6426-RA_1	1	1.38859	0.0007	0.9993
CR17875	23-CR17875-RA_8	1	1.38858	0.0217	0.9783
CG33492	22-CG33492-RA_3	1	1.38817	0.0187	0.9813
CG14331	23-CG14331-RA_4	1	1.38781	0.01	0.99
CG5540	23-CG5540-RA_14	1	1.38729	0.0035	0.9965
CR30370	23-CR30370-RA_10	1	1.38691	0.0089	0.9911
CG13408	23-CG13408-RA_1	1	1.38682	0.0037	0.9963
CG8819	24-CG8819-RC_3	1	1.38633	0.0004	0.9996
CG1244	23-CG1244-RC_2	1	1.38604	0.0016	0.9984
CG18507	13-CG18507-RB_2	1	1.38559	0.0167	0.9833
CG10626	23-CG10626-RA_15	1	1.38412	0.003	0.997
CG1902	14-CG1902-RC_4	1	1.38395	0.0024	0.9976
CG5529	23-CG5529-RA_7	1	1.38382	0.0005	0.9995
CG30192	24-CG30192-RA_2	1	1.38376	0.0195	0.9805
CG12487	12-CG12487-RA_1	1	1.38305	0.0192	0.9808
CG2822	23-CG2822-RB_4	1	1.38264	0.0091	0.9909
CG18087	23-CG18087-RA_1	1	1.38236	0.0083	0.9917
CG14394	23-CG14394-RA_1	1	1.38213	0.0001	0.9999
CG18641	8-CG18641-RA_1	1	1.38211	0.0013	0.9987
CG40293	23-CG40293-RA_5	1	1.3819	0.0057	0.9943
CG10494	42-CG10494-RB_4	1	1.38187	0.0048	0.9952
CG33206	23-CG33206-RA_1	1	1.38163	0.0305	0.9695
CG31736	1-CG31736-RA_1	1	1.38153	0.0021	0.9979
CG12938	18-CG12938-RA_4	1	1.38116	0.02	0.98
CG13834	3-CG13834-RA_1	1	1.38094	0.0054	0.9946
CG17967	24-CG17967-RA_1	1	1.37938	0.0127	0.9873
CG11145	22-CG11145-RA_1	1	1.37921	0.0035	0.9965
CG14876	6-CG14876-RA_1	1	1.37754	0.1179	0.8821
CG10757	23-CG10757-RB_1	1	1.37705	0.0053	0.9947
CG2204	23-CG2204-RA_4	1	1.37682	0.0118	0.9882
CG14022	23-CG14022-RA_2	1	1.37624	0.0081	0.9919
CG18177	23-CG18177-RA_18	1	1.37621	0.0063	0.9937
CG11142	23-CG11142-RA_2	1	1.37621	0.0006	0.9994
CG3492	23-CG3492-RA_5	1	1.37599	0.0006	0.9994
CG15663	23-CG15663-RA_1	1	1.37586	0.0018	0.9982
CG8523	12-CG8523-RA_1	1	1.37567	0.0168	0.9832
CG4483	12-CG4483-RA_7	1	1.37551	0.021	0.979
CG13813	4-CG13813-RA_1	1	1.37491	0.0243	0.9757
CG12438	17-CG12438-RA_1	1	1.37477	0.0021	0.9979
CR31853	23-CR31853-RA_1	1	1.37441	0.0024	0.9976
CG8196	2-CG8196-RA_1	1	1.37404	0.008	0.992
CG14070	8-CG14070-RA_1	1	1.37314	0.0053	0.9947
CG18363	2-CG18363-RA_1	1	1.37235	0.0008	0.9992
CG4576	12-CG4576-RA_8	1	1.37227	0.0188	0.9812
CG17174	17-CG17174-RA_4	1	1.37224	0.0189	0.9811
CG5182	2-CG5182-RA_2	1	1.37193	0.001	0.999
CG4060	23-CG4060-RA_1	1	1.37167	0.0024	0.9976
CR31927	17-CR31927-RA_1	1	1.37147	0.0405	0.9595
CG10036	2-CG10036-RB_1	1	1.37006	0.0064	0.9936
CG9773	23-CG9773-RA_2	1	1.36885	0.0026	0.9974
CG6119	24-CG6119-RA_1	1	1.36881	0.0256	0.9744
CG13692	3-CG13692-RA_1	1	1.36874	0.0048	0.9952
CG13788	9-CG13788-RA_2	1	1.36869	0.0031	0.9969
CG12866	1-CG12866-RA_1	1	1.36852	0.0072	0.9928
CG12914	10-CG12914-RA_1	1	1.36744	0.0307	0.9693
CG4187	2-CG4187-RA_2	1	1.36675	0.0284	0.9716
CG4211	23-CG4211-RA_12	1	1.36647	0.0109	0.9891
CG10131	7-CG10131-RA_1	1	1.36615	0.0119	0.9881
CG12201	7-CG12201-RA_2	1	1.36612	0.0051	0.9949
CG30002	23-CG30002-RA_10	1	1.36518	0.0152	0.9848
CG11462	23-CG11462-RA_1	1	1.36488	0.0272	0.9728
CG17946	23-CG17946-RA_4	1	1.36481	0.0122	0.9878
CG15212	17-CG15212-RA_1	1	1.36466	0.0057	0.9943
CG32063	14-CG32063-RB_1	1	1.36396	0.037	0.963
CG10052	23-CG10052-RA_4	1	1.36374	0.0094	0.9906
CG7024	22-CG7024-RA_3	1	1.3635	0.0049	0.9951
CG32675	1-CG32675-RA_1	1	1.36341	0.0033	0.9967
CG3635	9-CG3635-RA_1	1	1.36332	0.0562	0.9438
CG10176	3-CG10176-RA_4	1	1.3614	0.0143	0.9857
CG8127	23-CG8127-RA_8	1	1.36102	0.0087	0.9913
CG14283	24-CG14283-RA_1	1	1.36085	0.0013	0.9987
CG17264	22-CG17264-RA_1	1	1.36008	0.0166	0.9834
CG13596	17-CG13596-RA_1	1	1.35989	0.0108	0.9892
CG30291	24-CG30291-RA_1	1	1.35962	0.001	0.999
CG9778	23-CG9778-RA_1	1	1.35949	0.0041	0.9959
CG6675	1-CG6675-RA_1	1	1.35869	0.0111	0.9889
CG3285	2-CG3285-RA_3	1	1.35859	0.0047	0.9953
CG14823	23-CG14823-RC_1	1	1.35751	0.007	0.993
CG14956	15-CG14956-RA_2	1	1.35687	0.0042	0.9958
CG1976	23-CG1976-RA_8	1	1.35678	0.0004	0.9996
CG1030	23-CG1030-RA_8	1	1.35642	0.0009	0.9991
CG8050	24-CG8050-RA_3	1	1.35628	0.002	0.998
CG32705	23-CG32705-RA_3	1	1.35604	0.0003	0.9997
CG32295	6-CG32295-RA_1	1	1.3558	0.0178	0.9822
CG10778	23-CG10778-RA_6	1	1.35559	0.0026	0.9974
CG4479	23-CG4479-RA_7	1	1.35542	0.0081	0.9919
CG5476	23-CG5476-RA_1	1	1.35534	0.008	0.992
CG30153	23-CG30153-RA_7	1	1.355	0.0116	0.9884
CG2663	23-CG2663-RA_1	1	1.3543	0.0168	0.9832
CG7349	23-CG7349-RA_3	1	1.3543	0.0128	0.9872
CG9354	24-CG9354-RB_1	1	1.35422	0.0361	0.9639
CG13075	8-CG13075-RA_1	1	1.35412	0.002	0.998
CG5441	1-CG5441-RA_1	1	1.35373	0.0087	0.9913
CG31002	2-CG31002-RA_3	1	1.35363	0.0016	0.9984
CG3850	23-CG3850-RA_1	1	1.35314	0.0034	0.9966
CG4301	16-CG4301-RA_1	1	1.35307	0.0548	0.9452
CG14115	12-CG14115-RA_5	1	1.35303	0.006	0.994
CG5572	9-CG5572-RA_3	1	1.35303	0.0064	0.9936
CG33262	17-CG33262-RA_2	1	1.3527	0.0009	0.9991
CG12943	18-CG12943-RA_9	1	1.35222	0.0101	0.9899
CG8129	23-CG8129-RA_3	1	1.35217	0.0249	0.9751
CG14642	3-CG14642-RA_2	1	1.3503	0.0773	0.9227
CG40322	1-CG40322-RA_2	1	1.3502	0.0008	0.9992
CG16827	11-CG16827-RA_1	1	1.35013	0.0133	0.9867
CG40188	23-CG40188-RB_9	1	1.35007	0.0019	0.9981
CG10124	11-CG10124-RA_1	1	1.34994	0.0285	0.9715
CG4804	14-CG4804-RA_1	1	1.3494	0.0016	0.9984
CG31036	23-CG31036-RA_2	1	1.34938	0.0113	0.9887
CG13551	16-CG13551-RC_1	1	1.34921	0.0162	0.9838
CG10987	14-CG10987-RA_2	1	1.34871	0.0143	0.9857
CG12490	1-CG12490-RA_2	1	1.34869	0.0062	0.9938
CG13829	17-CG13829-RA_3	1	1.34814	0.0401	0.9599
CG1136	16-CG1136-RA_1	1	1.34746	0.0006	0.9994
CG32741	23-CG32741-RA_1	1	1.34701	0.0055	0.9945
CG17324	2-CG17324-RA_2	1	1.34661	0.0076	0.9924
CG7675	23-CG7675-RB_1	1	1.34655	0.0213	0.9787
CG32599	13-CG32599-RA_1	1	1.3465	0.018	0.982
CG2252	23-CG2252-RB_2	1	1.34645	0.0051	0.9949
CG32491	48-CG32491-RW_1	1	1.34585	0.0018	0.9982
CG16738	12-CG16738-RA_1	1	1.34585	0.0073	0.9927
CG10077	23-CG10077-RB_6	1	1.34511	0.0005	0.9995
CG40224	23-CG40224-RA_10	1	1.34459	0.0036	0.9964
CG18455	23-CG18455-RA_8	1	1.34417	0.0064	0.9936
CG32645	23-CG32645-RB_3	1	1.34413	0.0117	0.9883
CG13001	24-CG13001-RA_3	1	1.34406	0.0031	0.9969
CG2033	23-CG2033-RD_1	1	1.34401	0.0044	0.9956
CG31457	17-CG31457-RB_7	1	1.344	0.0732	0.9268
CG14154	23-CG14154-RA_1	1	1.34351	0.004	0.996
CG6913	23-CG6913-RA_3	1	1.34339	0.0161	0.9839
CG14639	24-CG14639-RA_1	1	1.34322	0.0987	0.9013
CG30164	2-CG30164-RA_1	1	1.34275	0.0249	0.9751
CG10589	2-CG10589-RA_1	1	1.34267	0.0102	0.9898
CG13318	12-CG13318-RA_1	1	1.34207	0.0157	0.9843
CG16820	6-CG16820-RA_3	1	1.3419	0.0179	0.9821
CR32999	23-CR32999-RA_1	1	1.34184	0.0247	0.9753
CG8866	9-CG8866-RB_3	1	1.34122	0.0048	0.9952
CG13762	3-CG13762-RA_2	1	1.34087	0.0013	0.9987
CG9134	17-CG9134-RA_1	1	1.34073	0.0005	0.9995
CG10352	11-CG10352-RA_3	1	1.34028	0.0004	0.9996
CG10241	12-CG10241-RA_1	1	1.34009	0.0237	0.9763
CG32161	2-CG32161-RA_1	1	1.33968	0.0174	0.9826
CG10170	2-CG10170-RA_1	1	1.33961	0.0223	0.9777
CG14593	2-CG14593-RA_1	1	1.33956	0.0132	0.9868
CG30477	17-CG30477-RA_2	1	1.33949	0.0008	0.9992
CG2082	23-CG2082-RC_13	1	1.33903	0.0134	0.9866
CG7406	24-CG7406-RA_1	1	1.33851	0.0001	0.9999
CG6986	11-CG6986-RB_1	1	1.33803	0.0192	0.9808
CG13923	23-CG13923-RA_2	1	1.33782	0.0578	0.9422
CG15862	23-CG15862-RB_3	1	1.33694	0.0022	0.9978
CG15597	18-CG15597-RA_4	1	1.33658	0.0055	0.9945
CG11778	17-CG11778-RA_1	1	1.33649	0.0026	0.9974
CG8634	23-CG8634-RA_2	1	1.33604	0.0044	0.9956
CG7700	23-CG7700-RA_1	1	1.33603	0.0095	0.9905
CG7073	23-CG7073-RB_4	1	1.3359	0.0233	0.9767
CG4200	23-CG4200-RA_13	1	1.33571	0.0043	0.9957
CG7006	23-CG7006-RA_4	1	1.33552	0.0014	0.9986
CG12708	24-CG12708-RA_4	1	1.33471	0.0603	0.9397
CG1668	23-CG1668-RA_9	1	1.3347	0.0154	0.9846
CG9344	23-CG9344-RA_4	1	1.33457	0.0148	0.9852
CG1443	23-CG1443-RA_11	1	1.33427	0.0009	0.9991
CG8713	23-CG8713-RA_2	1	1.33413	0.0245	0.9755
CG7693	23-CG7693-RA_4	1	1.33378	0.0008	0.9992
CG17150	22-CG17150-RB_4	1	1.33363	0.0369	0.9631
CG32952	15-CG32952-RA_2	1	1.33358	0.0067	0.9933
CG31513	15-CG31513-RA_1	1	1.3335	0.1531	0.8469
CG13475	23-CG13475-RA_5	1	1.33325	0.0131	0.9869
CG32973	23-CG32973-RA_1	1	1.33304	0.0159	0.9841
CG14212	11-CG14212-RA_1	1	1.33298	0.0203	0.9797
CG6798	2-CG6798-RA_3	1	1.3328	0.0418	0.9582
CR32881	23-CR32881-RA_1	1	1.33228	0.0021	0.9979
CG12564	1-CG12564-RA_1	1	1.33185	0.0105	0.9895
CG12462	1-CG12462-RA_1	1	1.33176	0.0003	0.9997
CG40313	23-CG40313-RA_18	1	1.33141	0.0002	0.9998
CG14205	10-CG14205-RA_1	1	1.33122	0.001	0.999
CG2065	24-CG2065-RA_1	1	1.33081	0.0181	0.9819
CG6451	3-CG6451-RA_2	1	1.33055	0.0087	0.9913
CG13745	8-CG13745-RA_3	1	1.33006	0.0016	0.9984
CG4815	17-CG4815-RA_2	1	1.32967	0.0563	0.9437
CG13602	6-CG13602-RA_5	1	1.32963	0.014	0.986
CG12303	18-CG12303-RA_1	1	1.32927	0.0221	0.9779
CG8254	16-CG8254-RA_1	1	1.32884	0.0129	0.9871
CG15227	16-CG15227-RA_1	1	1.32883	0.0599	0.9401
CG4035	23-CG4035-RC_5	1	1.32873	0.0041	0.9959
CG17707	13-CG17707-RA_1	1	1.32872	0.0104	0.9896
CG41061	23-CG41061-RA_1	1	1.32861	0.0085	0.9915
CG3348	23-CG3348-RA_4	1	1.32828	0.0077	0.9923
CG11753	1-CG11753-RA_2	1	1.3281	0.0202	0.9798
CG14778	3-CG14778-RA_2	1	1.32737	0.0062	0.9938
CG32107	16-CG32107-RA_1	1	1.32719	0.0217	0.9783
CG31083	23-CG31083-RA_1	1	1.32624	0.0032	0.9968
CG5732	2-CG5732-RA_2	1	1.32622	0.0191	0.9809
CG41105	23-CG41105-RB_2	1	1.32617	0.0094	0.9906
CG32042	17-CG32042-RE_1	1	1.32605	0.0067	0.9933
CG12094	23-CG12094-RA_6	1	1.3258	0.0009	0.9991
CG8144	39-CG8144-RD_2	1	1.32574	0.0071	0.9929
CG16762	3-CG16762-RA_2	1	1.32564	0.0177	0.9823
CG1673	7-CG1673-RA_1	1	1.32551	0.0003	0.9997
CG30438	23-CG30438-RB_6	1	1.32511	0.0256	0.9744
CG33454	15-CG33454-RA_1	1	1.32506	0.0045	0.9955
CR32385	18-CR32385-RA_9	1	1.32492	0.003	0.997
CG32058	23-CG32058-RA_19	1	1.32465	0.0046	0.9954
CG8540	9-CG8540-RA_1	1	1.32455	0.0083	0.9917
CG9907	18-CG9907-RA_6	1	1.32444	0.0186	0.9814
CG17906	1-CG17906-RA_4	1	1.32419	0.03	0.97
CG13545	13-CG13545-RA_1	1	1.32415	0.0069	0.9931
CG14156	16-CG14156-RA_1	1	1.32408	0.0043	0.9957
CG30165	3-CG30165-RA_1	1	1.32375	0.0294	0.9706
CG15741	13-CG15741-RA_1	1	1.32368	0	1
CG1133	16-CG1133-RA_1	1	1.32321	0.0081	0.9919
CG33150	2-CG33150-RA_3	1	1.32296	0.0044	0.9956
CG30437	13-CG30437-RA_1	1	1.32264	0.0212	0.9788
CG1268	23-CG1268-RA_1	1	1.32204	0.0413	0.9587
CG11350	4-CG11350-RB_1	1	1.32194	0.0169	0.9831
CG10171	22-CG10171-RB_1	1	1.32193	0.0066	0.9934
CG14029	18-CG14029-RA_1	1	1.32183	0.0162	0.9838
CG40383	24-CG40383-RA_7	1	1.32081	0.001	0.999
CG6915	8-CG6915-RA_5	1	1.32077	0.0397	0.9603
CG13283	3-CG13283-RA_1	1	1.31996	0.0417	0.9583
CG2652	18-CG2652-RA_1	1	1.31923	0.0186	0.9814
CG2617	16-CG2617-RA_1	1	1.31842	0.0169	0.9831
CG5717	23-CG5717-RA_3	1	1.31839	0.0123	0.9877
CG12917	3-CG12917-RA_5	1	1.31839	0.0252	0.9748
CG13838	23-CG13838-RA_2	1	1.31836	0.0991	0.9009
CG14901	13-CG14901-RA_2	1	1.31833	0.0152	0.9848
CG30471	3-CG30471-RA_3	1	1.31817	0.0091	0.9909
CG14502	16-CG14502-RB_2	1	1.31814	0.0012	0.9988
CG31209	23-CG31209-RA_1	1	1.3179	0.0042	0.9958
CG30051	23-CG30051-RB_4	1	1.31772	0.0015	0.9985
CG10858	2-CG10858-RA_1	1	1.31766	0.0122	0.9878
CG13340	23-CG13340-RA_3	1	1.3175	0.01	0.99
CG2781	15-CG2781-RA_1	1	1.31714	0.0001	0.9999
CG17245	24-CG17245-RA_1	1	1.31702	0.0159	0.9841
CG14117	8-CG14117-RA_1	1	1.31699	0.0184	0.9816
CG16735	3-CG16735-RA_2	1	1.31684	0.0103	0.9897
CG4180	24-CG4180-RA_6	1	1.31683	0.0278	0.9722
CG11076	2-CG11076-RA_1	1	1.31676	0.055	0.945
CG11993	23-CG11993-RA_15	1	1.31675	0.0084	0.9916
CG14644	3-CG14644-RA_5	1	1.31637	0.0374	0.9626
CG8854	17-CG8854-RA_1	1	1.31628	0.053	0.947
CG32046	23-CG32046-RA_10	1	1.31583	0.0113	0.9887
CG32582	23-CG32582-RA_7	1	1.31536	0.0214	0.9786
CG14711	24-CG14711-RA_1	1	1.31533	0.0097	0.9903
CG12193	18-CG12193-RA_1	1	1.3148	0.0169	0.9831
CG7365	2-CG7365-RA_1	1	1.31478	0.0167	0.9833
CG3367	17-CG3367-RA_1	1	1.31451	0.0099	0.9901
CG6149	3-CG6149-RA_1	1	1.31344	0.0525	0.9475
CG11447	23-CG11447-RA_1	1	1.31338	0.0024	0.9976
CG18780	15-CG18780-RA_2	1	1.31337	0.0002	0.9998
CG8581	23-CG8581-RA_20	1	1.31311	0.0268	0.9732
CG1399	3-CG1399-RA_1	1	1.31286	0.0035	0.9965
CR32646	17-CR32646-RA_1	1	1.31278	0.0359	0.9641
CG6850	2-CG6850-RA_1	1	1.31255	0.0295	0.9705
CG40334	1-CG40334-RA_2	1	1.31236	0.0623	0.9377
CG31645	3-CG31645-RA_6	1	1.31213	0.0438	0.9562
CG18214	22-CG18214-RB_1	1	1.3118	0.0185	0.9815
CG12132	23-CG12132-RA_3	1	1.31155	0.0168	0.9832
CG4066	16-CG4066-RA_1	1	1.31147	0.0005	0.9995
CG1916	18-CG1916-RA_1	1	1.31135	0.0111	0.9889
CG9572	24-CG9572-RA_2	1	1.31107	0.0065	0.9935
CG1330	1-CG1330-RA_2	1	1.31057	0.0317	0.9683
CG6788	16-CG6788-RA_1	1	1.31047	0.0358	0.9642
CG5106	23-CG5106-RA_1	1	1.31035	0.0074	0.9926
CG40064	16-CG40064-RA_2	1	1.31023	0.0489	0.9511
CG18398	3-CG18398-RA_6	1	1.31022	0.0058	0.9942
CG13787	15-CG13787-RA_10	1	1.31012	0.0601	0.9399
CG4030	23-CG4030-RA_4	1	1.30966	0	1
CG31904	1-CG31904-RD_3	1	1.30957	0.002	0.998
CG30196	9-CG30196-RA_1	1	1.30929	0.0266	0.9734
CG1698	2-CG1698-RA_1	1	1.30873	0.0436	0.9564
CG13860	23-CG13860-RA_1	1	1.3083	0.0087	0.9913
CG8711	9-CG8711-RA_1	1	1.30795	0.0478	0.9522
CG4753	23-CG4753-RB_1	1	1.30775	0.0309	0.9691
CR30009	23-CR30009-RA_3	1	1.3074	0.0517	0.9483
CG14229	13-CG14229-RA_1	1	1.30709	0.0011	0.9989
CG15450	23-CG15450-RA_1	1	1.30681	0.0031	0.9969
CG7362	4-CG7362-RA_1	1	1.30675	0.071	0.929
CG10530	24-CG10530-RA_5	1	1.30645	0.0055	0.9945
CG30121	2-CG30121-RA_4	1	1.30642	0.0245	0.9755
CG18754	16-CG18754-RA_1	1	1.30639	0.0379	0.9621
CG31394	16-CG31394-RA_2	1	1.30615	0.0359	0.9641
CG33495	10-CG33495-RA_1	1	1.30614	0.0237	0.9763
CG4977	2-CG4977-RA_1	1	1.30595	0.0109	0.9891
CG4005	24-CG4005-RA_2	1	1.30584	0.0145	0.9855
CG12414	16-CG12414-RA_1	1	1.30581	0.0067	0.9933
CG31662	3-CG31662-RA_4	1	1.3057	0.0067	0.9933
CG2702	14-CG2702-RA_2	1	1.30539	0.0009	0.9991
CG9463	18-CG9463-RA_7	1	1.30534	0.0065	0.9935
CG2127	9-CG2127-RA_1	1	1.30518	0.0045	0.9955
CG13499	13-CG13499-RD_1	1	1.30508	0.0398	0.9602
CG15595	8-CG15595-RA_1	1	1.30485	0.031	0.969
CG40298	23-CG40298-RA_3	1	1.30449	0.0805	0.9195
CG9030	3-CG9030-RA_5	1	1.30446	0.0031	0.9969
CG13645	23-CG13645-RB_8	1	1.30387	0.0152	0.9848
CG9722	2-CG9722-RA_1	1	1.30379	0.0386	0.9614
CG32721	23-CG32721-RA_1	1	1.30343	0.0005	0.9995
CG13373	16-CG13373-RA_1	1	1.30323	0.0123	0.9877
CG1339	1-CG1339-RA_1	1	1.30278	0.024	0.976
CG18605	2-CG18605-RA_3	1	1.30248	0.0082	0.9918
CG8007	3-CG8007-RA_2	1	1.30243	0.0251	0.9749
CG40295	23-CG40295-RA_1	1	1.30238	0.0089	0.9911
CG5215	2-CG5215-RA_1	1	1.30202	0.0325	0.9675
CG4852	2-CG4852-RA_1	1	1.30196	0.0031	0.9969
CG4471	6-CG4471-RA_1	1	1.30183	0.0694	0.9306
CG18767	24-CG18767-RA_1	1	1.3017	0.0099	0.9901
CG30373	23-CG30373-RA_2	1	1.30121	0	1
CG6055	17-CG6055-RA_2	1	1.30111	0.0315	0.9685
CG17600	23-CG17600-RA_1	1	1.30094	0.0124	0.9876
CG14011	1-CG14011-RA_2	1	1.30071	0.0205	0.9795
CG12960	3-CG12960-RA_5	1	1.3007	0.0186	0.9814
CG12306	7-CG12306-RA_1	1	1.30063	0.0075	0.9925
CG12263	12-CG12263-RA_7	1	1.30048	0.0026	0.9974
CG30418	23-CG30418-RA_16	1	1.30044	0.0398	0.9602
CG33340	1-CG33340-RA_1	1	1.30028	0.0072	0.9928
CG3505	2-CG3505-RA_1	1	1.30025	0.0015	0.9985
CG12023	23-CG12023-RB_2	1	1.30006	0.0006	0.9994
CG16879	11-CG16879-RA_1	1	1.2997	0.0249	0.9751
CG7884	22-CG7884-RA_1	1	1.29951	0.0111	0.9889
CG7377	1-CG7377-RA_1	1	1.29919	0.0189	0.9811
CG33209	3-CG33209-RA_1	1	1.29919	0.0425	0.9575
CG11387	23-CG11387-RA_5	1	1.29907	0.0145	0.9855
CG18432	11-CG18432-RA_2	1	1.29862	0.0376	0.9624
CG11505	24-CG11505-RC_1	1	1.29843	0.05	0.95
CG6301	2-CG6301-RA_2	1	1.29802	0.0047	0.9953
CG12310	1-CG12310-RA_1	1	1.298	0.0423	0.9577
CG11453	3-CG11453-RA_1	1	1.29795	0.0236	0.9764
CG40317	23-CG40317-RA_1	1	1.29795	0.0028	0.9972
CG2099	23-CG2099-RA_1	1	1.29781	0.0022	0.9978
CG9422	23-CG9422-RA_1	1	1.2978	0.0012	0.9988
CG14142	2-CG14142-RA_1	1	1.2977	0.0191	0.9809
CG1859	3-CG1859-RA_1	1	1.29736	0.0581	0.9419
CG12896	23-CG12896-RA_1	1	1.29717	0.0183	0.9817
CG32648	14-CG32648-RA_1	1	1.29639	0.0157	0.9843
CG31689	9-CG31689-RB_4	1	1.29629	0.0035	0.9965
CG16793	2-CG16793-RA_1	1	1.29626	0.013	0.987
CG30189	1-CG30189-RA_1	1	1.29625	0.0034	0.9966
CG30386	2-CG30386-RA_2	1	1.29619	0.0795	0.9205
CG33481	16-CG33481-RA_1	1	1.29611	0.0373	0.9627
CG15381	3-CG15381-RA_2	1	1.29578	0.0007	0.9993
CG11241	23-CG11241-RA_1	1	1.29575	0.0117	0.9883
CG31760	18-CG31760-RA_4	1	1.29524	0.0061	0.9939
CG7992	17-CG7992-RA_2	1	1.2951	0.0247	0.9753
CG3767	1-CG3767-RA_5	1	1.29504	0.0065	0.9935
CG1980	13-CG1980-RB_1	1	1.29491	0.0092	0.9908
CG14211	3-CG14211-RB_1	1	1.29485	0.0011	0.9989
CG11710	23-CG11710-RB_4	1	1.2947	0.0027	0.9973
CG5494	14-CG5494-RA_1	1	1.29456	0.0252	0.9748
CG30038	23-CG30038-RA_2	1	1.29444	0.0159	0.9841
CG8192	2-CG8192-RA_1	1	1.29393	0.0067	0.9933
CG3011	23-CG3011-RA_5	1	1.29392	0.0037	0.9963
CG5896	23-CG5896-RA_2	1	1.29337	0.0199	0.9801
CG2110	2-CG2110-RA_1	1	1.29331	0.0008	0.9992
CG10385	23-CG10385-RA_9	1	1.29309	0.0063	0.9937
CG14219	2-CG14219-RA_2	1	1.29295	0.0701	0.9299
CG13026	1-CG13026-RA_1	1	1.2929	0.0029	0.9971
CG1796	23-CG1796-RA_1	1	1.29269	0.0024	0.9976
CG31090	2-CG31090-RA_1	1	1.29269	0.0687	0.9313
CG4730	9-CG4730-RA_2	1	1.29234	0.0041	0.9959
CG15769	18-CG15769-RA_1	1	1.2921	0.0039	0.9961
CG13935	16-CG13935-RA_1	1	1.29208	0.0019	0.9981
CR18775	23-CR18775-RA_1	1	1.29192	0.0669	0.9331
CG5006	2-CG5006-RA_2	1	1.29164	0.0018	0.9982
CG13582	3-CG13582-RA_2	1	1.29131	0.0517	0.9483
CG33482	15-CG33482-RA_1	1	1.29107	0.0251	0.9749
CG11027	24-CG11027-RA_10	1	1.29106	0.0144	0.9856
CG31620	13-CG31620-RA_1	1	1.2907	0.0149	0.9851
CG17052	23-CG17052-RA_10	1	1.29056	0.0296	0.9704
CG6947	1-CG6947-RA_3	1	1.29046	0.0243	0.9757
CG32695	23-CG32695-RA_1	1	1.2903	0.0097	0.9903
CG11142	23-CG11142-RB_6	1	1.2903	0.0056	0.9944
CG14589	8-CG14589-RA_3	1	1.28983	0.0012	0.9988
CG32158	2-CG32158-RC_1	1	1.28947	0.0097	0.9903
CG14590	12-CG14590-RA_4	1	1.28945	0.0191	0.9809
CG12424	23-CG12424-RB_9	1	1.2894	0.0069	0.9931
CG31283	18-CG31283-RA_2	1	1.28907	0.0698	0.9302
CG4110	1-CG4110-RA_1	1	1.28903	0.0493	0.9507
CG40287	23-CG40287-RA_1	1	1.28892	0.009	0.991
CG31847	23-CG31847-RA_14	1	1.28884	0.054	0.946
CG12843	17-CG12843-RA_3	1	1.28865	0.0051	0.9949
CG6728	2-CG6728-RA_1	1	1.28855	0.0048	0.9952
CG40188	23-CG40188-RC_12	1	1.2884	0.0052	0.9948
CG30265	23-CG30265-RA_2	1	1.28828	0.0022	0.9978
CG32373	2-CG32373-RB_1	1	1.28828	0.0282	0.9718
CG32085	15-CG32085-RA_1	1	1.28815	0.0438	0.9562
CG12677	22-CG12677-RA_1	1	1.28813	0.0249	0.9751
CG14251	15-CG14251-RA_2	1	1.2873	0.0176	0.9824
CG31248	2-CG31248-RA_1	1	1.28721	0.0305	0.9695
CG7620	23-CG7620-RA_5	1	1.28666	0.0021	0.9979
CG18336	23-CG18336-RA_10	1	1.28648	0.0135	0.9865
CG30078	6-CG30078-RA_3	1	1.28648	0.0188	0.9812
CG9586	23-CG9586-RB_1	1	1.28638	0.0162	0.9838
CG40032	16-CG40032-RA_1	1	1.28636	0.0195	0.9805
CG14066	23-CG14066-RB_8	1	1.28607	0.0053	0.9947
CG33344	2-CG33344-RA_1	1	1.28604	0.0588	0.9412
CG13788	11-CG13788-RB_1	1	1.28598	0.0188	0.9812
CG7890	22-CG7890-RA_1	1	1.28598	0.0042	0.9958
CG17826	24-CG17826-RA_1	1	1.28582	0.0525	0.9475
CG7788	23-CG7788-RA_1	1	1.28581	0.005	0.995
CG18041	22-CG18041-RA_1	1	1.28581	0.0199	0.9801
CG2903	23-CG2903-RA_3	1	1.28577	0.0053	0.9947
CG10631	23-CG10631-RA_2	1	1.28563	0.0238	0.9762
CG8038	24-CG8038-RA_2	1	1.28503	0.0036	0.9964
CG1804	2-CG1804-RA_1	1	1.28479	0.0617	0.9383
CG32060	3-CG32060-RA_3	1	1.28461	0.0333	0.9667
CG17759	24-CG17759-RF_1	1	1.2844	0.0224	0.9776
CG10109	23-CG10109-RA_6	1	1.28433	0.0002	0.9998
CG12526	1-CG12526-RA_1	1	1.28405	0.028	0.972
CG13679	23-CG13679-RA_1	1	1.28374	0.0022	0.9978
CG7498	3-CG7498-RA_1	1	1.2836	0.0049	0.9951
CG17894	23-CG17894-RC_10	1	1.28355	0.0071	0.9929
CG40166	1-CG40166-RA_1	1	1.28338	0.0106	0.9894
CG15066	13-CG15066-RA_1	1	1.28301	0.0352	0.9648
CG1982	16-CG1982-RA_1	1	1.28261	0.004	0.996
CG18039	3-CG18039-RA_1	1	1.28248	0.0127	0.9873
CG31534	23-CG31534-RB_13	1	1.28205	0.0025	0.9975
CG6901	13-CG6901-RA_1	1	1.28186	0.0093	0.9907
CG18810	9-CG18810-RA_3	1	1.28186	0.0884	0.9116
CG33162	18-CG33162-RA_8	1	1.28176	0.0089	0.9911
CG8717	6-CG8717-RA_1	1	1.28176	0.0201	0.9799
CG13784	23-CG13784-RB_2	1	1.28158	0.0152	0.9848
CG13779	23-CG13779-RA_3	1	1.28155	0.0232	0.9768
CG12685	3-CG12685-RA_1	1	1.28128	0.0091	0.9909
CG7978	17-CG7978-RA_1	1	1.28127	0.0364	0.9636
CG10388	8-CG10388-RA_1	1	1.28127	0.0415	0.9585
CG16807	23-CG16807-RA_4	1	1.2811	0.0017	0.9983
CG32189	1-CG32189-RA_1	1	1.28106	0.0162	0.9838
CG12262	23-CG12262-RA_5	1	1.28103	0.0013	0.9987
CG18783	8-CG18783-RA_1	1	1.28102	0.0027	0.9973
CG3253	3-CG3253-RA_1	1	1.28101	0.0057	0.9943
CG17876	24-CG17876-RA_1	1	1.28064	0.0099	0.9901
CG13916	1-CG13916-RA_1	1	1.28032	0.0205	0.9795
CG18088	3-CG18088-RA_1	1	1.28029	0.1349	0.8651
CG13874	14-CG13874-RA_1	1	1.28028	0.0497	0.9503
CG4204	23-CG4204-RA_2	1	1.27992	0.0205	0.9795
CG2893	15-CG2893-RA_9	1	1.27982	0.0047	0.9953
CG11262	2-CG11262-RA_1	1	1.27975	0.0296	0.9704
CG12470	3-CG12470-RA_1	1	1.27963	0.0487	0.9513
CG15400	3-CG15400-RA_2	1	1.27958	0.0173	0.9827
CG8389	2-CG8389-RA_1	1	1.27949	0.0004	0.9996
CG1233	1-CG1233-RA_1	1	1.27939	0.0076	0.9924
CG7695	12-CG7695-RA_2	1	1.27931	0.0194	0.9806
CG6127	1-CG6127-RA_1	1	1.27928	0.0536	0.9464
CG12660	23-CG12660-RA_2	1	1.27885	0.0145	0.9855
CG8489	23-CG8489-RA_17	1	1.27862	0.0115	0.9885
CG32553	23-CG32553-RA_4	1	1.27848	0.0004	0.9996
CG14179	23-CG14179-RA_1	1	1.27838	0.0025	0.9975
CG40221	23-CG40221-RA_9	1	1.27819	0.0427	0.9573
CG13364	24-CG13364-RA_1	1	1.27792	0.0132	0.9868
CG31704	23-CG31704-RA_1	1	1.27731	0.007	0.993
CG31733	9-CG31733-RA_1	1	1.27686	0.0079	0.9921
CG18396	23-CG18396-RA_2	1	1.27685	0.0292	0.9708
CG8735	23-CG8735-RA_3	1	1.27673	0.0155	0.9845
CG30345	17-CG30345-RA_1	1	1.27647	0.0397	0.9603
CG1621	18-CG1621-RA_1	1	1.27619	0.0001	0.9999
CG14468	5-CG14468-RA_1	1	1.27587	0.0083	0.9917
CG18518	17-CG18518-RA_3	1	1.27578	0.0404	0.9596
CG18314	22-CG18314-RA_1	1	1.27572	0.0156	0.9844
CG32670	22-CG32670-RA_1	1	1.27552	0.045	0.955
CG10481	1-CG10481-RA_1	1	1.27506	0.0011	0.9989
CG10075	18-CG10075-RA_1	1	1.27496	0.0037	0.9963
CG32087	1-CG32087-RA_1	1	1.27494	0.0123	0.9877
CG8086	16-CG8086-RA_1	1	1.27484	0.053	0.947
CG1227	1-CG1227-RA_1	1	1.27463	0.0728	0.9272
CG11425	2-CG11425-RA_1	1	1.27445	0.0713	0.9287
CG5731	3-CG5731-RA_2	1	1.27444	0.037	0.963
CG9864	23-CG9864-RA_3	1	1.27437	0.014	0.986
CG11169	9-CG11169-RA_1	1	1.27434	0.0056	0.9944
CG9466	3-CG9466-RA_2	1	1.27433	0.0405	0.9595
CG1600	23-CG1600-RC_3	1	1.27431	0.0008	0.9992
CG10851	15-CG10851-RG_5	1	1.27422	0.0017	0.9983
CG32143	23-CG32143-RA_1	1	1.27419	0.0309	0.9691
CG5407	23-CG5407-RA_7	1	1.27349	0.0376	0.9624
CG30490	22-CG30490-RA_1	1	1.27336	0.0599	0.9401
CG18542	23-CG18542-RA_3	1	1.27271	0.0055	0.9945
CG17148	2-CG17148-RA_2	1	1.27261	0.0288	0.9712
CG15234	8-CG15234-RA_1	1	1.2726	0.0191	0.9809
CG33459	3-CG33459-RA_1	1	1.27212	0.0912	0.9088
CG9117	17-CG9117-RA_2	1	1.27186	0.0266	0.9734
CG12913	6-CG12913-RA_1	1	1.27172	0.0168	0.9832
CG14231	23-CG14231-RA_4	1	1.27124	0.0007	0.9993
CG2053	1-CG2053-RA_1	1	1.27114	0.0624	0.9376
CG30081	11-CG30081-RA_1	1	1.27103	0.0167	0.9833
CG15219	23-CG15219-RA_2	1	1.27085	0.0105	0.9895
CG32212	1-CG32212-RA_4	1	1.27076	0.0123	0.9877
CG11271	16-CG11271-RE_1	1	1.27074	0.0299	0.9701
CG6611	23-CG6611-RC_4	1	1.27038	0.0132	0.9868
CG16732	8-CG16732-RA_2	1	1.26971	0.0132	0.9868
CG3497	23-CG3497-RA_10	1	1.26968	0.0119	0.9881
CG11597	3-CG11597-RA_1	1	1.26963	0.1047	0.8953
CG15335	23-CG15335-RB_2	1	1.26943	0.0144	0.9856
CG12056	23-CG12056-RA_1	1	1.26914	0.0562	0.9438
CG13396	2-CG13396-RA_3	1	1.26907	0.0611	0.9389
CG3956	23-CG3956-RA_1	1	1.26906	0.0385	0.9615
CG1488	24-CG1488-RA_1	1	1.26887	0.0356	0.9644
CG17934	23-CG17934-RA_1	1	1.26883	0.0389	0.9611
CG1386	23-CG1386-RA_2	1	1.26858	0.0114	0.9886
CG11824	18-CG11824-RA_1	1	1.26857	0.0104	0.9896
CR33460	3-CR33460-RA_3	1	1.26722	0.0087	0.9913
CG9921	23-CG9921-RA_6	1	1.26715	0.0096	0.9904
CG4741	16-CG4741-RA_2	1	1.2671	0.0128	0.9872
CG17601	18-CG17601-RA_4	1	1.26704	0.0374	0.9626
CG4771	3-CG4771-RA_7	1	1.26696	0.0117	0.9883
CG41056	23-CG41056-RA_5	1	1.26672	0.0169	0.9831
CG11866	24-CG11866-RA_1	1	1.26661	0.0076	0.9924
CG4971	15-CG4971-RA_2	1	1.2664	0.1077	0.8923
CG1403	23-CG1403-RA_3	1	1.26636	0.0066	0.9934
CG31208	15-CG31208-RA_1	1	1.26606	0.0538	0.9462
CG40367	1-CG40367-RA_1	1	1.26601	0.0079	0.9921
CG7985	25-CG7985-RA_1	1	1.26592	0.0241	0.9759
CG3924	23-CG3924-RA_1	1	1.26579	0.0071	0.9929
CG4220	24-CG4220-RC_3	1	1.26553	0.0038	0.9962
CG10226	7-CG10226-RA_1	1	1.26507	0.0605	0.9395
CG9106	1-CG9106-RA_1	1	1.26499	0.051	0.949
CG14007	23-CG14007-RA_2	1	1.26484	0.0429	0.9571
CG18676	2-CG18676-RA_1	1	1.2647	0.084	0.916
CG1674	23-CG1674-RD_1	1	1.26434	0.0082	0.9918
CG31079	13-CG31079-RA_1	1	1.26428	0.0531	0.9469
CG11750	23-CG11750-RA_4	1	1.26419	0.0406	0.9594
CG15481	23-CG15481-RA_1	1	1.26401	0.0405	0.9595
CG5729	22-CG5729-RA_2	1	1.26391	0.0377	0.9623
CG6618	3-CG6618-RB_1	1	1.26356	0.0286	0.9714
CG3527	23-CG3527-RA_1	1	1.26296	0.0116	0.9884
CG2650	1-CG2650-RA_1	1	1.26285	0.0951	0.9049
CG12404	23-CG12404-RA_1	1	1.26277	0.0228	0.9772
CG18371	3-CG18371-RA_1	1	1.26277	0.0296	0.9704
CG13794	18-CG13794-RA_2	1	1.26253	0.0182	0.9818
CG31834	13-CG31834-RA_1	1	1.26206	0.0161	0.9839
CG9320	1-CG9320-RA_1	1	1.2619	0.0078	0.9922
CG10946	3-CG10946-RA_4	1	1.26182	0.0724	0.9276
CG40040	2-CG40040-RA_1	1	1.2618	0.0049	0.9951
CG9922	23-CG9922-RA_3	1	1.26171	0.0071	0.9929
CR32957	23-CR32957-RA_2	1	1.26141	0.041	0.959
CG7609	17-CG7609-RA_2	1	1.26136	0	1
CG11159	3-CG11159-RA_1	1	1.26126	0.0764	0.9236
CG13589	23-CG13589-RA_1	1	1.2612	0.0178	0.9822
CG12839	23-CG12839-RA_1	1	1.26106	0.0006	0.9994
CG13490	14-CG13490-RA_1	1	1.261	0.0365	0.9635
CG12347	17-CG12347-RA_1	1	1.2607	0.115	0.885
CG14210	23-CG14210-RA_1	1	1.26049	0.0054	0.9946
CG12367	15-CG12367-RA_1	1	1.26027	0.0279	0.9721
CG31634	22-CG31634-RA_1	1	1.26018	0.1205	0.8795
CG17943	16-CG17943-RA_1	1	1.26009	0.014	0.986
CG8160	23-CG8160-RA_3	1	1.26005	0.0022	0.9978
CG7330	5-CG7330-RA_1	1	1.26003	0.035	0.965
CG11538	1-CG11538-RA_1	1	1.25985	0.0265	0.9735
CG2052	15-CG2052-RA_1	1	1.25963	0.0989	0.9011
CG18449	18-CG18449-RA_1	1	1.25952	0.0529	0.9471
CG9733	12-CG9733-RA_2	1	1.2595	0.0054	0.9946
CG16766	16-CG16766-RA_1	1	1.2594	0.0136	0.9864
CG8639	23-CG8639-RA_1	1	1.25938	0.0186	0.9814
CG8722	23-CG8722-RA_1	1	1.25921	0.0527	0.9473
CG6502	3-CG6502-RA_1	1	1.25917	0.0001	0.9999
CG30040	18-CG30040-RA_1	1	1.25908	0.0415	0.9585
CG13101	14-CG13101-RB_1	1	1.25897	0.0103	0.9897
CG14936	3-CG14936-RA_1	1	1.25881	0.0036	0.9964
CG10743	1-CG10743-RB_1	1	1.25873	0.0623	0.9377
CG32806	18-CG32806-RB_1	1	1.25853	0.0742	0.9258
CG15427	7-CG15427-RC_1	1	1.25847	0.0076	0.9924
CG1897	13-CG1897-RA_1	1	1.25835	0.0151	0.9849
CG11598	24-CG11598-RA_4	1	1.25792	0.0393	0.9607
CG14384	23-CG14384-RA_9	1	1.25752	0.0034	0.9966
CG4101	2-CG4101-RA_1	1	1.25737	0.0064	0.9936
CG14377	1-CG14377-RA_1	1	1.25732	0.0331	0.9669
CG1429	23-CG1429-RE_2	1	1.25722	0.1018	0.8982
CG5060	17-CG5060-RA_1	1	1.25701	0.094	0.906
CG15778	3-CG15778-RA_1	1	1.25673	0.0184	0.9816
CG31924	2-CG31924-RB_2	1	1.25665	0.0117	0.9883
CG13495	3-CG13495-RA_4	1	1.25657	0.0852	0.9148
CG18467	24-CG18467-RA_1	1	1.25532	0.0113	0.9887
CG15325	2-CG15325-RA_1	1	1.25472	0.0082	0.9918
CG4467	23-CG4467-RA_10	1	1.25472	0.016	0.984
CG30472	23-CG30472-RA_1	1	1.25443	0.0004	0.9996
CG4405	23-CG4405-RA_13	1	1.25436	0.0439	0.9561
CG11502	16-CG11502-RB_1	1	1.25433	0.0017	0.9983
CG32355	3-CG32355-RA_1	1	1.25432	0.0204	0.9796
CG40139	22-CG40139-RA_1	1	1.25423	0.044	0.956
CG7347	2-CG7347-RA_2	1	1.2541	0.0056	0.9944
CG7363	13-CG7363-RA_1	1	1.25401	0.0531	0.9469
CG10359	2-CG10359-RA_1	1	1.25396	0.1009	0.8991
CG8532	22-CG8532-RB_1	1	1.25374	0.0032	0.9968
CG6352	14-CG6352-RA_2	1	1.25374	0.0303	0.9697
CG7571	23-CG7571-RA_13	1	1.25357	0.0112	0.9888
CG32356	18-CG32356-RA_2	1	1.25348	0.1042	0.8958
CG12992	3-CG12992-RA_1	1	1.25347	0.0192	0.9808
CG8934	2-CG8934-RA_1	1	1.2533	0.0031	0.9969
CG11591	23-CG11591-RA_4	1	1.25291	0.1117	0.8883
CG2040	18-CG2040-RC_1	1	1.25286	0.001	0.999
CG10102	1-CG10102-RA_7	1	1.25271	0.094	0.906
CG31009	23-CG31009-RA_4	1	1.25258	0.0006	0.9994
CG30171	23-CG30171-RA_1	1	1.25247	0.0186	0.9814
CG9786	23-CG9786-RA_7	1	1.25237	0.0098	0.9902
CG2827	24-CG2827-RA_1	1	1.25206	0.0022	0.9978
CG13723	9-CG13723-RA_4	1	1.25185	0.0625	0.9375
CG18173	3-CG18173-RA_7	1	1.25177	0.0539	0.9461
CG4974	17-CG4974-RA_1	1	1.25151	0	1
CG7882	3-CG7882-RA_3	1	1.25143	0.0191	0.9809
CG8956	5-CG8956-RD_1	1	1.25142	0.0418	0.9582
CG31286	23-CG31286-RB_9	1	1.25142	0.0757	0.9243
CG14562	12-CG14562-RA_7	1	1.25124	0.0028	0.9972
CG4733	17-CG4733-RA_1	1	1.25122	0.0068	0.9932
CG6551	13-CG6551-RA_3	1	1.25086	0.0048	0.9952
CG13788	2-CG13788-RC_2	1	1.25077	0.0369	0.9631
CG17176	15-CG17176-RA_3	1	1.25076	0.0193	0.9807
CG31217	23-CG31217-RA_1	1	1.25064	0.0489	0.9511
CG17911	3-CG17911-RA_1	1	1.25043	0.0034	0.9966
CG3284	23-CG3284-RA_1	1	1.25018	0.0008	0.9992
CG4205	24-CG4205-RA_1	1	1.25018	0.0007	0.9993
CG12205	2-CG12205-RA_2	1	1.25006	0.0335	0.9665
CG13502	23-CG13502-RB_2	1	1.24994	0.0599	0.9401
CG11260	23-CG11260-RA_2	1	1.24974	0.0208	0.9792
CG6415	11-CG6415-RA_1	1	1.24952	0.0002	0.9998
CG9170	1-CG9170-RA_1	1	1.24943	0.0296	0.9704
CG10755	2-CG10755-RA_2	1	1.24942	0.0215	0.9785
CG3697	9-CG3697-RA_3	1	1.24942	0.0026	0.9974
CG10247	3-CG10247-RA_1	1	1.24906	0.0342	0.9658
CG18495	23-CG18495-RB_6	1	1.24901	0.0024	0.9976
CG40245	17-CG40245-RA_1	1	1.24881	0.0197	0.9803
CG12873	3-CG12873-RA_4	1	1.24878	0.0208	0.9792
CG12645	23-CG12645-RA_1	1	1.24849	0.0671	0.9329
CG41063	22-CG41063-RA_1	1	1.2482	0.1203	0.8797
CG6038	18-CG6038-RA_1	1	1.24803	0.0365	0.9635
CG13003	23-CG13003-RA_3	1	1.24798	0.0421	0.9579
CG6831	23-CG6831-RA_1	1	1.24793	0.0626	0.9374
CG8825	22-CG8825-RA_1	1	1.2479	0.0199	0.9801
CG17362	3-CG17362-RA_2	1	1.24762	0.0502	0.9498
CG13928	3-CG13928-RA_1	1	1.24738	0.0012	0.9988
CG33469	23-CG33469-RA_16	1	1.24728	0.0242	0.9758
CG11233	23-CG11233-RA_1	1	1.24724	0.014	0.986
CG12730	10-CG12730-RA_1	1	1.24714	0.018	0.982
CG30282	3-CG30282-RA_1	1	1.24713	0.0034	0.9966
CG15770	23-CG15770-RA_3	1	1.24697	0.0274	0.9726
CG32396	3-CG32396-RA_1	1	1.24694	0.0743	0.9257
CG32781	23-CG32781-RB_6	1	1.24684	0.0273	0.9727
CG14186	23-CG14186-RA_3	1	1.24652	0.0014	0.9986
CG10101	1-CG10101-RA_2	1	1.24651	0.0147	0.9853
CG14259	2-CG14259-RA_5	1	1.24646	0.0526	0.9474
CG10510	24-CG10510-RA_2	1	1.24601	0.0304	0.9696
CG33263	16-CG33263-RA_1	1	1.24599	0.0496	0.9504
CG10514	6-CG10514-RA_2	1	1.24599	0.1136	0.8864
CG5876	23-CG5876-RA_19	1	1.24591	0.0086	0.9914
CG2082	22-CG2082-RD_1	1	1.24584	0.0342	0.9658
CG4016	2-CG4016-RB_1	1	1.24568	0.0196	0.9804
CG31243	16-CG31243-RA_6	1	1.24536	0.0091	0.9909
CG15658	23-CG15658-RA_5	1	1.24535	0.0123	0.9877
CG30158	14-CG30158-RA_3	1	1.24523	0.0323	0.9677
CG2849	23-CG2849-RA_4	1	1.24522	0.0061	0.9939
CG9460	3-CG9460-RA_3	1	1.24496	0.0693	0.9307
CG13989	2-CG13989-RA_1	1	1.24495	0.021	0.979
CG8323	12-CG8323-RA_1	1	1.24438	0.0125	0.9875
CG5174	14-CG5174-RK_1	1	1.24409	0.1346	0.8654
CG3558	23-CG3558-RA_3	1	1.24385	0.0133	0.9867
CG11063	24-CG11063-RB_2	1	1.24338	0.03	0.97
CG32796	23-CG32796-RB_13	1	1.24326	0.0306	0.9694
CG31622	13-CG31622-RA_1	1	1.24321	0.0015	0.9985
CG31003	3-CG31003-RA_1	1	1.2429	0.0637	0.9363
CG11280	23-CG11280-RA_1	1	1.24206	0.0084	0.9916
CG13053	15-CG13053-RA_3	1	1.24196	0.0575	0.9425
CG15925	16-CG15925-RA_1	1	1.24189	0.0267	0.9733
CG13091	20-CG13091-RA_1	1	1.24183	0.01	0.99
CG30098	23-CG30098-RA_2	1	1.24172	0.0021	0.9979
CG5285	3-CG5285-RA_2	1	1.24151	0.0082	0.9918
CG6300	14-CG6300-RA_1	1	1.24132	0.055	0.945
CG2071	23-CG2071-RA_4	1	1.24124	0.0646	0.9354
CG10062	2-CG10062-RA_1	1	1.24105	0.0551	0.9449
CG14164	3-CG14164-RA_5	1	1.24097	0.0134	0.9866
CG18506	22-CG18506-RA_1	1	1.24075	0.0159	0.9841
CG18482	22-CG18482-RA_1	1	1.24075	0.0411	0.9589
CG16880	23-CG16880-RA_3	1	1.24074	0.0126	0.9874
CG9884	23-CG9884-RA_6	1	1.24068	0.0036	0.9964
CG4946	23-CG4946-RA_3	1	1.24065	0.0041	0.9959
CG10165	3-CG10165-RB_1	1	1.24054	0.0088	0.9912
CG3268	3-CG3268-RA_5	1	1.24043	0.0143	0.9857
CG33225	23-CG33225-RA_9	1	1.24009	0.0803	0.9197
CG31397	3-CG31397-RA_2	1	1.24	0.1056	0.8944
CG6989	14-CG6989-RA_1	1	1.24	0.0579	0.9421
CG13195	3-CG13195-RA_1	1	1.23972	0.0503	0.9497
CG5500	15-CG5500-RA_4	1	1.23955	0.0167	0.9833
CG2016	23-CG2016-RB_3	1	1.23953	0.101	0.899
CG32636	11-CG32636-RA_1	1	1.23937	0.0461	0.9539
CG1780	16-CG1780-RB_1	1	1.23922	0.009	0.991
CG6331	6-CG6331-RA_1	1	1.23891	0.0743	0.9257
CR32863	12-CR32863-RA_2	1	1.23861	0.0053	0.9947
CG2184	3-CG2184-RA_1	1	1.23846	0.0312	0.9688
CG32983	2-CG32983-RA_2	1	1.23827	0.0428	0.9572
CG32275	23-CG32275-RA_1	1	1.23799	0.0602	0.9398
CG10443	14-CG10443-RA_1	1	1.23782	0.0105	0.9895
CG4367	14-CG4367-RA_1	1	1.23779	0.041	0.959
CG13409	3-CG13409-RA_2	1	1.23773	0.0089	0.9911
CG10972	14-CG10972-RA_1	1	1.23762	0.0573	0.9427
CG4647	23-CG4647-RA_2	1	1.23755	0.0305	0.9695
CG17515	23-CG17515-RA_2	1	1.23749	0.0022	0.9978
CG9504	3-CG9504-RA_3	1	1.23738	0.0307	0.9693
CG13086	2-CG13086-RA_3	1	1.23714	0.003	0.997
CG9299	18-CG9299-RA_1	1	1.23711	0.0343	0.9657
CG7568	7-CG7568-RA_1	1	1.23698	0.0906	0.9094
CG6949	23-CG6949-RA_2	1	1.23697	0.0637	0.9363
CG6656	17-CG6656-RA_1	1	1.23683	0.0097	0.9903
CG33502	23-CG33502-RA_2	1	1.23674	0.0048	0.9952
CG32111	23-CG32111-RA_5	1	1.23663	0.009	0.991
CG32043	23-CG32043-RA_5	1	1.23655	0.0125	0.9875
CG6892	23-CG6892-RB_1	1	1.23655	0.003	0.997
CG32158	8-CG32158-RF_6	1	1.23653	0.0099	0.9901
CG13548	23-CG13548-RA_1	1	1.23625	0.1276	0.8724
CG31068	3-CG31068-RA_3	1	1.23624	0.0133	0.9867
CG6206	3-CG6206-RA_8	1	1.23603	0.0408	0.9592
CG1824	24-CG1824-RA_2	1	1.23595	0.0294	0.9706
CG3949	23-CG3949-RA_1	1	1.23582	0.0235	0.9765
CG33461	10-CG33461-RA_1	1	1.23576	0.0806	0.9194
CG32513	23-CG32513-RA_8	1	1.23554	0.0333	0.9667
CG7638	23-CG7638-RA_5	1	1.23542	0.0082	0.9918
CG32429	18-CG32429-RA_1	1	1.23493	0.0021	0.9979
CG6657	2-CG6657-RB_1	1	1.23478	0.0338	0.9662
CG17686	23-CG17686-RA_1	1	1.23444	0.0116	0.9884
CG31012	23-CG31012-RB_18	1	1.23427	0.0107	0.9893
CG13040	7-CG13040-RA_1	1	1.23423	0.0168	0.9832
CG3849	24-CG3849-RA_1	1	1.23422	0.0189	0.9811
CG15706	3-CG15706-RA_1	1	1.23387	0.0554	0.9446
CG14840	23-CG14840-RA_1	1	1.23379	0.0785	0.9215
CG1746	17-CG1746-RA_2	1	1.23375	0.0178	0.9822
CG10853	1-CG10853-RA_1	1	1.23357	0.0719	0.9281
CG7448	23-CG7448-RB_1	1	1.23299	0.0403	0.9597
CG14045	2-CG14045-RA_3	1	1.23291	0.0426	0.9574
CG12878	15-CG12878-RA_1	1	1.2328	0.0295	0.9705
CG8063	13-CG8063-RA_1	1	1.23253	0.0104	0.9896
CG3652	23-CG3652-RA_3	1	1.23229	0.0009	0.9991
CG10598	22-CG10598-RB_1	1	1.23224	0.0153	0.9847
CG10793	16-CG10793-RA_2	1	1.2321	0.0148	0.9852
CG30463	22-CG30463-RA_1	1	1.23186	0.0156	0.9844
CG8850	1-CG8850-RB_1	1	1.23185	0.0852	0.9148
CG40155	23-CG40155-RA_1	1	1.23181	0.0515	0.9485
CG30028	1-CG30028-RA_2	1	1.23174	0.0356	0.9644
CG31264	9-CG31264-RA_2	1	1.23139	0.015	0.985
CG1503	23-CG1503-RA_1	1	1.23119	0.0241	0.9759
CG32334	23-CG32334-RA_1	1	1.23112	0.1328	0.8672
CG6342	23-CG6342-RA_1	1	1.23098	0.0212	0.9788
CG31199	2-CG31199-RA_2	1	1.23013	0.011	0.989
CG1240	23-CG1240-RA_3	1	1.23009	0.0375	0.9625
CG15930	2-CG15930-RA_1	1	1.22982	0.0409	0.9591
CG31806	18-CG31806-RA_4	1	1.22966	0.0364	0.9636
CG33147	16-CG33147-RA_1	1	1.22957	0.0097	0.9903
CG31312	23-CG31312-RA_3	1	1.22935	0.0561	0.9439
CG9876	18-CG9876-RA_1	1	1.22898	0.0317	0.9683
CG11756	24-CG11756-RA_2	1	1.22894	0.0411	0.9589
CG40380	8-CG40380-RA_1	1	1.22892	0.0092	0.9908
CG40209	24-CG40209-RA_6	1	1.22882	0.019	0.981
CG7045	23-CG7045-RA_1	1	1.22866	0.0582	0.9418
CG18066	23-CG18066-RA_2	1	1.22844	0.0429	0.9571
CG32071	1-CG32071-RA_1	1	1.22818	0.0496	0.9504
CG16801	14-CG16801-RA_2	1	1.22814	0.0147	0.9853
CG11312	2-CG11312-RA_1	1	1.22813	0.0203	0.9797
CG11322	3-CG11322-RA_2	1	1.22808	0.0057	0.9943
CG3972	3-CG3972-RA_1	1	1.22803	0.0135	0.9865
CG1889	2-CG1889-RB_4	1	1.228	0.04	0.96
CG12781	5-CG12781-RA_1	1	1.22793	0.0057	0.9943
CG15553	13-CG15553-RA_2	1	1.22784	0.024	0.976
CG13499	23-CG13499-RB_3	1	1.22784	0.0474	0.9526
CG14102	3-CG14102-RA_6	1	1.2277	0.0226	0.9774
CG13867	14-CG13867-RA_1	1	1.22763	0.0108	0.9892
CG1882	23-CG1882-RA_2	1	1.22754	0.0343	0.9657
CG11895	11-CG11895-RA_1	1	1.22752	0.0264	0.9736
CG7962	12-CG7962-RA_4	1	1.22735	0.0215	0.9785
CG3385	23-CG3385-RA_3	1	1.22724	0.0311	0.9689
CG13210	1-CG13210-RA_1	1	1.2272	0.0291	0.9709
CG3206	23-CG3206-RA_3	1	1.22633	0.0278	0.9722
CG6556	23-CG6556-RA_11	1	1.22599	0.0016	0.9984
CG17921	14-CG17921-RA_2	1	1.22594	0.0016	0.9984
CG31495	1-CG31495-RA_1	1	1.22563	0.0158	0.9842
CG33233	11-CG33233-RA_7	1	1.2256	0.0266	0.9734
CG3902	23-CG3902-RA_1	1	1.22547	0.002	0.998
CG8008	2-CG8008-RA_1	1	1.22494	0.0497	0.9503
CG14994	23-CG14994-RB_19	1	1.22487	0.0127	0.9873
CG1868	2-CG1868-RB_1	1	1.22474	0.0312	0.9688
CG14872	7-CG14872-RB_1	1	1.2243	0.0448	0.9552
CG8434	23-CG8434-RA_3	1	1.2242	0.0381	0.9619
CG8147	23-CG8147-RA_2	1	1.22408	0.0557	0.9443
CG4237	23-CG4237-RA_1	1	1.22391	0.0298	0.9702
CG15281	24-CG15281-RB_3	1	1.22366	0.0663	0.9337
CG10251	3-CG10251-RA_1	1	1.22358	0.0877	0.9123
CG14673	12-CG14673-RA_3	1	1.22346	0.0614	0.9386
CG17213	3-CG17213-RA_1	1	1.22325	0.0079	0.9921
CG13616	18-CG13616-RA_3	1	1.22284	0.1222	0.8778
CG7231	14-CG7231-RA_3	1	1.22283	0.1182	0.8818
CG5992	3-CG5992-RA_2	1	1.22282	0.0022	0.9978
CG40207	15-CG40207-RA_1	1	1.22277	0.0156	0.9844
CG32013	16-CG32013-RA_1	1	1.22274	0.014	0.986
CR32489	22-CR32489-RA_2	1	1.22274	0.0213	0.9787
CG9665	9-CG9665-RA_4	1	1.22267	0.0603	0.9397
CG14238	9-CG14238-RA_2	1	1.22251	0.071	0.929
CG33481	22-CG33481-RB_1	1	1.22218	0.0751	0.9249
CG9621	2-CG9621-RA_1	1	1.22209	0.0162	0.9838
CG3978	23-CG3978-RA_14	1	1.22204	0.0453	0.9547
CG30047	3-CG30047-RA_5	1	1.22199	0.141	0.859
CG13801	9-CG13801-RA_1	1	1.22198	0.0856	0.9144
CG7875	42-CG7875-RA_15	1	1.22187	0.0367	0.9633
CG14262	3-CG14262-RA_1	1	1.22179	0.0337	0.9663
CG40444	18-CG40444-RA_1	1	1.22165	0.1058	0.8942
CG9468	12-CG9468-RA_3	1	1.2215	0.0808	0.9192
CR31930	2-CR31930-RA_1	1	1.22132	0.0185	0.9815
CG31067	13-CG31067-RA_1	1	1.22124	0.008	0.992
CG13102	3-CG13102-RA_1	1	1.22109	0.024	0.976
CG6996	1-CG6996-RA_1	1	1.22102	0.1452	0.8548
CG32465	9-CG32465-RB_1	1	1.22093	0.1126	0.8874
CG33169	13-CG33169-RA_1	1	1.22078	0.1185	0.8815
CG9296	23-CG9296-RA_11	1	1.22049	0.053	0.947
CG14904	17-CG14904-RA_1	1	1.22039	0.0444	0.9556
CG10646	2-CG10646-RA_1	1	1.22034	0.0167	0.9833
CG31150	12-CG31150-RA_5	1	1.22021	0.083	0.917
CG1262	22-CG1262-RA_1	1	1.21995	0.115	0.885
CG6070	2-CG6070-RA_1	1	1.21994	0.02	0.98
CG15890	15-CG15890-RA_7	1	1.21984	0.006	0.994
CG30350	23-CG30350-RA_7	1	1.21976	0.0188	0.9812
CG3106	3-CG3106-RA_1	1	1.21973	0.0085	0.9915
CG14153	6-CG14153-RA_1	1	1.21973	0.085	0.915
CG12304	17-CG12304-RA_2	1	1.21954	0.025	0.975
CG12311	2-CG12311-RA_1	1	1.21924	0.0101	0.9899
CG32850	23-CG32850-RA_3	1	1.21924	0.0632	0.9368
CG9592	16-CG9592-RA_1	1	1.21905	0.1287	0.8713
CG40088	23-CG40088-RA_1	1	1.21888	0.0736	0.9264
CG31848	2-CG31848-RA_1	1	1.21874	0.0935	0.9065
CG6679	13-CG6679-RA_1	1	1.21863	0.041	0.959
CG33480	1-CG33480-RA_1	1	1.21856	0.0038	0.9962
CG12078	5-CG12078-RA_2	1	1.21845	0.04	0.96
CG13367	24-CG13367-RA_1	1	1.21841	0.024	0.976
CG31386	13-CG31386-RA_3	1	1.21819	0.0893	0.9107
CG14113	23-CG14113-RA_2	1	1.21814	0.0224	0.9776
CG8198	24-CG8198-RA_4	1	1.21813	0.0278	0.9722
CG13607	24-CG13607-RA_1	1	1.21812	0.0311	0.9689
CG14772	18-CG14772-RA_1	1	1.2181	0.0208	0.9792
CR32658	17-CR32658-RA_1	1	1.21805	0.0039	0.9961
CG6753	3-CG6753-RA_1	1	1.21803	0.189	0.811
CG9088	24-CG9088-RA_3	1	1.21778	0.0083	0.9917
CG15461	22-CG15461-RA_1	1	1.21711	0.0571	0.9429
CG16755	13-CG16755-RA_1	1	1.21689	0.1061	0.8939
CG17867	3-CG17867-RA_2	1	1.21673	0.0821	0.9179
CG32152	3-CG32152-RA_1	1	1.21651	0.0049	0.9951
CG11951	3-CG11951-RA_4	1	1.21643	0.0235	0.9765
CG40263	12-CG40263-RA_1	1	1.21634	0.0338	0.9662
CG10137	23-CG10137-RA_7	1	1.21619	0.1084	0.8916
CG12241	6-CG12241-RA_3	1	1.21607	0.0201	0.9799
CG8141	2-CG8141-RA_1	1	1.21604	0.1183	0.8817
CG12106	23-CG12106-RA_1	1	1.21586	0.0307	0.9693
CG4372	17-CG4372-RA_3	1	1.21582	0.0597	0.9403
CG7888	2-CG7888-RA_2	1	1.21548	0.0362	0.9638
CG3656	23-CG3656-RA_1	1	1.21541	0.0003	0.9997
CG4859	18-CG4859-RB_1	1	1.21541	0.1136	0.8864
CG6403	17-CG6403-RA_1	1	1.21531	0.0603	0.9397
CG14661	15-CG14661-RA_5	1	1.21505	0.0102	0.9898
CG15083	2-CG15083-RA_2	1	1.21497	0.0096	0.9904
CG6132	23-CG6132-RA_1	1	1.21459	0.0348	0.9652
CG31364	17-CG31364-RA_1	1	1.21446	0.1245	0.8755
CG32756	23-CG32756-RA_7	1	1.21445	0.0005	0.9995
CG13170	11-CG13170-RA_1	1	1.21386	0.0396	0.9604
CG14396	17-CG14396-RD_1	1	1.21362	0.0095	0.9905
CG12948	8-CG12948-RA_1	1	1.21354	0.034	0.966
CG9048	23-CG9048-RA_1	1	1.21277	0.0193	0.9807
CG32080	16-CG32080-RA_1	1	1.21267	0.0924	0.9076
CG33116	23-CG33116-RA_17	1	1.21247	0.017	0.983
CG10128	23-CG10128-RD_2	1	1.21237	0.0043	0.9957
CG31293	23-CG31293-RA_2	1	1.2123	0.0037	0.9963
CG12275	23-CG12275-RA_1	1	1.21224	0.1453	0.8547
CG3263	23-CG3263-RC_5	1	1.21219	0.02	0.98
CG3159	23-CG3159-RA_15	1	1.21219	0.0158	0.9842
CG13641	2-CG13641-RA_1	1	1.21205	0.0598	0.9402
CG31239	24-CG31239-RA_2	1	1.212	0.0217	0.9783
CG5974	23-CG5974-RA_2	1	1.21198	0.0577	0.9423
CG8569	1-CG8569-RA_1	1	1.21197	0.0005	0.9995
CG8893	23-CG8893-RA_3	1	1.21191	0.0049	0.9951
CG31989	23-CG31989-RA_1	1	1.21164	0.0219	0.9781
CG7182	24-CG7182-RA_1	1	1.21161	0.0211	0.9789
CG8677	24-CG8677-RA_1	1	1.2116	0.0144	0.9856
CG4057	23-CG4057-RA_2	1	1.21139	0.0228	0.9772
CG30458	3-CG30458-RA_1	1	1.21129	0.0425	0.9575
CG30424	2-CG30424-RA_4	1	1.2112	0.0095	0.9905
CG16996	23-CG16996-RA_1	1	1.21098	0.0459	0.9541
CG3665	23-CG3665-RA_5	1	1.2108	0.0088	0.9912
CG6891	3-CG6891-RA_1	1	1.21074	0.0111	0.9889
CG18146	3-CG18146-RA_5	1	1.21068	0.0694	0.9306
CG7133	2-CG7133-RA_3	1	1.21037	0.1022	0.8978
CG1657	23-CG1657-RA_9	1	1.21032	0.0394	0.9606
CG12288	23-CG12288-RA_1	1	1.21026	0.0599	0.9401
CG32225	3-CG32225-RA_2	1	1.21026	0.1177	0.8823
CG8986	23-CG8986-RA_4	1	1.21007	0.0306	0.9694
CG1271	3-CG1271-RB_3	1	1.20991	0.0082	0.9918
CG9954	15-CG9954-RA_3	1	1.20955	0.0515	0.9485
CG15784	23-CG15784-RA_1	1	1.20947	0.0322	0.9678
CG15594	17-CG15594-RB_1	1	1.20924	0.0259	0.9741
CG11229	9-CG11229-RA_3	1	1.20919	0.0326	0.9674
CG13737	1-CG13737-RB_1	1	1.20903	0.2146	0.7854
CG8174	23-CG8174-RA_9	1	1.20896	0.0827	0.9173
CG7203	22-CG7203-RA_1	1	1.2089	0.0548	0.9452
CG17218	14-CG17218-RA_1	1	1.20881	0.0778	0.9222
CG14802	23-CG14802-RB_1	1	1.20876	0.0131	0.9869
CG3668	2-CG3668-RA_1	1	1.20857	0.0271	0.9729
CG32041	23-CG32041-RB_1	1	1.20846	0.0764	0.9236
CG30182	18-CG30182-RA_2	1	1.20828	0.0153	0.9847
CG7550	12-CG7550-RA_2	1	1.20826	0.0723	0.9277
CG14260	12-CG14260-RA_1	1	1.20812	0.0312	0.9688
CG8129	23-CG8129-RB_2	1	1.20796	0.0186	0.9814
CG9870	2-CG9870-RA_1	1	1.20793	0.0355	0.9645
CG3977	23-CG3977-RA_3	1	1.20784	0.0558	0.9442
CG32687	23-CG32687-RA_13	1	1.20768	0.0404	0.9596
CG15380	9-CG15380-RB_1	1	1.20768	0.055	0.945
CG7344	8-CG7344-RA_1	1	1.20765	0.052	0.948
CG7867	23-CG7867-RA_11	1	1.20729	0.0027	0.9973
CG13726	2-CG13726-RA_3	1	1.20705	0.1393	0.8607
CG10419	23-CG10419-RA_1	1	1.20699	0.0113	0.9887
CG6026	2-CG6026-RA_1	1	1.20673	0.018	0.982
CG8399	4-CG8399-RA_1	1	1.20655	0.0603	0.9397
CG4095	22-CG4095-RA_1	1	1.20644	0.0207	0.9793
CG9164	6-CG9164-RA_1	1	1.20631	0.1175	0.8825
CG30186	14-CG30186-RA_2	1	1.20576	0.0479	0.9521
CG8422	2-CG8422-RA_1	1	1.2057	0.0431	0.9569
CG32606	1-CG32606-RA_1	1	1.20568	0.1399	0.8601
CG4750	23-CG4750-RA_5	1	1.20559	0.0352	0.9648
CG4026	23-CG4026-RA_2	1	1.20534	0.0471	0.9529
CG9569	1-CG9569-RA_1	1	1.20529	0.0152	0.9848
CG8012	23-CG8012-RA_1	1	1.20522	0.0263	0.9737
CG13544	16-CG13544-RA_1	1	1.20505	0.069	0.931
CG10338	6-CG10338-RA_1	1	1.20488	0.0041	0.9959
CG32686	8-CG32686-RB_1	1	1.20478	0.0425	0.9575
CG1242	23-CG1242-RA_10	1	1.20472	0.0448	0.9552
CG9654	23-CG9654-RA_2	1	1.20455	0.0638	0.9362
CG11601	2-CG11601-RA_2	1	1.20436	0.0125	0.9875
CG11020	14-CG11020-RA_3	1	1.20429	0.0041	0.9959
CG13742	12-CG13742-RA_10	1	1.20422	0.0738	0.9262
CG14176	18-CG14176-RB_5	1	1.20417	0.0012	0.9988
CG13810	11-CG13810-RA_2	1	1.2039	0.0334	0.9666
CG40156	18-CG40156-RA_1	1	1.20386	0.018	0.982
CG12386	23-CG12386-RA_1	1	1.20382	0.0919	0.9081
CG32523	18-CG32523-RA_6	1	1.2038	0.0387	0.9613
CG30268	6-CG30268-RA_4	1	1.20367	0.1037	0.8963
CG7508	16-CG7508-RA_1	1	1.20365	0.0015	0.9985
CG7713	23-CG7713-RA_2	1	1.20363	0.1142	0.8858
CG15671	23-CG15671-RA_1	1	1.20351	0.009	0.991
CG14173	15-CG14173-RA_1	1	1.20333	0.0352	0.9648
CG1770	23-CG1770-RB_19	1	1.20328	0.0449	0.9551
CG32835	23-CG32835-RA_7	1	1.20319	0.0912	0.9088
CG13995	2-CG13995-RA_1	1	1.20296	0.0895	0.9105
CG1193	23-CG1193-RB_4	1	1.20201	0.008	0.992
CG32079	1-CG32079-RA_1	1	1.2019	0.0114	0.9886
CG10174	23-CG10174-RA_1	1	1.20163	0.1461	0.8539
CG6340	22-CG6340-RD_1	1	1.20162	0	1
CR33294	2-CR33294-RA_4	1	1.20134	0.0481	0.9519
CG16749	23-CG16749-RA_1	1	1.20127	0.0038	0.9962
CG1361	23-CG1361-RA_1	1	1.20126	0.1213	0.8787
CG13329	23-CG13329-RA_2	1	1.20123	0.0044	0.9956
CG10063	23-CG10063-RA_1	1	1.20111	0.0053	0.9947
CG11010	14-CG11010-RA_1	1	1.20111	0.1062	0.8938
CG11129	17-CG11129-RA_3	1	1.20085	0.0041	0.9959
CG31526	3-CG31526-RA_3	1	1.20082	0.0097	0.9903
CG4209	23-CG4209-RA_1	1	1.20058	0.1086	0.8914
CG2712	23-CG2712-RA_2	1	1.20057	0.0029	0.9971
CG30464	16-CG30464-RA_1	1	1.20043	0.1058	0.8942
CG17821	14-CG17821-RA_1	1	1.20042	0.0398	0.9602
CR32880	23-CR32880-RA_1	1	1.20041	0.0735	0.9265
CG9682	1-CG9682-RA_1	1	1.20039	0.1254	0.8746
CG4803	3-CG4803-RA_1	1	1.20022	0.1014	0.8986
CG2005	22-CG2005-RC_4	1	1.20013	0.0272	0.9728
CG4054	2-CG4054-RA_1	1	1.20007	0.0448	0.9552
CG17702	18-CG17702-RA_1	1	1.20002	0.0786	0.9214
CG15816	18-CG15816-RA_1	1	1.19955	0.0139	0.9861
CG17625	11-CG17625-RA_1	1	1.19938	0.1895	0.8105
CG5830	3-CG5830-RA_2	1	1.19914	0.0807	0.9193
CG15296	22-CG15296-RA_1	1	1.19905	0.0565	0.9435
CG31184	23-CG31184-RA_2	1	1.19863	0.0273	0.9727
CG13160	3-CG13160-RA_7	1	1.19844	0.0467	0.9533
CG8297	6-CG8297-RA_3	1	1.19844	0.0073	0.9927
CG40178	23-CG40178-RC_2	1	1.19837	0.0255	0.9745
CG2889	23-CG2889-RA_1	1	1.19815	0.0437	0.9563
CG7334	2-CG7334-RB_1	1	1.19806	0.0342	0.9658
CG8738	38-CG8738-RA_6	1	1.19803	0.1135	0.8865
CG16874	6-CG16874-RA_1	1	1.19789	0.0934	0.9066
CG15003	2-CG15003-RA_1	1	1.19782	0.0376	0.9624
CG7128	3-CG7128-RA_2	1	1.19741	0.0492	0.9508
CG14214	23-CG14214-RA_7	1	1.19713	0.0258	0.9742
CG18445	2-CG18445-RA_1	1	1.19695	0.0641	0.9359
CG15878	2-CG15878-RA_3	1	1.19688	0.0462	0.9538
CG32763	23-CG32763-RA_3	1	1.19685	0.0424	0.9576
CG15819	23-CG15819-RA_13	1	1.1967	0.0798	0.9202
CG11354	23-CG11354-RA_1	1	1.19667	0.1308	0.8692
CR32747	23-CR32747-RA_1	1	1.19658	0.0697	0.9303
CG4437	17-CG4437-RA_1	1	1.19641	0.0489	0.9511
CG8201	23-CG8201-RF_3	1	1.19627	0.0044	0.9956
CG15013	23-CG15013-RB_9	1	1.19613	0.0386	0.9614
CG40442	15-CG40442-RA_1	1	1.19589	0.0215	0.9785
CG13560	1-CG13560-RA_2	1	1.19576	0.1022	0.8978
CG15389	3-CG15389-RA_1	1	1.19573	0.0064	0.9936
CG4813	23-CG4813-RA_2	1	1.19553	0.0602	0.9398
CG32714	23-CG32714-RA_3	1	1.19512	0.0685	0.9315
CG11205	2-CG11205-RB_1	1	1.19511	0.1364	0.8636
CG15541	14-CG15541-RA_2	1	1.19506	0.0345	0.9655
CG4822	3-CG4822-RA_2	1	1.1948	0.0217	0.9783
CG6724	2-CG6724-RA_2	1	1.19473	0.0117	0.9883
CG31448	15-CG31448-RA_2	1	1.19431	0.119	0.881
CG6580	3-CG6580-RA_1	1	1.19429	0.1286	0.8714
CG15547	1-CG15547-RA_1	1	1.19427	0.1197	0.8803
CG40260	18-CG40260-RA_1	1	1.19412	0.0083	0.9917
CG12740	23-CG12740-RC_5	1	1.19391	0.0529	0.9471
CG9792	1-CG9792-RA_1	1	1.19365	0.0566	0.9434
CG12011	8-CG12011-RA_1	1	1.1935	0.0642	0.9358
CG41124	1-CG41124-RA_1	1	1.19313	0.0209	0.9791
CG17322	9-CG17322-RB_4	1	1.19301	0.0027	0.9973
CG13656	14-CG13656-RA_2	1	1.19268	0.0224	0.9776
CR40465	15-CR40465-RA_1	1	1.19263	0.0353	0.9647
CG13457	9-CG13457-RB_1	1	1.19256	0.144	0.856
CG9811	23-CG9811-RA_3	1	1.19231	0.0107	0.9893
CG10236	9-CG10236-RA_1	1	1.19221	0.0287	0.9713
CG12856	1-CG12856-RA_1	1	1.19202	0.0097	0.9903
CG7551	14-CG7551-RB_1	1	1.19135	0.1285	0.8715
CG13060	24-CG13060-RA_1	1	1.19131	0.0418	0.9582
CG15922	23-CG15922-RA_1	1	1.19125	0.0887	0.9113
CG8519	14-CG8519-RA_1	1	1.19116	0.0265	0.9735
CG12324	24-CG12324-RA_1	1	1.19107	0.1383	0.8617
CG11281	3-CG11281-RA_2	1	1.19087	0.0374	0.9626
CG13426	23-CG13426-RA_4	1	1.1908	0.2168	0.7832
CG18223	7-CG18223-RB_1	1	1.19077	0.1289	0.8711
CG30052	3-CG30052-RA_3	1	1.19069	0.0569	0.9431
CG11211	3-CG11211-RA_1	1	1.19063	0.1651	0.8349
CG7058	15-CG7058-RA_3	1	1.19038	0.1802	0.8198
CG41128	24-CG41128-RA_4	1	1.19029	0.042	0.958
CG5436	24-CG5436-RA_1	1	1.19011	0.1069	0.8931
CG14450	4-CG14450-RA_1	1	1.19	0.0025	0.9975
CG4084	1-CG4084-RA_2	1	1.18987	0.0509	0.9491
CG9317	8-CG9317-RA_1	1	1.18987	0.0046	0.9954
CG17377	23-CG17377-RA_3	1	1.18974	0.107	0.893
CG6362	25-CG6362-RA_1	1	1.18961	0.0587	0.9413
CG12611	3-CG12611-RA_1	1	1.18948	0.1061	0.8939
CG13904	17-CG13904-RA_2	1	1.18939	0.1004	0.8996
CG15012	3-CG15012-RB_1	1	1.18939	0.0268	0.9732
CG13423	1-CG13423-RA_1	1	1.18916	0.1722	0.8278
CG18160	1-CG18160-RA_1	1	1.18863	0.0071	0.9929
CG1544	22-CG1544-RA_5	1	1.18834	0.0079	0.9921
CG8936	23-CG8936-RA_1	1	1.18827	0.092	0.908
CG18538	16-CG18538-RA_1	1	1.18827	0.1939	0.8061
CG14363	23-CG14363-RA_1	1	1.18819	0.0547	0.9453
CG1812	17-CG1812-RA_1	1	1.18793	0.1339	0.8661
CG7108	3-CG7108-RA_4	1	1.1879	0.053	0.947
CG13131	8-CG13131-RA_1	1	1.18782	0.1432	0.8568
CG14082	12-CG14082-RA_1	1	1.18744	0.0608	0.9392
CG12879	16-CG12879-RA_4	1	1.18728	0.1206	0.8794
CG10642	9-CG10642-RA_2	1	1.18721	0.0161	0.9839
CG13335	2-CG13335-RB_1	1	1.18707	0.1059	0.8941
CG2081	6-CG2081-RB_1	1	1.18702	0.0342	0.9658
CG11333	9-CG11333-RA_1	1	1.18696	0.0878	0.9122
CG8805	23-CG8805-RA_2	1	1.18689	0.1083	0.8917
CG14234	23-CG14234-RA_9	1	1.18681	0.0161	0.9839
CG32652	23-CG32652-RA_10	1	1.18681	0.0609	0.9391
CG32137	23-CG32137-RA_3	1	1.18678	0.1101	0.8899
CG11509	8-CG11509-RA_1	1	1.18671	0.0231	0.9769
CG15497	22-CG15497-RA_2	1	1.1866	0.0072	0.9928
CG8495	22-CG8495-RC_1	1	1.18659	0.0434	0.9566
CG3893	2-CG3893-RA_1	1	1.18647	0.0731	0.9269
CG40275	13-CG40275-RA_1	1	1.18642	0.0016	0.9984
CG10032	2-CG10032-RA_1	1	1.1864	0.1516	0.8484
CG40249	23-CG40249-RA_12	1	1.18639	0.0789	0.9211
CG2890	3-CG2890-RA_1	1	1.18637	0.0406	0.9594
CG12607	23-CG12607-RB_7	1	1.18627	0.0081	0.9919
CG4139	24-CG4139-RB_2	1	1.18626	0.147	0.853
CG2023	18-CG2023-RA_5	1	1.18626	0.0646	0.9354
CG33276	23-CG33276-RA_1	1	1.18605	0.17	0.83
CG2813	2-CG2813-RA_1	1	1.18604	0.01	0.99
CG31089	16-CG31089-RA_3	1	1.18602	0.0183	0.9817
CG10120	23-CG10120-RB_1	1	1.18549	0.0136	0.9864
CG1090	3-CG1090-RA_2	1	1.18549	0.0837	0.9163
CG2104	2-CG2104-RA_2	1	1.18533	0.058	0.942
CG32653	15-CG32653-RA_3	1	1.1852	0.0081	0.9919
CG4692	24-CG4692-RA_1	1	1.18511	0.0481	0.9519
CG17472	23-CG17472-RA_1	1	1.18506	0.0867	0.9133
CG2723	15-CG2723-RA_12	1	1.18482	0.0534	0.9466
CG3712	23-CG3712-RA_3	1	1.18438	0.041	0.959
CG4450	2-CG4450-RA_1	1	1.18437	0.1282	0.8718
CG3108	3-CG3108-RA_1	1	1.18421	0.1022	0.8978
CG6763	6-CG6763-RA_1	1	1.18416	0.1339	0.8661
CG6956	23-CG6956-RA_2	1	1.18398	0.0105	0.9895
CG13771	2-CG13771-RA_2	1	1.18391	0.0567	0.9433
CG1308	8-CG1308-RA_1	1	1.18361	0.0098	0.9902
CG7210	23-CG7210-RA_19	1	1.18353	0.0489	0.9511
CG15506	3-CG15506-RB_1	1	1.18346	0.0597	0.9403
CG1620	23-CG1620-RA_2	1	1.18337	0.0371	0.9629
CG12128	23-CG12128-RB_2	1	1.18318	0.0376	0.9624
CG14204	1-CG14204-RA_1	1	1.18289	0.1787	0.8213
CG5890	15-CG5890-RA_2	1	1.18283	0.0037	0.9963
CG17919	23-CG17919-RA_1	1	1.18281	0.0514	0.9486
CG31722	2-CG31722-RA_1	1	1.18276	0.1103	0.8897
CG8520	1-CG8520-RA_1	1	1.18272	0.0051	0.9949
CG6347	17-CG6347-RA_5	1	1.18242	0.0283	0.9717
CG32849	3-CG32849-RA_6	1	1.18222	0.0839	0.9161
CG18258	8-CG18258-RA_1	1	1.18198	0.147	0.853
CG11825	23-CG11825-RA_9	1	1.18181	0.0382	0.9618
CG7694	18-CG7694-RA_4	1	1.18179	0.074	0.926
CG15593	15-CG15593-RA_2	1	1.18178	0.0426	0.9574
CG8462	23-CG8462-RA_1	1	1.18175	0.109	0.891
CG5045	23-CG5045-RA_4	1	1.18154	0.1481	0.8519
CG5649	3-CG5649-RA_2	1	1.18141	0.0512	0.9488
CG32076	12-CG32076-RA_3	1	1.18131	0.0228	0.9772
CG4655	23-CG4655-RB_5	1	1.18116	0.0667	0.9333
CG10645	2-CG10645-RB_1	1	1.18061	0.1319	0.8681
CG14512	18-CG14512-RA_2	1	1.1806	0.0426	0.9574
CG30173	6-CG30173-RA_1	1	1.18049	0.07	0.93
CG31535	23-CG31535-RA_5	1	1.18043	0.048	0.952
CG18420	15-CG18420-RA_1	1	1.18005	0.0401	0.9599
CG33144	23-CG33144-RA_9	1	1.17999	0.1091	0.8909
CG9378	23-CG9378-RB_3	1	1.17989	0.0274	0.9726
CG6678	12-CG6678-RA_3	1	1.17981	0.0109	0.9891
CG4426	9-CG4426-RA_3	1	1.17975	0.0545	0.9455
CG7741	2-CG7741-RA_2	1	1.17973	0.0862	0.9138
CG4446	3-CG4446-RA_1	1	1.17951	0.0688	0.9312
CG7379	3-CG7379-RA_1	1	1.17947	0.0268	0.9732
CG15199	3-CG15199-RA_1	1	1.1794	0.0808	0.9192
CG13868	23-CG13868-RA_3	1	1.17938	0.0275	0.9725
CG8931	3-CG8931-RA_2	1	1.17936	0.0562	0.9438
CG4729	23-CG4729-RD_9	1	1.17926	0.0188	0.9812
CG12229	1-CG12229-RA_1	1	1.17919	0.1368	0.8632
CG13120	3-CG13120-RA_4	1	1.17914	0.0278	0.9722
CG31762	23-CG31762-RB_6	1	1.17892	0.0945	0.9055
CG9347	2-CG9347-RA_1	1	1.17869	0.0166	0.9834
CG7540	1-CG7540-RA_2	1	1.17856	0.0225	0.9775
CG18349	23-CG18349-RA_2	1	1.17851	0.0142	0.9858
CG6112	23-CG6112-RA_4	1	1.17844	0.0063	0.9937
CG4230	15-CG4230-RA_13	1	1.17833	0.1578	0.8422
CG32512	23-CG32512-RA_3	1	1.17832	0.0583	0.9417
CG12038	2-CG12038-RB_2	1	1.17826	0.0627	0.9373
CG18095	3-CG18095-RA_1	1	1.17823	0.1119	0.8881
CG33503	23-CG33503-RA_7	1	1.1782	0.1242	0.8758
CG31059	13-CG31059-RA_1	1	1.17818	0.0771	0.9229
CG13556	23-CG13556-RA_1	1	1.1779	0.1722	0.8278
CG7919	23-CG7919-RA_5	1	1.17788	0.0886	0.9114
CG40127	24-CG40127-RA_1	1	1.17781	0.063	0.937
CG7968	2-CG7968-RA_2	1	1.17721	0.0135	0.9865
CG14830	9-CG14830-RA_2	1	1.17714	0.0839	0.9161
CG32140	16-CG32140-RA_2	1	1.1771	0.1608	0.8392
CG17907	18-CG17907-RA_1	1	1.17698	0.1233	0.8767
CG14216	18-CG14216-RA_10	1	1.17682	0.0998	0.9002
CG5938	23-CG5938-RA_4	1	1.17671	0.1115	0.8885
CG12292	2-CG12292-RA_2	1	1.17658	0.0136	0.9864
CG6231	15-CG6231-RA_1	1	1.17656	0.006	0.994
CG5629	3-CG5629-RA_1	1	1.17636	0.0459	0.9541
CG8193	23-CG8193-RA_1	1	1.17628	0.0487	0.9513
CG13694	17-CG13694-RA_1	1	1.17626	0.1462	0.8538
CG40241	18-CG40241-RA_1	1	1.17615	0.0536	0.9464
CG13359	2-CG13359-RA_1	1	1.17602	0.2026	0.7974
CG32592	3-CG32592-RA_5	1	1.17599	0.0449	0.9551
CG15653	2-CG15653-RA_1	1	1.17597	0.044	0.956
CG3166	23-CG3166-RB_3	1	1.17583	0.0585	0.9415
CG17334	23-CG17334-RA_10	1	1.17564	0.0368	0.9632
CR18748	16-CR18748-RA_1	1	1.17542	0.0865	0.9135
CG3565	17-CG3565-RA_1	1	1.17521	0.0854	0.9146
CG30060	6-CG30060-RA_3	1	1.17511	0.1317	0.8683
CG5458	3-CG5458-RA_5	1	1.17502	0.1353	0.8647
CG12118	3-CG12118-RA_1	1	1.17494	0.0054	0.9946
CG3619	23-CG3619-RA_2	1	1.17475	0.0911	0.9089
CG9978	23-CG9978-RA_7	1	1.17461	0.0692	0.9308
CG31035	23-CG31035-RA_1	1	1.17449	0.095	0.905
CG18249	3-CG18249-RA_1	1	1.1744	0.0446	0.9554
CG3704	23-CG3704-RA_6	1	1.17433	0.0038	0.9962
CG7395	9-CG7395-RA_7	1	1.17425	0.0277	0.9723
CG4953	14-CG4953-RA_1	1	1.17418	0.054	0.946
CG15579	11-CG15579-RA_1	1	1.17393	0.1225	0.8775
CG1826	23-CG1826-RA_5	1	1.1733	0.0745	0.9255
CG4151	24-CG4151-RA_1	1	1.17317	0.1686	0.8314
CG8502	17-CG8502-RA_3	1	1.17308	0.0547	0.9453
CG3566	16-CG3566-RC_1	1	1.17294	0.0597	0.9403
CG9263	3-CG9263-RA_1	1	1.17291	0.1442	0.8558
CG31785	2-CG31785-RA_1	1	1.17257	0.1618	0.8382
CG40182	23-CG40182-RA_4	1	1.17246	0.1494	0.8506
CG1162	23-CG1162-RA_2	1	1.17221	0.0987	0.9013
CG10959	3-CG10959-RA_1	1	1.17214	0.0171	0.9829
CG9989	2-CG9989-RA_2	1	1.17205	0.0091	0.9909
CG11318	2-CG11318-RA_2	1	1.17202	0.0242	0.9758
CG2248	23-CG2248-RA_5	1	1.17187	0.0701	0.9299
CG13140	3-CG13140-RA_1	1	1.17185	0.1733	0.8267
CG15860	9-CG15860-RA_6	1	1.17184	0.0332	0.9668
CG41069	15-CG41069-RA_2	1	1.17178	0.0131	0.9869
CG1794	2-CG1794-RA_1	1	1.17167	0.0957	0.9043
CG7673	23-CG7673-RA_1	1	1.17163	0.0605	0.9395
CG15611	6-CG15611-RA_1	1	1.17154	0.093	0.907
CG6990	24-CG6990-RA_3	1	1.17146	0.0501	0.9499
CG11438	2-CG11438-RA_1	1	1.17146	0.0593	0.9407
CG15119	12-CG15119-RA_1	1	1.17135	0.1117	0.8883
CG17885	12-CG17885-RA_4	1	1.17089	0.0435	0.9565
CG41096	23-CG41096-RA_20	1	1.17065	0.139	0.861
CG7636	24-CG7636-RA_2	1	1.17051	0.1048	0.8952
CG18210	3-CG18210-RA_1	1	1.17042	0.1338	0.8662
CG9738	22-CG9738-RA_1	1	1.17033	0.1138	0.8862
CG15110	23-CG15110-RA_7	1	1.17027	0.0245	0.9755
CG8395	8-CG8395-RA_1	1	1.17018	0.1309	0.8691
CG10344	3-CG10344-RB_2	1	1.17	0.0328	0.9672
CG4940	3-CG4940-RA_2	1	1.16997	0.0493	0.9507
CG9768	5-CG9768-RA_2	1	1.16994	0.0415	0.9585
CG9908	23-CG9908-RA_14	1	1.16986	0.1278	0.8722
CG5014	23-CG5014-RA_7	1	1.16973	0.0365	0.9635
CG4073	21-CG4073-RA_6	1	1.16973	0.1075	0.8925
CG15220	23-CG15220-RA_2	1	1.16963	0.0149	0.9851
CG10231	23-CG10231-RA_9	1	1.16959	0.0704	0.9296
CG5871	12-CG5871-RA_3	1	1.16949	0.1007	0.8993
CG8550	3-CG8550-RA_2	1	1.1693	0.1234	0.8766
CG14034	23-CG14034-RA_10	1	1.16922	0.0998	0.9002
CG15470	18-CG15470-RA_1	1	1.16918	0.1192	0.8808
CG3811	23-CG3811-RA_20	1	1.16912	0.0758	0.9242
CG12000	2-CG12000-RA_1	1	1.16908	0.1116	0.8884
CG9084	17-CG9084-RB_2	1	1.16889	0.0617	0.9383
CG14180	16-CG14180-RA_2	1	1.16878	0.1306	0.8694
CG7870	23-CG7870-RA_3	1	1.16878	0.1039	0.8961
CG13716	23-CG13716-RA_2	1	1.16869	0.1704	0.8296
CG32664	3-CG32664-RA_3	1	1.1683	0.0673	0.9327
CG4558	1-CG4558-RA_1	1	1.16814	0.028	0.972
CG11390	23-CG11390-RA_2	1	1.16812	0.0066	0.9934
CG6244	23-CG6244-RA_4	1	1.1681	0.1081	0.8919
CG14165	3-CG14165-RA_1	1	1.16803	0.1578	0.8422
CG10852	23-CG10852-RA_8	1	1.16795	0.1007	0.8993
CG9245	2-CG9245-RB_2	1	1.16782	0.1336	0.8664
CG5620	6-CG5620-RA_2	1	1.16762	0.0661	0.9339
CG3041	17-CG3041-RA_2	1	1.16758	0.0454	0.9546
CG4041	23-CG4041-RA_1	1	1.1675	0.0897	0.9103
CG9893	12-CG9893-RA_1	1	1.16727	0.0149	0.9851
CG30427	14-CG30427-RC_1	1	1.16684	0.0268	0.9732
CG13795	15-CG13795-RA_5	1	1.16678	0.0681	0.9319
CG30362	16-CG30362-RA_1	1	1.16663	0.0308	0.9692
CG7025	12-CG7025-RA_4	1	1.16656	0.1599	0.8401
CG17170	11-CG17170-RB_4	1	1.16655	0.1187	0.8813
CG1744	2-CG1744-RA_1	1	1.1665	0.1192	0.8808
CG13500	3-CG13500-RA_3	1	1.16622	0.1372	0.8628
CG15585	12-CG15585-RA_1	1	1.16568	0.1113	0.8887
CG10072	11-CG10072-RA_1	1	1.16552	0.0013	0.9987
CG6845	9-CG6845-RA_4	1	1.16537	0.0725	0.9275
CG7059	3-CG7059-RA_1	1	1.16535	0.1795	0.8205
CG12831	3-CG12831-RA_1	1	1.16533	0.1079	0.8921
CG30385	2-CG30385-RA_1	1	1.1652	0.0189	0.9811
CG10691	23-CG10691-RB_5	1	1.16519	0.025	0.975
CG18508	24-CG18508-RA_1	1	1.16515	0.1037	0.8963
CG1409	16-CG1409-RA_2	1	1.16459	0.0675	0.9325
CG14454	23-CG14454-RA_2	1	1.16448	0.0647	0.9353
CG9878	16-CG9878-RB_1	1	1.16434	0.0122	0.9878
CG5491	23-CG5491-RA_2	1	1.16428	0.0417	0.9583
CG18530	23-CG18530-RA_3	1	1.16425	0.1506	0.8494
CG10051	1-CG10051-RA_1	1	1.16407	0.1565	0.8435
CG4739	2-CG4739-RA_1	1	1.16386	0.0449	0.9551
CG17470	18-CG17470-RA_2	1	1.16379	0.0209	0.9791
CG17868	14-CG17868-RB_2	1	1.16372	0.0672	0.9328
CG9886	16-CG9886-RA_1	1	1.16361	0.0815	0.9185
CG6117	10-CG6117-RA_1	1	1.16357	0.1475	0.8525
CG2855	3-CG2855-RA_1	1	1.16329	0.1308	0.8692
CG41106	8-CG41106-RA_1	1	1.16326	0.0072	0.9928
CG9536	16-CG9536-RA_2	1	1.16324	0.0136	0.9864
CG31605	14-CG31605-RF_1	1	1.16322	0.1428	0.8572
CG6236	23-CG6236-RA_11	1	1.16319	0.1195	0.8805
CG3743	23-CG3743-RA_3	1	1.16315	0.0669	0.9331
CG10195	3-CG10195-RA_1	1	1.1631	0.0549	0.9451
CG15472	3-CG15472-RA_1	1	1.16272	0.1838	0.8162
CG5740	23-CG5740-RA_3	1	1.16266	0.1084	0.8916
CG33457	2-CG33457-RA_1	1	1.16252	0.0955	0.9045
CG3649	2-CG3649-RA_4	1	1.16246	0.0407	0.9593
CG2826	9-CG2826-RA_3	1	1.16225	0.2366	0.7634
CG3823	7-CG3823-RA_1	1	1.16222	0.085	0.915
CG2747	2-CG2747-RA_1	1	1.16199	0.1319	0.8681
CG17592	9-CG17592-RA_1	1	1.16198	0.1701	0.8299
CG13631	17-CG13631-RA_1	1	1.16154	0.1709	0.8291
CG7825	22-CG7825-RA_1	1	1.16144	0.0343	0.9657
CG14077	22-CG14077-RA_1	1	1.16136	0.0975	0.9025
CG14550	2-CG14550-RA_2	1	1.16135	0.0099	0.9901
CG4210	23-CG4210-RB_7	1	1.16121	0.186	0.814
CG18178	6-CG18178-RA_4	1	1.16097	0.0522	0.9478
CG17580	23-CG17580-RA_6	1	1.16097	0.1708	0.8292
CG31367	12-CG31367-RA_5	1	1.16079	0.0205	0.9795
CG7300	7-CG7300-RA_6	1	1.16054	0.0415	0.9585
CG33230	1-CG33230-RA_1	1	1.16052	0.0351	0.9649
CG18208	27-CG18208-RA_1	1	1.16052	0.0376	0.9624
CG6729	1-CG6729-RA_1	1	1.16038	0.1377	0.8623
CG31065	17-CG31065-RA_1	1	1.16034	0.0428	0.9572
CG1957	15-CG1957-RA_1	1	1.16031	0.06	0.94
CG11033	1-CG11033-RA_1	1	1.16022	0.0111	0.9889
CG13591	18-CG13591-RA_3	1	1.16017	0.1497	0.8503
CG10850	2-CG10850-RA_1	1	1.15979	0.0906	0.9094
CG31262	16-CG31262-RA_1	1	1.15948	0.161	0.839
CG9799	9-CG9799-RA_1	1	1.15945	0.0287	0.9713
CG1630	1-CG1630-RB_1	1	1.15944	0.1631	0.8369
CG3793	15-CG3793-RA_1	1	1.15939	0.125	0.875
CG12005	2-CG12005-RB_2	1	1.15906	0.0336	0.9664
CG32155	3-CG32155-RA_1	1	1.15893	0.0152	0.9848
CG15382	17-CG15382-RA_1	1	1.1589	0.0877	0.9123
CG12679	17-CG12679-RA_1	1	1.15888	0.0784	0.9216
CG13598	23-CG13598-RA_1	1	1.15846	0.1716	0.8284
CG1643	23-CG1643-RA_2	1	1.15845	0.0644	0.9356
CG2062	8-CG2062-RA_1	1	1.15843	0.2244	0.7756
CG18446	2-CG18446-RA_1	1	1.15813	0.1121	0.8879
CG18290	42-CG18290-RB_2	1	1.1581	0.0628	0.9372
CG14207	23-CG14207-RB_3	1	1.1578	0.0173	0.9827
CG3069	23-CG3069-RA_1	1	1.15779	0.0639	0.9361
CG32408	23-CG32408-RA_1	1	1.15767	0.128	0.872
CG30188	1-CG30188-RA_1	1	1.15762	0.2015	0.7985
CG4477	3-CG4477-RB_1	1	1.15752	0.1849	0.8151
CG12219	22-CG12219-RA_1	1	1.15752	0.0306	0.9694
CG2034	23-CG2034-RA_2	1	1.15748	0.0043	0.9957
CG18540	17-CG18540-RA_1	1	1.15744	0.2235	0.7765
CG5920	16-CG5920-RA_1	1	1.15743	0.0147	0.9853
CG12602	17-CG12602-RA_1	1	1.1573	0.0156	0.9844
CG30353	12-CG30353-RA_1	1	1.15712	0.1223	0.8777
CG2174	15-CG2174-RA_1	1	1.15694	0.024	0.976
CG4484	2-CG4484-RA_2	1	1.15686	0.1197	0.8803
CG2210	3-CG2210-RA_1	1	1.1568	0.0142	0.9858
CG11456	17-CG11456-RA_1	1	1.15652	0.1163	0.8837
CG13887	3-CG13887-RB_1	1	1.15644	0.0562	0.9438
CG14825	1-CG14825-RA_1	1	1.15622	0.1369	0.8631
CG30403	3-CG30403-RA_3	1	1.15606	0.1636	0.8364
CG6667	24-CG6667-RA_3	1	1.15599	0.109	0.891
CG9983	22-CG9983-RB_1	1	1.15581	0.0714	0.9286
CG13933	16-CG13933-RA_1	1	1.15574	0.0364	0.9636
CG8579	24-CG8579-RA_2	1	1.15548	0.1172	0.8828
CG2525	2-CG2525-RA_2	1	1.15547	0.1256	0.8744
CG10145	2-CG10145-RA_1	1	1.15533	0.0544	0.9456
CG30502	3-CG30502-RA_2	1	1.15522	0.0299	0.9701
CG13067	9-CG13067-RA_1	1	1.15507	0.0645	0.9355
CG32081	9-CG32081-RA_1	1	1.15495	0.0427	0.9573
CG13920	12-CG13920-RA_1	1	1.15492	0.1146	0.8854
CG7597	15-CG7597-RB_1	1	1.15488	0.0551	0.9449
CG11732	16-CG11732-RA_2	1	1.15485	0.0603	0.9397
CG31424	8-CG31424-RA_1	1	1.15473	0.0744	0.9256
CG11780	18-CG11780-RA_1	1	1.15455	0.0943	0.9057
CG5489	3-CG5489-RA_1	1	1.15452	0.0918	0.9082
CG31272	20-CG31272-RA_3	1	1.15385	0.0532	0.9468
CG40294	23-CG40294-RA_3	1	1.1538	0.2292	0.7708
CG9224	18-CG9224-RA_4	1	1.15363	0.1241	0.8759
CG12255	2-CG12255-RA_1	1	1.15358	0.1985	0.8015
CG13605	1-CG13605-RA_1	1	1.15328	0.1088	0.8912
CG4751	16-CG4751-RA_1	1	1.15314	0.0486	0.9514
CG1742	15-CG1742-RB_1	1	1.15296	0.0314	0.9686
CG12065	23-CG12065-RA_1	1	1.15296	0.0459	0.9541
CG6519	16-CG6519-RA_1	1	1.15287	0.1304	0.8696
CG5398	2-CG5398-RA_1	1	1.15276	0.0915	0.9085
CG8097	21-CG8097-RA_5	1	1.15272	0.075	0.925
CG12623	2-CG12623-RA_1	1	1.15271	0.1011	0.8989
CG32148	23-CG32148-RA_9	1	1.1527	0.1215	0.8785
CG9593	3-CG9593-RA_3	1	1.1523	0.0889	0.9111
CG2759	2-CG2759-RA_1	1	1.15219	0.0954	0.9046
CG32167	23-CG32167-RA_1	1	1.15216	0.1937	0.8063
CG32297	15-CG32297-RA_4	1	1.15185	0.1901	0.8099
CG9614	9-CG9614-RD_1	1	1.15185	0.2037	0.7963
CG1461	14-CG1461-RA_1	1	1.15184	0.1299	0.8701
CG11576	1-CG11576-RA_1	1	1.15182	0.2013	0.7987
CG30329	2-CG30329-RA_1	1	1.15169	0.0902	0.9098
CG7381	17-CG7381-RB_3	1	1.15121	0.1096	0.8904
CG4807	9-CG4807-RA_2	1	1.15117	0.1049	0.8951
CG8896	2-CG8896-RA_1	1	1.15114	0.1062	0.8938
CG31421	2-CG31421-RA_1	1	1.15107	0.0858	0.9142
CG3077	10-CG3077-RA_1	1	1.15106	0.0426	0.9574
CG32192	23-CG32192-RB_4	1	1.15059	0.0908	0.9092
CG7886	3-CG7886-RA_3	1	1.15052	0.2704	0.7296
CG31997	7-CG31997-RA_1	1	1.15045	0.0786	0.9214
CG2040	23-CG2040-RA_4	1	1.15045	0.1456	0.8544
CG33253	3-CG33253-RA_1	1	1.15028	0.0264	0.9736
CG10383	2-CG10383-RA_3	1	1.15011	0.025	0.975
CG6833	23-CG6833-RA_6	1	1.15008	0.074	0.926
CG10422	3-CG10422-RA_6	1	1.14998	0.1871	0.8129
CG15016	23-CG15016-RA_2	1	1.14979	0.0375	0.9625
CG6459	23-CG6459-RA_2	1	1.14971	0.0524	0.9476
CG1516	23-CG1516-RI_7	1	1.14914	0.1209	0.8791
CG7294	21-CG7294-RA_1	1	1.1491	0.016	0.984
CG10639	3-CG10639-RA_2	1	1.14897	0.0483	0.9517
CG2674	1-CG2674-RH_1	1	1.14883	0.0334	0.9666
CG32383	23-CG32383-RA_3	1	1.14868	0.0697	0.9303
CG6249	17-CG6249-RA_2	1	1.14853	0.0876	0.9124
CG2086	1-CG2086-RA_1	1	1.14835	0.0443	0.9557
CG12995	14-CG12995-RB_1	1	1.14792	0.0313	0.9687
CG33148	15-CG33148-RB_8	1	1.14783	0.1615	0.8385
CR32910	23-CR32910-RA_1	1	1.1476	0.0915	0.9085
CG10106	18-CG10106-RA_12	1	1.14759	0.0437	0.9563
CG10116	3-CG10116-RA_1	1	1.14748	0.0309	0.9691
CG2346	23-CG2346-RA_3	1	1.14733	0.0522	0.9478
CG7421	23-CG7421-RA_1	1	1.14725	0.1001	0.8999
CG6297	16-CG6297-RB_1	1	1.14725	0.033	0.967
CG18604	23-CG18604-RA_7	1	1.14676	0.0435	0.9565
CG17012	2-CG17012-RA_1	1	1.14667	0.0706	0.9294
CG10200	18-CG10200-RA_3	1	1.14628	0.2373	0.7627
CG6241	3-CG6241-RA_3	1	1.14619	0.092	0.908
CG10737	8-CG10737-RC_1	1	1.14613	0.0206	0.9794
CG40305	7-CG40305-RA_1	1	1.14599	0.0838	0.9162
CG3764	22-CG3764-RA_1	1	1.14599	0.0243	0.9757
CG7544	2-CG7544-RA_1	1	1.14593	0.0335	0.9665
CG1554	23-CG1554-RA_1	1	1.14591	0.0859	0.9141
CG10211	2-CG10211-RA_1	1	1.14584	0.0669	0.9331
CG14820	9-CG14820-RA_4	1	1.14582	0.0496	0.9504
CG7632	2-CG7632-RA_1	1	1.14571	0.1522	0.8478
CG15168	23-CG15168-RA_1	1	1.14568	0.1648	0.8352
CG6851	22-CG6851-RA_1	1	1.14533	0.0244	0.9756
CG32017	23-CG32017-RA_3	1	1.14499	0.0892	0.9108
CG7306	2-CG7306-RA_1	1	1.14483	0.0198	0.9802
CG31529	17-CG31529-RA_3	1	1.14479	0.1376	0.8624
CG8952	3-CG8952-RA_1	1	1.1447	0.0899	0.9101
CG8280	12-CG8280-RA_1	1	1.14434	0.077	0.923
CG2944	15-CG2944-RB_1	1	1.14422	0.124	0.876
CG10081	8-CG10081-RA_2	1	1.14415	0.09	0.91
CG3910	3-CG3910-RA_6	1	1.14414	0.0319	0.9681
CG13377	2-CG13377-RA_4	1	1.14382	0.0713	0.9287
CG30019	3-CG30019-RA_4	1	1.1438	0.1453	0.8547
CG6207	17-CG6207-RB_1	1	1.14374	0.0912	0.9088
CG18107	10-CG18107-RA_1	1	1.14371	0.0847	0.9153
CG9669	1-CG9669-RA_1	1	1.14363	0.0971	0.9029
CG2083	23-CG2083-RA_8	1	1.14345	0.0816	0.9184
CG10956	14-CG10956-RA_7	1	1.14339	0.1167	0.8833
CG14613	23-CG14613-RA_6	1	1.14329	0.0432	0.9568
CG1969	23-CG1969-RB_2	1	1.14329	0.0261	0.9739
CG30118	9-CG30118-RA_1	1	1.14328	0.0883	0.9117
CG12235	23-CG12235-RA_1	1	1.1432	0.0883	0.9117
CG17706	9-CG17706-RA_1	1	1.14314	0.0465	0.9535
CG13348	19-CG13348-RA_4	1	1.1431	0.0044	0.9956
CG2019	5-CG2019-RA_1	1	1.14276	0.0378	0.9622
CG18769	23-CG18769-RB_19	1	1.14274	0.2145	0.7855
CG13400	1-CG13400-RA_2	1	1.14257	0.0262	0.9738
CG32195	12-CG32195-RA_4	1	1.14243	0.2071	0.7929
CG30105	17-CG30105-RA_1	1	1.14219	0.0409	0.9591
CG7399	2-CG7399-RA_1	1	1.14207	0.0213	0.9787
CG10129	13-CG10129-RA_2	1	1.14198	0.0976	0.9024
CG15324	1-CG15324-RA_1	1	1.1419	0.1248	0.8752
CG32434	10-CG32434-RA_1	1	1.14173	0.0453	0.9547
CG13126	3-CG13126-RA_1	1	1.14167	0.0653	0.9347
CG30336	23-CG30336-RA_2	1	1.14159	0.1883	0.8117
CG1837	23-CG1837-RA_1	1	1.14132	0.0432	0.9568
CG1109	23-CG1109-RA_2	1	1.14132	0.1386	0.8614
CG3588	3-CG3588-RB_2	1	1.14132	0.0782	0.9218
CG32597	7-CG32597-RA_1	1	1.14127	0.0791	0.9209
CG8449	23-CG8449-RA_1	1	1.14118	0.04	0.96
CG7372	23-CG7372-RA_15	1	1.14086	0.0375	0.9625
CG11081	23-CG11081-RD_1	1	1.14085	0.1049	0.8951
CG8284	16-CG8284-RA_1	1	1.14072	0.0258	0.9742
CG3264	8-CG3264-RA_1	1	1.14069	0.1452	0.8548
CG16741	17-CG16741-RA_1	1	1.14068	0.0927	0.9073
CG13065	13-CG13065-RA_1	1	1.14064	0.0607	0.9393
CG2207	16-CG2207-RA_1	1	1.14055	0.1224	0.8776
CG1142	3-CG1142-RA_1	1	1.14038	0.0617	0.9383
CG9882	1-CG9882-RA_2	1	1.14026	0.0401	0.9599
CG32110	14-CG32110-RA_1	1	1.14025	0.1395	0.8605
CG3295	23-CG3295-RA_4	1	1.14022	0.0512	0.9488
CG8680	23-CG8680-RA_4	1	1.1401	0.0267	0.9733
CG10093	16-CG10093-RA_1	1	1.1401	0.2127	0.7873
CG32694	1-CG32694-RA_1	1	1.13993	0.1464	0.8536
CG12297	23-CG12297-RA_9	1	1.13977	0.1033	0.8967
CG2977	2-CG2977-RA_1	1	1.13972	0.0874	0.9126
CG41127	23-CG41127-RA_1	1	1.13967	0.1308	0.8692
CG12971	23-CG12971-RA_1	1	1.13952	0.1736	0.8264
CG16711	23-CG16711-RB_1	1	1.13951	0.0691	0.9309
CG9812	23-CG9812-RB_8	1	1.13949	0.1123	0.8877
CG33124	23-CG33124-RA_1	1	1.13938	0.1742	0.8258
CG7957	1-CG7957-RA_1	1	1.13927	0.0981	0.9019
CG8468	23-CG8468-RB_5	1	1.13925	0.0712	0.9288
CR31696	23-CR31696-RA_3	1	1.139	0.0391	0.9609
CG10880	3-CG10880-RA_5	1	1.1386	0.052	0.948
CG4083	23-CG4083-RA_2	1	1.13853	0.0146	0.9854
CG12055	23-CG12055-RA_2	1	1.13841	0.1347	0.8653
CG10208	23-CG10208-RA_1	1	1.13833	0.1174	0.8826
CG15552	23-CG15552-RA_3	1	1.13832	0.1638	0.8362
CG10362	23-CG10362-RA_12	1	1.13803	0.1347	0.8653
CG15270	23-CG15270-RA_8	1	1.13783	0.1745	0.8255
CG32431	23-CG32431-RA_1	1	1.13763	0.0926	0.9074
CG13106	15-CG13106-RA_1	1	1.13742	0.1686	0.8314
CG12048	3-CG12048-RA_3	1	1.1372	0.1997	0.8003
CG4620	23-CG4620-RA_5	1	1.1371	0.2282	0.7718
CG30288	2-CG30288-RA_1	1	1.13707	0.0952	0.9048
CG15445	3-CG15445-RA_4	1	1.137	0.0826	0.9174
CG7917	23-CG7917-RA_1	1	1.13686	0.1823	0.8177
CG15871	23-CG15871-RA_3	1	1.1365	0.0506	0.9494
CG32041	23-CG32041-RC_1	1	1.13642	0.0959	0.9041
CG11987	17-CG11987-RA_2	1	1.13631	0.0774	0.9226
CG11209	15-CG11209-RA_2	1	1.13609	0.0176	0.9824
CG2093	8-CG2093-RA_1	1	1.13603	0.0904	0.9096
CG8730	2-CG8730-RA_3	1	1.13602	0.0721	0.9279
CG1772	17-CG1772-RA_1	1	1.13581	0.0719	0.9281
CG13397	3-CG13397-RA_1	1	1.13574	0.0754	0.9246
CG6936	3-CG6936-RA_1	1	1.1356	0.0679	0.9321
CG14306	3-CG14306-RA_1	1	1.13553	0.0681	0.9319
CG9952	23-CG9952-RA_5	1	1.13547	0.0442	0.9558
CG3376	8-CG3376-RB_2	1	1.13507	0.0545	0.9455
CG17256	37-CG17256-RA_2	1	1.1349	0.1793	0.8207
CG6758	10-CG6758-RA_1	1	1.13475	0.0309	0.9691
CG2082	23-CG2082-RA_17	1	1.13471	0.0778	0.9222
CG4786	9-CG4786-RA_3	1	1.13469	0.1371	0.8629
CG17443	13-CG17443-RA_2	1	1.13461	0.146	0.854
CG2774	23-CG2774-RA_12	1	1.1346	0.058	0.942
CG13551	23-CG13551-RA_1	1	1.13457	0.1648	0.8352
CG1869	1-CG1869-RA_1	1	1.13454	0.223	0.777
CG32511	19-CG32511-RA_1	1	1.13446	0.0914	0.9086
CG18125	23-CG18125-RA_2	1	1.1343	0.1936	0.8064
CG12837	22-CG12837-RA_1	1	1.13409	0.1528	0.8472
CG3542	2-CG3542-RA_1	1	1.13368	0.0043	0.9957
CG9065	23-CG9065-RA_1	1	1.13358	0.089	0.911
CG5166	23-CG5166-RB_12	1	1.13357	0.1262	0.8738
CG2177	23-CG2177-RB_6	1	1.13336	0.1133	0.8867
CG8932	18-CG8932-RA_3	1	1.13294	0.0813	0.9187
CG32654	23-CG32654-RC_7	1	1.13271	0.1441	0.8559
CG6432	2-CG6432-RA_2	1	1.13268	0.0476	0.9524
CG10737	23-CG10737-RB_1	1	1.13253	0.1257	0.8743
CG11574	3-CG11574-RA_1	1	1.13252	0.1072	0.8928
CG5905	3-CG5905-RB_1	1	1.1323	0.1245	0.8755
CG32479	23-CG32479-RA_3	1	1.13229	0.0922	0.9078
CG18537	17-CG18537-RA_1	1	1.13216	0.1509	0.8491
CG32644	2-CG32644-RB_1	1	1.13215	0.1654	0.8346
CG32023	3-CG32023-RA_1	1	1.13207	0.1466	0.8534
CG7166	9-CG7166-RA_3	1	1.13199	0.1792	0.8208
CG17522	7-CG17522-RA_1	1	1.13185	0.0408	0.9592
CG7443	23-CG7443-RA_3	1	1.13183	0.1081	0.8919
CG31021	2-CG31021-RA_1	1	1.13162	0.1402	0.8598
CG33342	3-CG33342-RA_1	1	1.13139	0.0362	0.9638
CG32047	15-CG32047-RA_1	1	1.13119	0.1437	0.8563
CG5154	3-CG5154-RA_2	1	1.13113	0.2191	0.7809
CG9396	9-CG9396-RA_2	1	1.13108	0.066	0.934
CG4772	14-CG4772-RA_1	1	1.1306	0.1164	0.8836
CG10421	8-CG10421-RA_1	1	1.13053	0.1695	0.8305
CG11110	2-CG11110-RA_1	1	1.13038	0.0863	0.9137
CG8451	7-CG8451-RA_1	1	1.13027	0.0278	0.9722
CG13788	4-CG13788-RD_1	1	1.12984	0.191	0.809
CG14500	23-CG14500-RA_1	1	1.12981	0.2112	0.7888
CG3754	17-CG3754-RA_1	1	1.12972	0.144	0.856
CG6294	2-CG6294-RA_1	1	1.12931	0.035	0.965
CG12203	23-CG12203-RA_1	1	1.12929	0.0302	0.9698
CG12880	12-CG12880-RA_1	1	1.1285	0.1212	0.8788
CG4427	23-CG4427-RA_10	1	1.12849	0.1125	0.8875
CG30043	3-CG30043-RA_2	1	1.12847	0.1941	0.8059
CG11770	23-CG11770-RA_6	1	1.12807	0.0343	0.9657
CG11589	2-CG11589-RA_2	1	1.12792	0.0869	0.9131
CG6509	7-CG6509-RB_1	1	1.12782	0.0516	0.9484
CG1659	16-CG1659-RA_4	1	1.12759	0.0476	0.9524
CG7532	23-CG7532-RA_7	1	1.12757	0.0258	0.9742
CG4542	2-CG4542-RA_1	1	1.12756	0.042	0.958
CG8144	23-CG8144-RC_3	1	1.12735	0.0804	0.9196
CG12341	6-CG12341-RA_1	1	1.12717	0.1444	0.8556
CG10584	15-CG10584-RA_1	1	1.12715	0.0398	0.9602
CG3894	23-CG3894-RA_2	1	1.12712	0.0862	0.9138
CG31200	24-CG31200-RA_1	1	1.12704	0.2505	0.7495
CG33227	3-CG33227-RB_1	1	1.127	0.0666	0.9334
CG14960	9-CG14960-RA_1	1	1.12616	0.1886	0.8114
CG15134	2-CG15134-RA_1	1	1.12597	0.1524	0.8476
CG2044	17-CG2044-RA_1	1	1.12589	0.1563	0.8437
CG7525	23-CG7525-RA_6	1	1.12587	0.146	0.854
CG3622	23-CG3622-RA_4	1	1.12586	0.2351	0.7649
CG9046	23-CG9046-RA_1	1	1.12562	0.071	0.929
CG31278	2-CG31278-RA_2	1	1.12561	0.1576	0.8424
CG12223	23-CG12223-RD_13	1	1.12484	0.0889	0.9111
CG9267	18-CG9267-RA_7	1	1.12469	0.0864	0.9136
CG32490	23-CG32490-RE_1	1	1.12447	0.2059	0.7941
CG15642	3-CG15642-RA_1	1	1.12432	0.1499	0.8501
CG18405	14-CG18405-RA_3	1	1.12427	0.162	0.838
CG13984	14-CG13984-RA_1	1	1.12425	0.0435	0.9565
CG32812	3-CG32812-RA_1	1	1.12408	0.1755	0.8245
CG8549	16-CG8549-RA_1	1	1.12405	0.0643	0.9357
CG17838	8-CG17838-RD_1	1	1.12405	0.1379	0.8621
CG10037	23-CG10037-RA_3	1	1.12394	0.1477	0.8523
CG7466	15-CG7466-RA_1	1	1.12381	0.118	0.882
CG10293	23-CG10293-RA_4	1	1.12375	0.0773	0.9227
CG2671	23-CG2671-RA_5	1	1.12365	0.1116	0.8884
CG4760	23-CG4760-RA_1	1	1.12356	0.2221	0.7779
CG1379	3-CG1379-RA_1	1	1.12353	0.0891	0.9109
CG4858	8-CG4858-RA_1	1	1.1235	0.1295	0.8705
CG4969	3-CG4969-RA_1	1	1.12342	0.2155	0.7845
CG10210	12-CG10210-RA_1	1	1.12324	0.0781	0.9219
CG14457	17-CG14457-RA_2	1	1.12322	0.0748	0.9252
CG14559	14-CG14559-RA_1	1	1.1232	0.098	0.902
CG7331	23-CG7331-RA_1	1	1.12307	0.1978	0.8022
CG1906	47-CG1906-RE_4	1	1.123	0.0166	0.9834
CG9528	23-CG9528-RA_8	1	1.12288	0.1265	0.8735
CG5924	14-CG5924-RA_6	1	1.12278	0.2525	0.7475
CG31174	23-CG31174-RA_15	1	1.12249	0.1032	0.8968
CG9620	3-CG9620-RA_4	1	1.12236	0.0985	0.9015
CG12885	23-CG12885-RA_9	1	1.12221	0.1218	0.8782
CG17271	23-CG17271-RA_10	1	1.12213	0.0964	0.9036
CG7860	18-CG7860-RA_1	1	1.12211	0.2025	0.7975
CG6867	3-CG6867-RA_1	1	1.12209	0.276	0.724
CG13041	23-CG13041-RA_1	1	1.12177	0.1025	0.8975
CG3931	23-CG3931-RA_1	1	1.12167	0.1129	0.8871
CG13998	1-CG13998-RA_1	1	1.12149	0.266	0.734
CG30269	12-CG30269-RA_1	1	1.12125	0.0656	0.9344
CG11152	3-CG11152-RA_1	1	1.12118	0.2206	0.7794
CG40470	22-CG40470-RA_1	1	1.12115	0.1476	0.8524
CG11049	3-CG11049-RA_1	1	1.1211	0.0999	0.9001
CG15032	2-CG15032-RA_1	1	1.12096	0.1247	0.8753
CG16789	15-CG16789-RA_6	1	1.12074	0.1122	0.8878
CG2091	2-CG2091-RA_1	1	1.12054	0.052	0.948
CG18106	23-CG18106-RA_1	1	1.1205	0.107	0.893
CR31808	23-CR31808-RA_16	1	1.12026	0.03	0.97
CG40467	22-CG40467-RA_1	1	1.12016	0.0219	0.9781
CG3798	16-CG3798-RA_2	1	1.12002	0.0163	0.9837
CG11742	10-CG11742-RA_1	1	1.11982	0.0592	0.9408
CG40306	23-CG40306-RA_12	1	1.11973	0.0544	0.9456
CG40378	23-CG40378-RA_4	1	1.11969	0.2492	0.7508
CG3561	2-CG3561-RA_1	1	1.1196	0.0289	0.9711
CG3522	17-CG3522-RB_2	1	1.11935	0.0418	0.9582
CG30411	16-CG30411-RA_1	1	1.11893	0.0604	0.9396
CG18801	13-CG18801-RA_1	1	1.11878	0.0689	0.9311
CG13232	12-CG13232-RA_5	1	1.11852	0.1687	0.8313
CG5248	27-CG5248-RA_3	1	1.1185	0.1897	0.8103
CG14285	14-CG14285-RA_1	1	1.11849	0.0272	0.9728
CG9822	22-CG9822-RA_2	1	1.11838	0.0944	0.9056
CG31991	8-CG31991-RB_1	1	1.11835	0.0658	0.9342
CG5008	1-CG5008-RA_1	1	1.11822	0.1321	0.8679
CG8116	22-CG8116-RA_2	1	1.1181	0.1113	0.8887
CR32862	2-CR32862-RA_1	1	1.1179	0.2555	0.7445
CG17828	2-CG17828-RA_2	1	1.11779	0.0511	0.9489
CG4382	8-CG4382-RA_1	1	1.11777	0.2687	0.7313
CG10375	23-CG10375-RA_4	1	1.11757	0.2314	0.7686
CG4094	47-CG4094-RA_1	1	1.11745	0.11	0.89
CG5745	3-CG5745-RA_2	1	1.11741	0.0673	0.9327
CG17273	23-CG17273-RA_3	1	1.11725	0.183	0.817
CG4854	15-CG4854-RA_9	1	1.11714	0.1323	0.8677
CG11388	2-CG11388-RA_1	1	1.11668	0.1683	0.8317
CG32954	18-CG32954-RF_5	1	1.11651	0.1789	0.8211
CG2867	23-CG2867-RA_4	1	1.11616	0.0888	0.9112
CG7465	17-CG7465-RA_1	1	1.11567	0.2701	0.7299
CG6125	3-CG6125-RB_2	1	1.11557	0.1513	0.8487
CG11642	16-CG11642-RA_1	1	1.11556	0.1388	0.8612
CG30422	11-CG30422-RA_1	1	1.11539	0.1952	0.8048
CG32476	18-CG32476-RA_4	1	1.1153	0.1799	0.8201
CG6379	6-CG6379-RA_1	1	1.11527	0.2357	0.7643
CG31852	18-CG31852-RA_1	1	1.11525	0.0486	0.9514
CG15344	1-CG15344-RA_1	1	1.11505	0.1601	0.8399
CG8177	3-CG8177-RK_2	1	1.11497	0.1659	0.8341
CG3876	2-CG3876-RA_1	1	1.11488	0.1387	0.8613
CG3347	12-CG3347-RA_3	1	1.11487	0.0395	0.9605
CG6954	1-CG6954-RA_1	1	1.11465	0.2341	0.7659
CG9359	23-CG9359-RA_1	1	1.11444	0.1236	0.8764
CG4853	3-CG4853-RB_4	1	1.11428	0.0694	0.9306
CG7780	17-CG7780-RA_1	1	1.11397	0.1524	0.8476
CG1838	9-CG1838-RA_1	1	1.11386	0.1553	0.8447
CG5450	12-CG5450-RA_1	1	1.11383	0.1527	0.8473
CG32090	3-CG32090-RA_1	1	1.1138	0.2103	0.7897
CG6358	24-CG6358-RA_1	1	1.11374	0.1963	0.8037
CG15362	16-CG15362-RA_2	1	1.11372	0.0306	0.9694
CG31925	23-CG31925-RA_5	1	1.11365	0.1891	0.8109
CG7304	18-CG7304-RA_3	1	1.11317	0.1701	0.8299
CG17202	24-CG17202-RA_1	1	1.11317	0.1543	0.8457
CG7900	2-CG7900-RA_2	1	1.11312	0.1463	0.8537
CG5850	22-CG5850-RA_1	1	1.1127	0.0829	0.9171
CG6754	3-CG6754-RB_1	1	1.11264	0.0978	0.9022
CG4832	16-CG4832-RB_1	1	1.11238	0.0708	0.9292
CG31759	3-CG31759-RB_3	1	1.11233	0.1071	0.8929
CG1063	3-CG1063-RA_4	1	1.11223	0.1995	0.8005
CG11440	2-CG11440-RA_1	1	1.1122	0.062	0.938
CG15396	3-CG15396-RA_2	1	1.11204	0.1451	0.8549
CG9723	30-CG9723-RA_5	1	1.11203	0.1759	0.8241
CG10477	3-CG10477-RA_1	1	1.11202	0.1797	0.8203
CG5472	23-CG5472-RA_6	1	1.11185	0.2544	0.7456
CG11162	15-CG11162-RA_5	1	1.11177	0.0277	0.9723
CG10960	23-CG10960-RA_19	1	1.11173	0.1453	0.8547
CG7296	23-CG7296-RA_1	1	1.11164	0.234	0.766
CG2998	23-CG2998-RA_6	1	1.1116	0.1643	0.8357
CG18023	10-CG18023-RA_1	1	1.11128	0.1119	0.8881
CG3905	22-CG3905-RA_1	1	1.11128	0.1589	0.8411
CG4124	16-CG4124-RA_1	1	1.11115	0.0491	0.9509
CG32143	23-CG32143-RB_1	1	1.11081	0.1968	0.8032
CG6840	24-CG6840-RA_2	1	1.11065	0.208	0.792
CG7361	8-CG7361-RA_1	1	1.10964	0.161	0.839
CG12859	23-CG12859-RA_3	1	1.10955	0.1178	0.8822
CG40343	11-CG40343-RA_1	1	1.10939	0.1659	0.8341
CG15684	6-CG15684-RA_1	1	1.10925	0.0866	0.9134
CG11258	10-CG11258-RA_1	1	1.10919	0.0472	0.9528
CG1609	3-CG1609-RA_6	1	1.1091	0.2173	0.7827
CG10964	18-CG10964-RA_1	1	1.1091	0.2646	0.7354
CG7787	18-CG7787-RA_1	1	1.10905	0.1538	0.8462
CG31344	2-CG31344-RA_1	1	1.10902	0.019	0.981
CG6340	24-CG6340-RB_2	1	1.10899	0.2197	0.7803
CG14191	3-CG14191-RA_1	1	1.10895	0.1617	0.8383
CG31006	24-CG31006-RA_1	1	1.10861	0.1838	0.8162
CG1246	3-CG1246-RB_1	1	1.10847	0.1455	0.8545
CG9099	23-CG9099-RA_1	1	1.1084	0.1069	0.8931
CG5560	2-CG5560-RA_1	1	1.10839	0.0799	0.9201
CG7737	3-CG7737-RA_1	1	1.10824	0.2108	0.7892
CG30062	23-CG30062-RA_2	1	1.10807	0.255	0.745
CG1086	2-CG1086-RA_2	1	1.10801	0.0726	0.9274
CG9271	14-CG9271-RA_1	1	1.108	0.1732	0.8268
CR31400	23-CR31400-RB_5	1	1.10797	0.2851	0.7149
CG1241	2-CG1241-RA_1	1	1.10792	0.2163	0.7837
CG4774	2-CG4774-RB_1	1	1.10792	0.0255	0.9745
CG7692	1-CG7692-RA_1	1	1.10791	0.1864	0.8136
CG11898	13-CG11898-RA_1	1	1.10762	0.1323	0.8677
CG1103	2-CG1103-RA_2	1	1.10753	0.0565	0.9435
CG1943	23-CG1943-RA_5	1	1.10747	0.1923	0.8077
CG2330	12-CG2330-RA_1	1	1.10745	0.0272	0.9728
CG11671	23-CG11671-RA_3	1	1.10733	0.0078	0.9922
CG31413	9-CG31413-RA_3	1	1.10718	0.1368	0.8632
CG2304	18-CG2304-RC_2	1	1.10715	0.1708	0.8292
CG10603	23-CG10603-RA_2	1	1.10697	0.2435	0.7565
CG32194	2-CG32194-RB_2	1	1.10695	0.2427	0.7573
CG14269	2-CG14269-RA_1	1	1.10693	0.2763	0.7237
CG12348	23-CG12348-RB_16	1	1.10667	0.2178	0.7822
CG2448	15-CG2448-RA_3	1	1.10666	0.0788	0.9212
CG7765	23-CG7765-RA_1	1	1.1066	0.1481	0.8519
CG8492	2-CG8492-RA_4	1	1.10656	0.0913	0.9087
CG5167	23-CG5167-RA_1	1	1.10636	0.2141	0.7859
CG10263	23-CG10263-RD_1	1	1.10631	0.2295	0.7705
CG30149	14-CG30149-RB_4	1	1.10628	0.0894	0.9106
CG3947	8-CG3947-RA_1	1	1.10604	0.1046	0.8954
CG3929	17-CG3929-RA_1	1	1.10602	0.0407	0.9593
CG9377	2-CG9377-RA_2	1	1.10586	0.1101	0.8899
CG4033	9-CG4033-RA_9	1	1.10567	0.0512	0.9488
CG8525	16-CG8525-RA_1	1	1.10567	0.2301	0.7699
CG14383	2-CG14383-RA_1	1	1.10564	0.2592	0.7408
CG32542	23-CG32542-RA_1	1	1.10537	0.2317	0.7683
CG17301	3-CG17301-RA_1	1	1.10515	0.2525	0.7475
CG18211	1-CG18211-RA_1	1	1.10511	0.0412	0.9588
CG5497	9-CG5497-RA_2	1	1.10491	0.1334	0.8666
CG14967	15-CG14967-RA_5	1	1.10476	0.1995	0.8005
CG13796	15-CG13796-RB_2	1	1.10467	0.2228	0.7772
CG6521	23-CG6521-RA_4	1	1.10464	0.1534	0.8466
CG6819	1-CG6819-RA_1	1	1.10448	0.0507	0.9493
CG3671	2-CG3671-RC_1	1	1.10445	0.1723	0.8277
CG17282	23-CG17282-RA_6	1	1.10443	0.2146	0.7854
CG33191	2-CG33191-RA_1	1	1.1044	0.1809	0.8191
CG9707	3-CG9707-RA_2	1	1.10426	0.126	0.874
CG17019	23-CG17019-RA_1	1	1.10394	0.1448	0.8552
CG14637	3-CG14637-RA_2	1	1.10393	0.2449	0.7551
CG3757	2-CG3757-RA_2	1	1.10375	0.1613	0.8387
CG13980	15-CG13980-RA_1	1	1.10367	0.2401	0.7599
CG16700	18-CG16700-RA_1	1	1.10354	0.0967	0.9033
CG11340	3-CG11340-RA_6	1	1.10352	0.2285	0.7715
CG18853	1-CG18853-RA_3	1	1.10339	0.0659	0.9341
CG14605	8-CG14605-RB_2	1	1.10332	0.2313	0.7687
CG3009	18-CG3009-RA_1	1	1.10311	0.2725	0.7275
CG4778	3-CG4778-RA_4	1	1.10304	0.273	0.727
CG12352	23-CG12352-RA_2	1	1.10301	0.1034	0.8966
CG15317	15-CG15317-RA_1	1	1.10281	0.2002	0.7998
CG10396	2-CG10396-RA_1	1	1.10272	0.2878	0.7122
CG31392	2-CG31392-RA_1	1	1.10269	0.2874	0.7126
CG33458	15-CG33458-RA_1	1	1.10256	0.1172	0.8828
CG14762	3-CG14762-RA_1	1	1.10253	0.1101	0.8899
CG8432	23-CG8432-RA_2	1	1.10233	0.0759	0.9241
CG9666	20-CG9666-RA_1	1	1.10228	0.1436	0.8564
CG2848	6-CG2848-RA_2	1	1.10212	0.0411	0.9589
CG12135	23-CG12135-RA_3	1	1.1019	0.1275	0.8725
CG16752	17-CG16752-RA_3	1	1.10189	0.1281	0.8719
CG11908	17-CG11908-RA_4	1	1.10172	0.2393	0.7607
CG7339	23-CG7339-RA_6	1	1.10138	0.1844	0.8156
CG3639	16-CG3639-RA_2	1	1.10138	0.1555	0.8445
CG2120	3-CG2120-RA_1	1	1.10135	0.0713	0.9287
CG10229	23-CG10229-RA_9	1	1.10123	0.1762	0.8238
CG2957	22-CG2957-RA_1	1	1.10116	0.1389	0.8611
CG1320	18-CG1320-RA_4	1	1.10104	0.2645	0.7355
CG14190	3-CG14190-RA_1	1	1.10102	0.1903	0.8097
CG7404	9-CG7404-RA_6	1	1.10089	0.1811	0.8189
CG32593	23-CG32593-RC_11	1	1.10089	0.162	0.838
CG31536	12-CG31536-RA_1	1	1.10088	0.1355	0.8645
CG4307	23-CG4307-RB_1	1	1.10083	0.2555	0.7445
CG2990	3-CG2990-RA_2	1	1.10077	0.0877	0.9123
CG13568	3-CG13568-RA_3	1	1.10075	0.1027	0.8973
CG5210	24-CG5210-RA_2	1	1.10072	0.2462	0.7538
CG11059	23-CG11059-RA_1	1	1.10066	0.1154	0.8846
CG6098	3-CG6098-RA_1	1	1.10065	0.1101	0.8899
CG7186	13-CG7186-RA_1	1	1.1006	0.2454	0.7546
CG1874	3-CG1874-RA_2	1	1.1004	0.178	0.822
CG3564	23-CG3564-RA_5	1	1.10037	0.0619	0.9381
CG14662	3-CG14662-RA_3	1	1.1003	0.2681	0.7319
CG2714	22-CG2714-RB_1	1	1.10026	0.0812	0.9188
CG6643	3-CG6643-RA_4	1	1.10011	0.1247	0.8753
CG11175	7-CG11175-RA_1	1	1.10002	0.1848	0.8152
CG17364	14-CG17364-RA_3	1	1.09985	0.2105	0.7895
CG15358	16-CG15358-RA_1	1	1.09965	0.1603	0.8397
CG1345	22-CG1345-RA_1	1	1.09962	0.1422	0.8578
CG5874	23-CG5874-RA_1	1	1.09953	0.1109	0.8891
CG7069	5-CG7069-RA_1	1	1.09943	0.3022	0.6978
CG16987	23-CG16987-RA_9	1	1.09942	0.1265	0.8735
CG7440	2-CG7440-RA_1	1	1.09937	0.2067	0.7933
CG12944	9-CG12944-RA_1	1	1.09933	0.2434	0.7566
CG6511	5-CG6511-RA_1	1	1.09931	0.2085	0.7915
CG12369	1-CG12369-RA_1	1	1.09925	0.1239	0.8761
CG13048	5-CG13048-RA_1	1	1.09924	0.0366	0.9634
CG10907	14-CG10907-RA_3	1	1.09922	0.1029	0.8971
CG1583	11-CG1583-RA_1	1	1.09915	0.1966	0.8034
CG4743	14-CG4743-RA_4	1	1.09908	0.2289	0.7711
CG6522	23-CG6522-RA_2	1	1.09895	0.135	0.865
CG6195	9-CG6195-RA_1	1	1.09888	0.143	0.857
CG33275	23-CG33275-RA_2	1	1.09865	0.0443	0.9557
CG12093	12-CG12093-RA_2	1	1.09847	0.0141	0.9859
CG9378	23-CG9378-RA_1	1	1.09843	0.1729	0.8271
CG5502	23-CG5502-RA_1	1	1.09838	0.1006	0.8994
CG33494	13-CG33494-RA_1	1	1.09828	0.22	0.78
CG5065	14-CG5065-RA_2	1	1.09822	0.2432	0.7568
CG8630	1-CG8630-RA_1	1	1.09788	0.2075	0.7925
CG3073	2-CG3073-RA_1	1	1.09773	0.0557	0.9443
CG15024	9-CG15024-RA_1	1	1.09768	0.2807	0.7193
CG6205	8-CG6205-RA_3	1	1.09766	0.1764	0.8236
CG17325	3-CG17325-RA_4	1	1.09764	0.0388	0.9612
CG32454	3-CG32454-RA_2	1	1.09751	0.2129	0.7871
CG31221	3-CG31221-RA_3	1	1.09738	0.1294	0.8706
CG7593	23-CG7593-RA_1	1	1.09712	0.2567	0.7433
CG2051	2-CG2051-RA_4	1	1.09681	0.2181	0.7819
CG3510	2-CG3510-RA_1	1	1.09673	0.2055	0.7945
CG10335	18-CG10335-RA_1	1	1.09673	0.1439	0.8561
CG8920	2-CG8920-RA_2	1	1.0967	0.0522	0.9478
CG3139	23-CG3139-RA_6	1	1.09657	0.1573	0.8427
CG31370	12-CG31370-RA_1	1	1.09654	0.2525	0.7475
CG30166	3-CG30166-RA_1	1	1.09647	0.3167	0.6833
CG12374	3-CG12374-RA_6	1	1.09644	0.2161	0.7839
CG10337	2-CG10337-RA_1	1	1.09628	0.2468	0.7532
CG31332	17-CG31332-RA_1	1	1.09607	0.2216	0.7784
CG11767	16-CG11767-RA_2	1	1.09595	0.0846	0.9154
CG6235	17-CG6235-RA_2	1	1.09579	0.1677	0.8323
CG1317	18-CG1317-RB_1	1	1.09577	0.1563	0.8437
CG15923	6-CG15923-RA_1	1	1.09575	0.2372	0.7628
CG31418	17-CG31418-RA_3	1	1.09548	0.183	0.817
CG5580	2-CG5580-RA_2	1	1.09543	0.1162	0.8838
CG1520	22-CG1520-RA_1	1	1.09516	0.1106	0.8894
[truncated: 3,586 more rows]

## Sheet: random
Unique ID	Common Name	Afro	Euro	(-)97.5%[Afro]	(-)97.5%[Euro]	(+)97.5%[Afro]	(+)97.5%[Euro]	Coefficient of Variation[Afro]	Coefficient of Variation[Euro]	Coefficient of Variation(-)97.5%[Afro]	Coefficient of Variation(-)97.5%[Euro]	Coefficient of Variation(+)97.5%[Afro]	Coefficient of Variation(+)97.5%[Euro]	P(Afro>Euro)	P(Euro>Afro)	Mu Acceptance Ratio	Coefficient of Variation Acceptance Ratio	Acceptable?	Ln Density of Likelihood
19-CG32550-RA_1	CG32550	1	2.0217	0.15074	0.16246	0.16188	0.15033	0.21914	0.21914	0.08015	0.08015	0.19748	0.19748	0	1	0.26	0.3	True	-1.57811
3-CG4702-RA_3	CG4702	1	1.94285	0.30713	0.40911	0.40911	0.30686	0.60591	0.60591	0.18221	0.18221	0.36442	0.36442	0.014	0.986	0.18	0.18	True	-22.1697
1-CG31058-RA_1	CG31058	1	1.8516	0.31593	0.42897	0.42872	0.31551	0.62305	0.62305	0.17996	0.17996	0.3368	0.3368	0.0255	0.9745	0.44	0.45	True	-24.8856
1-CG8234-RA_3	CG8234	1	1.71912	0.32454	0.37838	0.37832	0.32454	0.53115	0.53115	0.18855	0.18855	0.43634	0.43634	0.0297	0.9703	0.26	0.26	True	-8.78175
2-CG9734-RA_1	CG9734	1	1.68315	0.20028	0.23339	0.23328	0.20026	0.37465	0.37465	0.12874	0.12874	0.30624	0.30624	0.004	0.996	0.39	0.44	True	-7.25461
2-CG4904-RA_2	CG4904	1	1.66364	0.21597	0.23578	0.23534	0.21567	0.38573	0.38573	0.12872	0.12872	0.2651	0.2651	0.004	0.996	0.41	0.43	True	-6.22846
18-CG2257-RA_2	CG2257	1	1.5405	0.19698	0.2155	0.21542	0.19667	0.38647	0.38647	0.12216	0.12216	0.25898	0.25898	0.0104	0.9896	0.4	0.42	True	-5.93523
2-CG8997-RA_1	CG8997	1	1.52848	0.40414	0.52198	0.52023	0.40265	0.72812	0.72812	0.23197	0.23197	0.5004	0.5004	0.1507	0.8493	0.16	0.15	True	-23.144
27-CG8453-RA_1	CG8453	1	1.47775	0.39482	0.43709	0.43713	0.39451	0.69124	0.69124	0.21126	0.21126	0.43135	0.43135	0.1483	0.8517	0.44	0.31	True	-29.7938
6-CG4003-RA_7	CG4003	1	1.47538	0.21294	0.21736	0.21734	0.21294	0.38465	0.38465	0.12887	0.12887	0.29183	0.29183	0.0165	0.9835	0.42	0.43	True	-7.13003
2-CG5621-RA_1	CG5621	1	1.47328	0.30064	0.31183	0.31171	0.30064	0.53053	0.53053	0.1753	0.1753	0.36912	0.36912	0.0663	0.9337	0.23	0.44	True	-11.2514
3-CG18416-RA_2	CG18416	1	1.46826	0.17728	0.1919	0.19186	0.17695	0.39585	0.39585	0.11178	0.11178	0.20885	0.20885	0.0096	0.9904	0.38	0.38	True	-13.8587
3-CG11166-RB_1	CG11166	1	1.46778	0.17454	0.1998	0.19962	0.1744	0.30198	0.30198	0.10879	0.10879	0.26424	0.26424	0.0121	0.9879	0.37	0.39	True	-2.73507
9-CG5174-RA_2	CG5174	1	1.463	0.22296	0.234	0.23373	0.22296	0.41846	0.41846	0.13101	0.13101	0.2689	0.2689	0.0265	0.9735	0.44	0.44	True	-10.0338
3-CG1743-RB_1	CG1743	1	1.45695	0.21248	0.2281	0.22779	0.21222	0.44386	0.44386	0.12769	0.12769	0.24209	0.24209	0.0248	0.9752	0.43	0.43	True	-17.4122
16-CG9297-RB_1	CG9297	1	1.44975	0.19407	0.21125	0.2109	0.19407	0.39465	0.39465	0.12224	0.12224	0.24545	0.24545	0.0205	0.9795	0.41	0.41	True	-8.61191
17-CG4377-RA_3	CG4377	1	1.44696	0.28936	0.31984	0.31971	0.2891	0.50482	0.50482	0.17884	0.17884	0.42111	0.42111	0.0786	0.9214	0.2	0.21	True	-6.13426
3-CG30360-RA_3	CG30360	1	1.44687	0.26213	0.31871	0.31772	0.26175	0.57616	0.57616	0.15691	0.15691	0.30264	0.30264	0.0789	0.9211	0.23	0.5	True	-25.5006
1-CG3560-RA_3	CG3560	1	1.43708	0.16614	0.17327	0.17323	0.16605	0.35881	0.35881	0.10418	0.10418	0.1979	0.1979	0.0066	0.9934	0.35	0.36	True	-6.66189
22-CG7046-RA_1	CG7046	1	1.43484	0.30673	0.32204	0.32204	0.30654	0.49437	0.49437	0.17638	0.17638	0.40955	0.40955	0.091	0.909	0.16	0.17	True	-16.2812
1-CG3927-RA_3	CG3927	1	1.4303	0.31438	0.31103	0.31088	0.31432	0.51502	0.51502	0.17492	0.17492	0.3939	0.3939	0.0817	0.9183	0.42	0.22	True	-10.6594
2-CG8093-RA_1	CG8093	1	1.42949	0.27622	0.34737	0.34737	0.27596	0.59051	0.59051	0.17321	0.17321	0.34379	0.34379	0.1032	0.8968	0.26	0.23	True	-17.7616
1-CG14096-RA_2	CG14096	1	1.42578	0.19472	0.20427	0.20427	0.19476	0.37364	0.37364	0.1248	0.1248	0.27072	0.27072	0.0203	0.9797	0.4	0.42	True	-12.0016
24-CG6492-RA_1	CG6492	1	1.42225	0.22712	0.23447	0.23445	0.22712	0.43646	0.43646	0.13538	0.13538	0.27564	0.27564	0.0393	0.9607	0.46	0.46	True	-16.1615
6-CG9538-RA_1	CG9538	1	1.42111	0.2676	0.28614	0.28614	0.26757	0.48114	0.48114	0.17045	0.17045	0.39596	0.39596	0.0727	0.9273	0.43	0.21	True	-6.01918
6-CG15106-RA_4	CG15106	1	1.41843	0.27311	0.29589	0.29574	0.27311	0.47459	0.47459	0.17226	0.17226	0.395	0.395	0.0773	0.9227	0.26	0.16	True	-9.95817
3-CG15472-RA_1	CG15472	1	1.41741	0.17026	0.17125	0.17114	0.16999	0.29947	0.29947	0.10369	0.10369	0.24217	0.24217	0.0103	0.9897	0.35	0.38	True	-8.88339
23-CG18444-RA_1	CG18444	1	1.41568	0.19503	0.21963	0.21886	0.19474	0.46581	0.46581	0.13089	0.13089	0.24542	0.24542	0.0309	0.9691	0.42	0.43	True	-17.5556
23-CG7555-RA_1	CG7555	1	1.41495	0.17982	0.18188	0.1819	0.17968	0.37618	0.37618	0.11697	0.11697	0.23227	0.23227	0.0131	0.9869	0.38	0.4	True	-9.31828
9-CG5393-RA_1	CG5393	1	1.41475	0.24805	0.26862	0.26845	0.24803	0.42836	0.42836	0.15794	0.15794	0.36076	0.36076	0.0589	0.9411	0.48	0.49	True	-5.90343
3-CG15737-RA_3	CG15737	1	1.40981	0.22575	0.2271	0.22697	0.22577	0.4817	0.4817	0.13767	0.13767	0.25177	0.25177	0.037	0.963	0.45	0.45	True	-16.3661
15-CG1815-RA_1	CG1815	1	1.40626	0.21097	0.22291	0.22268	0.21088	0.3775	0.3775	0.12927	0.12927	0.29743	0.29743	0.0359	0.9641	0.43	0.44	True	-4.68886
3-CG1685-RA_3	CG1685	1	1.39531	0.19823	0.21388	0.21309	0.19816	0.39747	0.39747	0.13168	0.13168	0.29001	0.29001	0.0336	0.9664	0.41	0.44	True	-7.19903
15-CG11143-RA_1	CG11143	1	1.39015	0.32317	0.30661	0.30626	0.32267	0.5213	0.5213	0.18928	0.18928	0.44808	0.44808	0.1008	0.8992	0.39	0.16	True	-6.38141
23-CG10297-RA_1	CG10297	1	1.38442	0.12754	0.13612	0.136	0.12755	0.27927	0.27927	0.08218	0.08218	0.16681	0.16681	0.0038	0.9962	0.29	0.3	True	-6.6088
23-CG12385-RA_5	CG12385	1	1.38372	0.16909	0.18256	0.18247	0.16903	0.37344	0.37344	0.10657	0.10657	0.20203	0.20203	0.0196	0.9804	0.37	0.37	True	-14.7079
18-CG3127-RA_3	CG3127	1	1.38274	0.20098	0.20406	0.20408	0.201	0.44704	0.44704	0.12604	0.12604	0.22679	0.22679	0.0325	0.9675	0.41	0.41	True	-15.7951
23-CG12384-RA_1	CG12384	1	1.38143	0.12994	0.13236	0.13223	0.12962	0.30132	0.30132	0.08528	0.08528	0.15885	0.15885	0.0043	0.9957	0.3	0.3	True	-11.1353
3-CG6015-RA_1	CG6015	1	1.37744	0.21226	0.23422	0.23319	0.21217	0.43595	0.43595	0.14359	0.14359	0.31044	0.31044	0.055	0.945	0.44	0.47	True	-7.06407
19-CG15361-RA_3	CG15361	1	1.37654	0.21689	0.25624	0.25622	0.21685	0.41953	0.41953	0.1375	0.1375	0.29799	0.29799	0.0662	0.9338	0.46	0.46	True	-5.34745
23-CG3294-RB_1	CG3294	1	1.37639	0.1385	0.14828	0.14828	0.13838	0.23469	0.23469	0.08582	0.08582	0.20825	0.20825	0.0083	0.9917	0.3	0.32	True	-3.17322
1-CG13741-RA_1	CG13741	1	1.37484	0.21948	0.23656	0.23612	0.21905	0.41378	0.41378	0.14065	0.14065	0.32203	0.32203	0.0556	0.9444	0.45	0.47	True	-10.1085
1-CG8882-RA_1	CG8882	1	1.37194	0.15009	0.1578	0.15775	0.15007	0.32848	0.32848	0.09722	0.09722	0.19142	0.19142	0.0124	0.9876	0.34	0.35	True	-5.37341
23-CG1397-RA_3	CG1397	1	1.37023	0.23643	0.27502	0.27491	0.23624	0.47427	0.47427	0.16268	0.16268	0.36755	0.36755	0.0847	0.9153	0.49	0.16	True	-17.1699
11-CG5637-RA_4	CG5637	1	1.36575	0.16363	0.16477	0.16461	0.1635	0.36874	0.36874	0.10557	0.10557	0.19985	0.19985	0.0168	0.9832	0.35	0.37	True	-11.8767
14-CG32063-RB_1	CG32063	1	1.36322	0.20066	0.22067	0.22033	0.20064	0.36644	0.36644	0.12575	0.12575	0.28223	0.28223	0.0486	0.9514	0.42	0.43	True	-9.49715
5-CG14629-RA_1	CG14629	1	1.36232	0.20718	0.2078	0.20754	0.20718	0.36834	0.36834	0.12725	0.12725	0.29053	0.29053	0.0451	0.9549	0.42	0.43	True	-7.30171
2-CG10582-RA_1	CG10582	1	1.35935	0.18233	0.17938	0.17935	0.18192	0.30442	0.30442	0.11089	0.11089	0.25058	0.25058	0.0246	0.9754	0.38	0.39	True	-2.51813
12-CG18180-RA_1	CG18180	1	1.34897	0.21737	0.22901	0.22869	0.21746	0.48419	0.48419	0.13698	0.13698	0.24923	0.24923	0.0681	0.9319	0.45	0.44	True	-19.6316
3-CG2102-RA_5	CG2102	1	1.34875	0.2245	0.24697	0.24678	0.22419	0.48891	0.48891	0.15027	0.15027	0.3052	0.3052	0.0785	0.9215	0.47	0.48	True	-20.6758
23-CG30465-RA_1	CG30465	1	1.34751	0.2183	0.23499	0.23491	0.21836	0.37912	0.37912	0.13841	0.13841	0.32727	0.32727	0.068	0.932	0.45	0.46	True	-9.95672
11-CG13039-RA_1	CG13039	1	1.34714	0.28981	0.34268	0.3425	0.28955	0.59205	0.59205	0.18001	0.18001	0.35949	0.35949	0.1647	0.8353	0.17	0.17	True	-17.0868
4-CG9153-RA_1	CG9153	1	1.34652	0.1944	0.1904	0.19038	0.19431	0.34699	0.34699	0.12002	0.12002	0.27823	0.27823	0.0365	0.9635	0.4	0.41	True	-3.73747
3-CG9119-RA_3	CG9119	1	1.34602	0.18852	0.20109	0.20107	0.18826	0.35553	0.35553	0.11768	0.11768	0.25088	0.25088	0.0424	0.9576	0.4	0.41	True	-8.1889
2-CG9512-RA_1	CG9512	1	1.34496	0.18628	0.19969	0.19949	0.18602	0.35733	0.35733	0.11575	0.11575	0.26103	0.26103	0.0437	0.9563	0.4	0.41	True	-5.28214
17-CG7978-RA_1	CG7978	1	1.34423	0.14256	0.15302	0.15275	0.14236	0.30142	0.30142	0.09485	0.09485	0.18434	0.18434	0.014	0.986	0.32	0.34	True	-11.5339
3-CG6867-RA_1	CG6867	1	1.34152	0.19389	0.21219	0.21189	0.1937	0.34206	0.34206	0.1241	0.1241	0.30376	0.30376	0.0514	0.9486	0.41	0.43	True	-10.095
6-CG13425-RD_2	CG13425	1	1.34102	0.20806	0.21865	0.21852	0.20789	0.4754	0.4754	0.13576	0.13576	0.25271	0.25271	0.0594	0.9406	0.44	0.44	True	-12.3097
23-CG13475-RA_5	CG13475	1	1.33722	0.1401	0.14508	0.14495	0.14007	0.30136	0.30136	0.093	0.093	0.18572	0.18572	0.0136	0.9864	0.32	0.33	True	-8.68611
10-CG7333-RA_1	CG7333	1	1.33578	0.18363	0.19409	0.19374	0.18357	0.35707	0.35707	0.11659	0.11659	0.25114	0.25114	0.0425	0.9575	0.4	0.41	True	-13.5023
2-CG6424-RA_3	CG6424	1	1.3357	0.18391	0.20117	0.20093	0.18376	0.37569	0.37569	0.12586	0.12586	0.27649	0.27649	0.0458	0.9542	0.4	0.42	True	-6.30327
23-CG1725-RB_12	CG1725	1	1.33542	0.15954	0.16582	0.16558	0.15937	0.27417	0.27417	0.09885	0.09885	0.23927	0.23927	0.0235	0.9765	0.34	0.36	True	-1.87066
3-CG4954-RA_2	CG4954	1	1.33411	0.21436	0.23549	0.23532	0.2143	0.41769	0.41769	0.14128	0.14128	0.29402	0.29402	0.0796	0.9204	0.45	0.46	True	-8.01747
9-CG9614-RD_1	CG9614	1	1.33009	0.17921	0.18646	0.18577	0.17862	0.3111	0.3111	0.11024	0.11024	0.27317	0.27317	0.0376	0.9624	0.38	0.4	True	-6.80907
23-CG5462-RD_11	CG5462	1	1.32819	0.1814	0.18999	0.18981	0.18137	0.35633	0.35633	0.11701	0.11701	0.25572	0.25572	0.0423	0.9577	0.4	0.41	True	-5.04098
18-CG31760-RA_4	CG31760	1	1.32707	0.10314	0.10758	0.10757	0.10312	0.22638	0.22638	0.06723	0.06723	0.13273	0.13273	0.003	0.997	0.24	0.26	True	-3.42427
1-CG17571-RA_1	CG17571	1	1.32673	0.21859	0.21824	0.2182	0.21846	0.44404	0.44404	0.13751	0.13751	0.27907	0.27907	0.0708	0.9292	0.45	0.45	True	-13.7659
23-CG9555-RA_2	CG9555	1	1.32651	0.13488	0.13946	0.13938	0.13485	0.25905	0.25905	0.08632	0.08632	0.18301	0.18301	0.0132	0.9868	0.3	0.32	True	-3.21998
18-CG10200-RA_3	CG10200	1	1.32366	0.18064	0.19775	0.19771	0.18066	0.35244	0.35244	0.12211	0.12211	0.26478	0.26478	0.0505	0.9495	0.4	0.42	True	-11.6254
3-CG4274-RA_1	CG4274	1	1.32326	0.21317	0.21149	0.21154	0.21275	0.40073	0.40073	0.13386	0.13386	0.29631	0.29631	0.0683	0.9317	0.44	0.44	True	-6.18822
2-CG11307-RA_3	CG11307	1	1.31718	0.13841	0.14368	0.14368	0.13837	0.26672	0.26672	0.0903	0.0903	0.19742	0.19742	0.016	0.984	0.32	0.33	True	-3.34712
23-CG5469-RC_1	CG5469	1	1.31717	0.19979	0.20976	0.20853	0.19992	0.35152	0.35152	0.12976	0.12976	0.30491	0.30491	0.0636	0.9364	0.42	0.43	True	-7.36391
15-CG12770-RA_1	CG12770	1	1.31679	0.26549	0.29754	0.29737	0.26542	0.4836	0.4836	0.17391	0.17391	0.40468	0.40468	0.139	0.861	0.48	0.41	True	-6.86566
15-CG9456-RA_1	CG9456	1	1.31342	0.16465	0.17366	0.17277	0.16444	0.29247	0.29247	0.10767	0.10767	0.25196	0.25196	0.0364	0.9636	0.36	0.38	True	-2.08391
22-CG1262-RA_1	CG1262	1	1.31334	0.17092	0.17698	0.17697	0.17077	0.2954	0.2954	0.10682	0.10682	0.25901	0.25901	0.0385	0.9615	0.36	0.38	True	-5.93068
14-CG2076-RA_3	CG2076	1	1.31316	0.22785	0.22275	0.22273	0.2276	0.43423	0.43423	0.14347	0.14347	0.31687	0.31687	0.0816	0.9184	0.45	0.47	True	-9.65789
6-CG3186-RA_3	CG3186	1	1.31245	0.1996	0.19961	0.19954	0.1996	0.45307	0.45307	0.13159	0.13159	0.24218	0.24218	0.0594	0.9406	0.42	0.43	True	-13.3149
7-CG5581-RA_1	CG5581	1	1.3099	0.21923	0.24921	0.24862	0.21918	0.50582	0.50582	0.14911	0.14911	0.28232	0.28232	0.101	0.899	0.47	0.47	True	-13.4356
6-CG6910-RA_3	CG6910	1	1.30768	0.21345	0.24242	0.24233	0.21341	0.48796	0.48796	0.144	0.144	0.2927	0.2927	0.1053	0.8947	0.47	0.47	True	-13.1187
23-CG6372-RA_2	CG6372	1	1.30754	0.18001	0.19475	0.19469	0.17997	0.32401	0.32401	0.11866	0.11866	0.28688	0.28688	0.0497	0.9503	0.39	0.41	True	-5.97934
2-CG3609-RA_1	CG3609	1	1.30752	0.29178	0.32735	0.32705	0.29186	0.55102	0.55102	0.18873	0.18873	0.42431	0.42431	0.1632	0.8368	0.33	0.36	True	-10.6463
13-CG13315-RA_1	CG13315	1	1.30737	0.20198	0.20355	0.20328	0.20196	0.42751	0.42751	0.13166	0.13166	0.26767	0.26767	0.0669	0.9331	0.43	0.44	True	-8.34097
14-CG7004-RA_3	CG7004	1	1.30732	0.16433	0.17545	0.17529	0.16424	0.35505	0.35505	0.10982	0.10982	0.22099	0.22099	0.0403	0.9597	0.37	0.38	True	-7.51738
22-CG30490-RA_1	CG30490	1	1.30708	0.17039	0.17237	0.17215	0.17018	0.31023	0.31023	0.10756	0.10756	0.24857	0.24857	0.0378	0.9622	0.37	0.38	True	-7.44496
23-CG40382-RA_3	CG40382	1	1.30657	0.09297	0.09318	0.09313	0.09289	0.1772	0.1772	0.05989	0.05989	0.1379	0.1379	0.0021	0.9979	0.22	0.23	True	2.61715
2-CG4067-RA_2	CG4067	1	1.30596	0.26646	0.2731	0.27269	0.26599	0.50711	0.50711	0.17337	0.17337	0.37429	0.37429	0.1361	0.8639	0.18	0.31	True	-12.4871
23-CG6020-RA_1	CG6020	1	1.3059	0.25813	0.27567	0.27543	0.25774	0.45959	0.45959	0.15937	0.15937	0.35234	0.35234	0.1333	0.8667	0.24	0.11	True	-7.48013
2-CG5360-RA_1	CG5360	1	1.30517	0.16098	0.1705	0.17047	0.16078	0.2809	0.2809	0.10229	0.10229	0.24662	0.24662	0.0364	0.9636	0.35	0.37	True	-1.67971
3-CG11159-RA_1	CG11159	1	1.3047	0.20265	0.1903	0.19028	0.20241	0.36493	0.36493	0.12405	0.12405	0.25859	0.25859	0.0559	0.9441	0.41	0.42	True	-12.5091
22-CG10847-RA_7	CG10847	1	1.30461	0.21288	0.23533	0.23529	0.21296	0.47348	0.47348	0.13921	0.13921	0.26919	0.26919	0.0957	0.9043	0.46	0.45	True	-11.3425
3-CG33071-RB_3	CG33071	1	1.30461	0.2365	0.25436	0.25429	0.23641	0.41578	0.41578	0.14723	0.14723	0.34412	0.34412	0.1091	0.8909	0.48	0.48	True	-7.12623
8-CG32642-RC_1	CG32642	1	1.30339	0.19979	0.21283	0.21225	0.19956	0.44239	0.44239	0.13618	0.13618	0.26979	0.26979	0.074	0.926	0.44	0.45	True	-10.1897
2-CG10837-RA_2	CG10837	1	1.30221	0.1794	0.19288	0.19284	0.17929	0.31986	0.31986	0.11635	0.11635	0.27408	0.27408	0.0531	0.9469	0.39	0.41	True	-4.33173
3-CG6345-RA_1	CG6345	1	1.30219	0.1303	0.13359	0.13355	0.13024	0.2223	0.2223	0.08131	0.08131	0.19976	0.19976	0.0153	0.9847	0.29	0.31	True	-3.62875
2-CG33297-RA_1	CG33297	1	1.30165	0.22138	0.20865	0.20843	0.22136	0.4789	0.4789	0.14167	0.14167	0.28215	0.28215	0.0801	0.9199	0.45	0.46	True	-14.8347
9-CG8314-RA_1	CG8314	1	1.30031	0.20504	0.22144	0.2214	0.20482	0.43376	0.43376	0.13838	0.13838	0.28706	0.28706	0.0855	0.9145	0.44	0.46	True	-8.02784
16-CG10093-RA_1	CG10093	1	1.29992	0.15745	0.16584	0.16582	0.15741	0.29807	0.29807	0.10394	0.10394	0.23949	0.23949	0.0374	0.9626	0.35	0.37	True	-8.90399
23-CG6831-RA_1	CG6831	1	1.29896	0.1462	0.15076	0.15073	0.1462	0.29741	0.29741	0.09485	0.09485	0.19431	0.19431	0.0259	0.9741	0.33	0.35	True	-8.8443
18-CG10527-RA_1	CG10527	1	1.29885	0.21282	0.21547	0.21533	0.21278	0.3947	0.3947	0.13351	0.13351	0.32067	0.32067	0.0813	0.9187	0.44	0.45	True	-6.43904
2-CG12237-RA_1	CG12237	1	1.29872	0.18637	0.19356	0.19316	0.18632	0.34085	0.34085	0.11683	0.11683	0.26819	0.26819	0.0596	0.9404	0.4	0.41	True	-4.11967
11-CG8331-RA_1	CG8331	1	1.29824	0.22784	0.21843	0.21829	0.22771	0.45937	0.45937	0.13832	0.13832	0.28578	0.28578	0.0911	0.9089	0.46	0.46	True	-10.0409
18-CG8243-RA_1	CG8243	1	1.29639	0.25031	0.24763	0.24763	0.25008	0.46906	0.46906	0.15401	0.15401	0.34271	0.34271	0.1151	0.8849	0.49	0.49	True	-7.27797
3-CG7953-RA_1	CG7953	1	1.29606	0.22264	0.24457	0.24456	0.22264	0.47999	0.47999	0.14813	0.14813	0.29438	0.29438	0.1128	0.8872	0.48	0.47	True	-11.8913
23-CG16901-RA_4	CG16901	1	1.29587	0.22806	0.25762	0.2574	0.22801	0.44397	0.44397	0.16309	0.16309	0.38575	0.38575	0.1175	0.8825	0.47	0.3	True	-6.95316
3-CG17820-RA_2	CG17820	1	1.29496	0.14233	0.14598	0.14528	0.14224	0.27233	0.27233	0.09004	0.09004	0.20147	0.20147	0.0245	0.9755	0.32	0.34	True	-5.83154
16-CG40196-RB_1	CG40196	1	1.29437	0.09952	0.09939	0.09939	0.09919	0.21184	0.21184	0.06384	0.06384	0.12699	0.12699	0.0033	0.9967	0.23	0.24	True	-0.97676
3-CG6513-RA_1	CG6513	1	1.29436	0.18685	0.19296	0.19292	0.18667	0.41208	0.41208	0.12258	0.12258	0.23651	0.23651	0.0613	0.9387	0.41	0.41	True	-12.0643
9-CG5195-RA_1	CG5195	1	1.29411	0.09744	0.09796	0.09796	0.09744	0.20614	0.20614	0.06619	0.06619	0.13363	0.13363	0.0039	0.9961	0.23	0.25	True	-0.46173
22-CG31988-RA_1	CG31988	1	1.2939	0.16438	0.178	0.17795	0.16427	0.3071	0.3071	0.10597	0.10597	0.2373	0.2373	0.0468	0.9532	0.37	0.38	True	-6.60069
3-CG17646-RA_1	CG17646	1	1.29273	0.11108	0.11468	0.11455	0.11086	0.25478	0.25478	0.07355	0.07355	0.14609	0.14609	0.0074	0.9926	0.26	0.27	True	-7.58292
3-CG18146-RA_5	CG18146	1	1.29118	0.1281	0.13103	0.13097	0.12793	0.24736	0.24736	0.08138	0.08138	0.18322	0.18322	0.0158	0.9842	0.29	0.31	True	-5.48132
23-CG40298-RA_3	CG40298	1	1.29117	0.21824	0.22455	0.22455	0.21813	0.37468	0.37468	0.136	0.136	0.31566	0.31566	0.0895	0.9105	0.44	0.45	True	-11.1821
3-CG6416-RB_1	CG6416	1	1.29106	0.32402	0.32579	0.32565	0.32347	0.55515	0.55515	0.18815	0.18815	0.40924	0.40924	0.1979	0.8021	0.22	0.3	True	-10.6913
23-CG8740-RA_3	CG8740	1	1.29014	0.14166	0.1366	0.13646	0.14147	0.29812	0.29812	0.08864	0.08864	0.17071	0.17071	0.0192	0.9808	0.31	0.32	True	-11.1431
3-CG4303-RA_2	CG4303	1	1.28954	0.17116	0.18303	0.18294	0.17103	0.36609	0.36609	0.11309	0.11309	0.22696	0.22696	0.0541	0.9459	0.39	0.39	True	-7.23528
16-CG8086-RA_1	CG8086	1	1.28818	0.15679	0.17339	0.17328	0.15679	0.28035	0.28035	0.10307	0.10307	0.24786	0.24786	0.0469	0.9531	0.35	0.37	True	-6.20826
23-CG32679-RA_1	CG32679	1	1.28499	0.23809	0.24473	0.2444	0.23798	0.41622	0.41622	0.15085	0.15085	0.36023	0.36023	0.1235	0.8765	0.48	0.48	True	-12.1362
8-CG31738-RB_2	CG31738	1	1.28473	0.19376	0.20097	0.20051	0.19379	0.34639	0.34639	0.12478	0.12478	0.30013	0.30013	0.0734	0.9266	0.41	0.43	True	-2.97674
3-CG13042-RA_1	CG13042	1	1.28465	0.20468	0.22713	0.227	0.2047	0.46293	0.46293	0.13753	0.13753	0.2693	0.2693	0.0996	0.9004	0.45	0.45	True	-17.7029
23-CG18066-RA_2	CG18066	1	1.28367	0.12307	0.13182	0.13175	0.12293	0.23899	0.23899	0.07937	0.07937	0.17256	0.17256	0.0172	0.9828	0.29	0.3	True	-5.0705
17-CG9135-RB_4	CG9135	1	1.28146	0.19132	0.20132	0.20108	0.19031	0.34932	0.34932	0.1187	0.1187	0.2703	0.2703	0.0737	0.9263	0.41	0.41	True	-5.83051
17-CG32042-RE_1	CG32042	1	1.28091	0.12636	0.12429	0.12427	0.12595	0.26791	0.26791	0.0842	0.0842	0.16721	0.16721	0.0151	0.9849	0.29	0.31	True	-6.59873
3-CG5680-RB_3	CG5680	1	1.28028	0.19363	0.21926	0.21919	0.19339	0.37401	0.37401	0.13624	0.13624	0.3369	0.3369	0.0881	0.9119	0.42	0.45	True	-4.92784
23-CG8542-RA_6	CG8542	1	1.27979	0.17383	0.18386	0.18372	0.1737	0.41935	0.41935	0.12245	0.12245	0.22412	0.22412	0.0665	0.9335	0.39	0.41	True	-12.7493
2-CG10098-RA_1	CG10098	1	1.27925	0.13283	0.13912	0.13909	0.13274	0.23574	0.23574	0.08706	0.08706	0.21047	0.21047	0.0245	0.9755	0.31	0.32	True	-2.46793
2-CG10170-RA_1	CG10170	1	1.27916	0.16953	0.17446	0.17448	0.16953	0.32255	0.32255	0.11124	0.11124	0.25194	0.25194	0.0537	0.9463	0.37	0.39	True	-9.07933
17-CG6090-RA_1	CG6090	1	1.27899	0.15347	0.15695	0.1568	0.15338	0.33958	0.33958	0.10196	0.10196	0.20079	0.20079	0.0385	0.9615	0.35	0.36	True	-10.0798
12-CG11759-RA_1	CG11759	1	1.27764	0.15342	0.16468	0.16466	0.15338	0.35226	0.35226	0.10968	0.10968	0.21395	0.21395	0.046	0.954	0.37	0.38	True	-8.01316
1-CG8863-RA_1	CG8863	1	1.27649	0.16109	0.15805	0.1578	0.1608	0.37211	0.37211	0.10691	0.10691	0.1883	0.1883	0.042	0.958	0.36	0.36	True	-9.82382
12-CG3209-RA_4	CG3209	1	1.27446	0.10805	0.11449	0.11415	0.10794	0.22994	0.22994	0.07035	0.07035	0.14805	0.14805	0.0102	0.9898	0.26	0.27	True	-3.7677
12-CG15080-RA_4	CG15080	1	1.27345	0.15965	0.15949	0.159	0.15945	0.2782	0.2782	0.09953	0.09953	0.25372	0.25372	0.0414	0.9586	0.35	0.37	True	-2.96219
3-CG15785-RA_2	CG15785	1	1.27271	0.10769	0.10983	0.10983	0.10732	0.2141	0.2141	0.07142	0.07142	0.16149	0.16149	0.0087	0.9913	0.26	0.27	True	0.09032
23-CG33206-RA_1	CG33206	1	1.27242	0.19401	0.20171	0.2014	0.19385	0.43844	0.43844	0.13084	0.13084	0.2632	0.2632	0.0875	0.9125	0.43	0.43	True	-21.0896
13-CG31834-RA_1	CG31834	1	1.27093	0.11335	0.11922	0.11873	0.11313	0.21214	0.21214	0.07338	0.07338	0.16908	0.16908	0.0157	0.9843	0.27	0.28	True	-2.80724
23-CG16901-RD_2	CG16901	1	1.26973	0.24306	0.2484	0.24824	0.24306	0.52176	0.52176	0.15298	0.15298	0.29938	0.29938	0.1398	0.8602	0.5	0.48	True	-12.2011
14-CG6395-RA_1	CG6395	1	1.26961	0.17705	0.17628	0.17624	0.17699	0.34669	0.34669	0.11369	0.11369	0.24774	0.24774	0.0634	0.9366	0.39	0.4	True	-4.56556
12-CG10241-RA_1	CG10241	1	1.26954	0.1614	0.17027	0.16996	0.16138	0.35165	0.35165	0.10988	0.10988	0.2145	0.2145	0.0578	0.9422	0.37	0.38	True	-15.4518
15-CG12350-RA_2	CG12350	1	1.26934	0.12211	0.12813	0.12801	0.12186	0.25419	0.25419	0.0813	0.0813	0.16572	0.16572	0.0203	0.9797	0.29	0.3	True	-1.61102
23-CG3622-RA_4	CG3622	1	1.26868	0.16749	0.18047	0.17988	0.16738	0.29956	0.29956	0.11009	0.11009	0.27299	0.27299	0.0664	0.9336	0.37	0.39	True	-7.73668
2-CG33344-RA_1	CG33344	1	1.26841	0.18696	0.18533	0.18532	0.1869	0.33399	0.33399	0.11603	0.11603	0.25114	0.25114	0.0719	0.9281	0.39	0.4	True	-10.5446
3-CG8430-RA_3	CG8430	1	1.2662	0.23125	0.24059	0.24055	0.23105	0.50005	0.50005	0.14922	0.14922	0.28032	0.28032	0.1379	0.8621	0.48	0.47	True	-13.1533
18-CG33453-RA_1	CG33453	1	1.26543	0.15776	0.17785	0.17785	0.15774	0.30544	0.30544	0.10671	0.10671	0.24293	0.24293	0.0602	0.9398	0.36	0.38	True	-6.63023
23-CG31618-RA_1	CG31618	1	1.26485	0.22865	0.26236	0.26204	0.22856	0.53538	0.53538	0.14881	0.14881	0.27427	0.27427	0.1487	0.8513	0.5	0.47	True	-18.0499
24-CG17759-RF_1	CG17759	1	1.26446	0.13922	0.14104	0.14093	0.1392	0.30854	0.30854	0.093	0.093	0.18104	0.18104	0.0323	0.9677	0.33	0.33	True	-10.0947
9-CG31198-RA_2	CG31198	1	1.26332	0.17329	0.17992	0.17985	0.17329	0.39242	0.39242	0.11472	0.11472	0.215	0.215	0.0733	0.9267	0.4	0.39	True	-11.7766
13-CG14901-RA_2	CG14901	1	1.26219	0.14407	0.15723	0.15707	0.14407	0.27595	0.27595	0.09747	0.09747	0.20877	0.20877	0.0449	0.9551	0.34	0.35	True	-6.35013
9-CG31691-RA_1	CG31691	1	1.26166	0.16745	0.17768	0.17733	0.1674	0.34266	0.34266	0.10735	0.10735	0.225	0.225	0.069	0.931	0.38	0.38	True	-12.6675
25-CG7985-RA_1	CG7985	1	1.26143	0.12275	0.12704	0.12655	0.12266	0.21782	0.21782	0.08025	0.08025	0.19201	0.19201	0.0233	0.9767	0.28	0.3	True	-2.86934
3-CG6966-RA_1	CG6966	1	1.2613	0.27406	0.28516	0.28492	0.27348	0.53236	0.53236	0.17633	0.17633	0.37188	0.37188	0.1774	0.8226	0.16	0.4	True	-11.2718
23-CG4620-RA_5	CG4620	1	1.26098	0.18718	0.19012	0.19012	0.18714	0.33428	0.33428	0.12281	0.12281	0.28637	0.28637	0.0863	0.9137	0.4	0.42	True	-8.33372
23-CG41096-RA_20	CG41096	1	1.26074	0.15585	0.15631	0.15542	0.15574	0.31174	0.31174	0.10397	0.10397	0.22334	0.22334	0.0482	0.9518	0.35	0.37	True	-9.45352
2-CG10062-RA_1	CG10062	1	1.26022	0.14804	0.15333	0.15319	0.14792	0.29411	0.29411	0.09828	0.09828	0.20953	0.20953	0.0448	0.9552	0.34	0.35	True	-8.64667
3-CG30183-RA_8	CG30183	1	1.25986	0.25249	0.24377	0.24345	0.25227	0.45632	0.45632	0.15595	0.15595	0.34046	0.34046	0.1463	0.8537	0.49	0.5	True	-6.23803
12-CG10682-RA_1	CG10682	1	1.25961	0.22149	0.23924	0.23885	0.22137	0.43466	0.43466	0.13964	0.13964	0.29906	0.29906	0.1333	0.8667	0.47	0.47	True	-6.97603
3-CG4289-RA_5	CG4289	1	1.25932	0.17396	0.18891	0.18893	0.17369	0.37639	0.37639	0.12062	0.12062	0.24238	0.24238	0.0816	0.9184	0.4	0.41	True	-6.36013
14-CG9155-RC_1	CG9155	1	1.25914	0.14297	0.15113	0.15109	0.1429	0.31785	0.31785	0.09532	0.09532	0.18208	0.18208	0.043	0.957	0.33	0.34	True	-5.82299
23-CG5596-RB_1	CG5596	1	1.25896	0.24873	0.26755	0.26755	0.24834	0.50988	0.50988	0.17532	0.17532	0.3976	0.3976	0.1629	0.8371	0.15	0.19	True	-8.65435
23-CG11447-RA_1	CG11447	1	1.25809	0.11013	0.11011	0.11011	0.11011	0.24894	0.24894	0.07055	0.07055	0.14071	0.14071	0.0124	0.9876	0.26	0.27	True	-6.25451
16-CG40497-RB_1	CG40497	1	1.2567	0.23475	0.24651	0.24647	0.23475	0.4827	0.4827	0.15717	0.15717	0.34006	0.34006	0.1488	0.8512	0.49	0.5	True	-9.99127
7-CG7742-RA_1	CG7742	1	1.25648	0.16821	0.17068	0.17068	0.16805	0.3122	0.3122	0.10821	0.10821	0.23968	0.23968	0.0637	0.9363	0.37	0.38	True	-9.279
3-CG7146-RA_2	CG7146	1	1.25641	0.15932	0.16223	0.16209	0.15912	0.36195	0.36195	0.10421	0.10421	0.2001	0.2001	0.0569	0.9431	0.36	0.36	True	-12.5375
9-CG3944-RA_5	CG3944	1	1.25601	0.1215	0.12409	0.12402	0.12125	0.29312	0.29312	0.08364	0.08364	0.15531	0.15531	0.0224	0.9776	0.28	0.3	True	-5.8859
8-CG1149-RA_1	CG1149	1	1.25592	0.14308	0.1472	0.14715	0.14304	0.25551	0.25551	0.0933	0.0933	0.23554	0.23554	0.0407	0.9593	0.33	0.34	True	-2.2098
1-CG32344-RA_1	CG32344	1	1.25555	0.10027	0.10503	0.105	0.10016	0.17556	0.17556	0.06432	0.06432	0.15976	0.15976	0.0125	0.9875	0.24	0.25	True	-0.30693
2-CG14411-RA_1	CG14411	1	1.25503	0.07462	0.07518	0.07507	0.0744	0.17727	0.17727	0.05174	0.05174	0.09742	0.09742	0.0021	0.9979	0.19	0.2	True	2.22274
3-CG17560-RA_2	CG17560	1	1.25492	0.15409	0.16535	0.16537	0.15402	0.29946	0.29946	0.10234	0.10234	0.23329	0.23329	0.0594	0.9406	0.36	0.37	True	-4.61023
14-CG30103-RA_1	CG30103	1	1.25447	0.23073	0.22462	0.22463	0.23059	0.46889	0.46889	0.14276	0.14276	0.28481	0.28481	0.1283	0.8717	0.48	0.47	True	-22.8392
3-CG18594-RA_3	CG18594	1	1.25429	0.18667	0.18113	0.18099	0.18661	0.41155	0.41155	0.11827	0.11827	0.22458	0.22458	0.0788	0.9212	0.4	0.4	True	-10.4332
23-CG6236-RA_11	CG6236	1	1.25387	0.13218	0.13467	0.13451	0.132	0.24316	0.24316	0.08538	0.08538	0.20167	0.20167	0.0304	0.9696	0.3	0.32	True	-4.03212
18-CG12261-RA_8	CG12261	1	1.25282	0.20585	0.21803	0.218	0.2056	0.36486	0.36486	0.13076	0.13076	0.31637	0.31637	0.1155	0.8845	0.43	0.44	True	-9.12589
42-CG18290-RB_2	CG18290	1	1.25266	0.08617	0.09004	0.08997	0.08603	0.19688	0.19688	0.05873	0.05873	0.11819	0.11819	0.0054	0.9946	0.22	0.23	True	0.11264
2-CG14269-RA_1	CG14269	1	1.25234	0.18788	0.18434	0.18435	0.18781	0.37618	0.37618	0.12055	0.12055	0.24709	0.24709	0.0859	0.9141	0.41	0.41	True	-15.5422
2-CG32158-RC_1	CG32158	1	1.25203	0.1194	0.12302	0.12296	0.11933	0.23928	0.23928	0.07995	0.07995	0.17559	0.17559	0.0234	0.9766	0.29	0.3	True	-3.02112
15-CG6977-RA_1	CG6977	1	1.25133	0.06742	0.06886	0.06884	0.0674	0.15911	0.15911	0.046	0.046	0.0906	0.0906	0.0003	0.9997	0.17	0.18	True	0.09742
2-CG13124-RB_1	CG13124	1	1.25133	0.08938	0.09177	0.09175	0.08921	0.18675	0.18675	0.05673	0.05673	0.11798	0.11798	0.0048	0.9952	0.22	0.23	True	-0.50375
1-CG4012-RA_1	CG4012	1	1.25109	0.23942	0.23283	0.2328	0.23915	0.42358	0.42358	0.15437	0.15437	0.36391	0.36391	0.1395	0.8605	0.47	0.49	True	-6.09771
17-CG11637-RA_1	CG11637	1	1.24978	0.25458	0.28884	0.28891	0.25465	0.53742	0.53742	0.17442	0.17442	0.3889	0.3889	0.182	0.818	0.32	0.15	True	-9.86492
23-CG31083-RA_1	CG31083	1	1.24975	0.12486	0.12669	0.12666	0.12472	0.22907	0.22907	0.07941	0.07941	0.1854	0.1854	0.0271	0.9729	0.29	0.3	True	-2.53795
11-CG8600-RA_3	CG8600	1	1.24959	0.2586	0.27934	0.27934	0.25836	0.49917	0.49917	0.16257	0.16257	0.34191	0.34191	0.1781	0.8219	0.2	0.27	True	-11.4148
13-CG8690-RA_1	CG8690	1	1.24774	0.26552	0.27784	0.27766	0.2654	0.4679	0.4679	0.16503	0.16503	0.39894	0.39894	0.1799	0.8201	0.2	0.32	True	-9.98905
1-CG8552-RA_1	CG8552	1	1.24726	0.17657	0.18625	0.18625	0.17618	0.35231	0.35231	0.11806	0.11806	0.25099	0.25099	0.0903	0.9097	0.4	0.41	True	-4.68615
3-CG7360-RA_6	CG7360	1	1.24675	0.19763	0.19846	0.19835	0.19767	0.36235	0.36235	0.1319	0.1319	0.29904	0.29904	0.1061	0.8939	0.42	0.44	True	-5.60608
1-CG11576-RA_1	CG11576	1	1.2463	0.1859	0.18551	0.18522	0.18581	0.32421	0.32421	0.11773	0.11773	0.29341	0.29341	0.0863	0.9137	0.39	0.41	True	-5.98048
2-CG7375-RA_2	CG7375	1	1.24627	0.16017	0.16911	0.16906	0.16017	0.32076	0.32076	0.10662	0.10662	0.22878	0.22878	0.0722	0.9278	0.37	0.38	True	-3.38237
2-CG4999-RC_1	CG4999	1	1.24615	0.22533	0.22554	0.22506	0.22533	0.5101	0.5101	0.14628	0.14628	0.28344	0.28344	0.1399	0.8601	0.47	0.46	True	-16.38
2-CG5116-RA_1	CG5116	1	1.24574	0.13856	0.13552	0.13549	0.13852	0.27154	0.27154	0.09217	0.09217	0.19249	0.19249	0.0362	0.9638	0.32	0.33	True	-7.68467
11-CG15793-RA_1	CG15793	1	1.2457	0.12216	0.12048	0.12046	0.12181	0.29251	0.29251	0.08228	0.08228	0.15395	0.15395	0.0239	0.9761	0.29	0.3	True	-5.63209
2-CG5454-RA_1	CG5454	1	1.2457	0.09775	0.09904	0.09904	0.09764	0.22783	0.22783	0.06887	0.06887	0.12496	0.12496	0.0105	0.9895	0.24	0.25	True	-6.43026
17-CG3337-RA_1	CG3337	1	1.24547	0.16402	0.15667	0.15667	0.16363	0.38041	0.38041	0.10671	0.10671	0.19268	0.19268	0.0591	0.9409	0.36	0.37	True	-9.51883
2-CG12276-RA_1	CG12276	1	1.24515	0.14944	0.1564	0.15637	0.14946	0.31114	0.31114	0.09881	0.09881	0.21096	0.21096	0.0572	0.9428	0.35	0.36	True	-8.67533
3-CG13500-RA_3	CG13500	1	1.24487	0.147	0.15155	0.15145	0.147	0.30121	0.30121	0.09569	0.09569	0.20914	0.20914	0.0522	0.9478	0.34	0.35	True	-10.4842
3-CG14656-RA_2	CG14656	1	1.24473	0.25342	0.25038	0.24945	0.25303	0.46489	0.46489	0.16032	0.16032	0.36317	0.36317	0.1657	0.8343	0.5	0.18	True	-5.61431
3-CG12685-RA_1	CG12685	1	1.24462	0.11514	0.11946	0.11935	0.11497	0.22995	0.22995	0.07855	0.07855	0.16891	0.16891	0.0223	0.9777	0.28	0.29	True	-4.17603
12-CG8745-RA_4	CG8745	1	1.24264	0.07739	0.07759	0.07757	0.07727	0.1583	0.1583	0.05126	0.05126	0.11322	0.11322	0.0032	0.9968	0.19	0.2	True	2.80212
24-CG13001-RA_3	CG13001	1	1.24219	0.1282	0.12946	0.12952	0.12785	0.25221	0.25221	0.08357	0.08357	0.18138	0.18138	0.032	0.968	0.3	0.31	True	-5.95207
16-CG13988-RA_1	CG13988	1	1.24201	0.13723	0.14434	0.14434	0.13709	0.32742	0.32742	0.09646	0.09646	0.17874	0.17874	0.0491	0.9509	0.33	0.33	True	-5.9064
3-CG31116-RC_1	CG31116	1	1.24094	0.14681	0.1443	0.14386	0.14674	0.31432	0.31432	0.09787	0.09787	0.19291	0.19291	0.0475	0.9525	0.34	0.35	True	-10.7073
9-CG18810-RA_3	CG18810	1	1.24089	0.21313	0.21136	0.21088	0.21313	0.4145	0.4145	0.13525	0.13525	0.29606	0.29606	0.1256	0.8744	0.45	0.46	True	-15.7275
24-CG4220-RC_3	CG4220	1	1.24059	0.09464	0.09429	0.09417	0.09462	0.19108	0.19108	0.0609	0.0609	0.13458	0.13458	0.0084	0.9916	0.23	0.24	True	-0.09232
2-CG14383-RA_1	CG14383	1	1.24048	0.15825	0.1645	0.1645	0.15805	0.28486	0.28486	0.10275	0.10275	0.25278	0.25278	0.0718	0.9282	0.36	0.37	True	-7.11021
12-CG9527-RA_4	CG9527	1	1.24047	0.17925	0.17675	0.17626	0.17921	0.35113	0.35113	0.11505	0.11505	0.25666	0.25666	0.0813	0.9187	0.39	0.4	True	-8.06813
23-CG16880-RA_3	CG16880	1	1.24005	0.09868	0.10252	0.10249	0.0985	0.17453	0.17453	0.06382	0.06382	0.16002	0.16002	0.0135	0.9865	0.24	0.25	True	1.06836
23-CG4523-RA_1	CG4523	1	1.23989	0.14863	0.15603	0.156	0.14824	0.28123	0.28123	0.09737	0.09737	0.22188	0.22188	0.0571	0.9429	0.34	0.35	True	-0.79504
15-CG1341-RA_3	CG1341	1	1.2396	0.18377	0.19444	0.19417	0.18347	0.37634	0.37634	0.11826	0.11826	0.24849	0.24849	0.1016	0.8984	0.41	0.41	True	-8.45151
23-CG11607-RA_5	CG11607	1	1.2388	0.19928	0.21106	0.21088	0.19882	0.4265	0.4265	0.13697	0.13697	0.27577	0.27577	0.1285	0.8715	0.44	0.45	True	-7.79162
9-CG31288-RA_2	CG31288	1	1.23676	0.15634	0.1687	0.16827	0.15561	0.28165	0.28165	0.1028	0.1028	0.24745	0.24745	0.0725	0.9275	0.35	0.37	True	-6.72202
23-CG11142-RA_2	CG11142	1	1.23542	0.12148	0.12816	0.12819	0.12136	0.28027	0.28027	0.08419	0.08419	0.16969	0.16969	0.0345	0.9655	0.3	0.31	True	-9.80517
1-CG3756-RA_1	CG3756	1	1.23521	0.0813	0.085	0.08497	0.0812	0.16398	0.16398	0.05562	0.05562	0.12216	0.12216	0.0052	0.9948	0.21	0.22	True	2.01647
16-CG8293-RA_1	CG8293	1	1.23437	0.18478	0.19332	0.19312	0.18469	0.33093	0.33093	0.12024	0.12024	0.28654	0.28654	0.1052	0.8948	0.4	0.41	True	-4.15658
3-CG7436-RA_2	CG7436	1	1.23408	0.13958	0.14009	0.13985	0.1394	0.2631	0.2631	0.09184	0.09184	0.20887	0.20887	0.0475	0.9525	0.32	0.34	True	-1.38572
15-CG8448-RC_1	CG8448	1	1.23369	0.16881	0.17797	0.17781	0.16867	0.38885	0.38885	0.11322	0.11322	0.20783	0.20783	0.0934	0.9066	0.39	0.38	True	-9.69722
1-CG11771-RA_2	CG11771	1	1.23353	0.0855	0.0863	0.08621	0.08547	0.15665	0.15665	0.05479	0.05479	0.1304	0.1304	0.0086	0.9914	0.2	0.22	True	2.52435
23-CG15715-RA_6	CG15715	1	1.23307	0.11319	0.11798	0.11796	0.11312	0.20018	0.20018	0.07448	0.07448	0.17308	0.17308	0.0258	0.9742	0.27	0.28	True	-0.84567
2-CG18363-RA_1	CG18363	1	1.23286	0.12893	0.13033	0.13012	0.12873	0.26721	0.26721	0.08675	0.08675	0.18315	0.18315	0.0377	0.9623	0.31	0.31	True	-6.52221
5-CG3647-RB_1	CG3647	1	1.23245	0.14438	0.14726	0.14723	0.14438	0.30468	0.30468	0.09321	0.09321	0.18521	0.18521	0.0574	0.9426	0.33	0.34	True	-5.67046
11-CG6770-RA_1	CG6770	1	1.23193	0.18262	0.19508	0.19499	0.18244	0.42452	0.42452	0.12217	0.12217	0.21657	0.21657	0.1183	0.8817	0.41	0.4	True	-17.3354
24-CG31626-RA_2	CG31626	1	1.23163	0.18591	0.18803	0.18797	0.18579	0.36269	0.36269	0.12243	0.12243	0.26606	0.26606	0.1059	0.8941	0.4	0.41	True	-11.2376
16-CG9894-RA_1	CG9894	1	1.23139	0.21283	0.21896	0.21887	0.21242	0.4704	0.4704	0.14161	0.14161	0.27498	0.27498	0.1466	0.8534	0.46	0.45	True	-12.0098
9-CG3050-RA_1	CG3050	1	1.23093	0.1868	0.21004	0.20968	0.18683	0.4553	0.4553	0.13121	0.13121	0.24125	0.24125	0.1277	0.8723	0.43	0.43	True	-11.4243
3-CG33181-RA_2	CG33181	1	1.23006	0.19923	0.20495	0.20468	0.19914	0.44183	0.44183	0.12999	0.12999	0.2467	0.2467	0.1333	0.8667	0.44	0.43	True	-10.2809
23-CG14394-RA_1	CG14394	1	1.22947	0.11102	0.11682	0.11679	0.11102	0.25211	0.25211	0.07495	0.07495	0.14909	0.14909	0.0278	0.9722	0.27	0.28	True	-7.2156
23-CG2249-RB_2	CG2249	1	1.22933	0.20202	0.21839	0.21833	0.202	0.46901	0.46901	0.13881	0.13881	0.26483	0.26483	0.1503	0.8497	0.45	0.45	True	-14.2737
14-CG31605-RF_1	CG31605	1	1.22866	0.14231	0.14998	0.14995	0.14222	0.30489	0.30489	0.09959	0.09959	0.20307	0.20307	0.0611	0.9389	0.34	0.35	True	-6.72042
1-CG1339-RA_1	CG1339	1	1.22858	0.15259	0.15648	0.15607	0.1526	0.31809	0.31809	0.10132	0.10132	0.2125	0.2125	0.0744	0.9256	0.35	0.36	True	-10.3992
6-CG16820-RA_3	CG16820	1	1.22832	0.16505	0.17583	0.17576	0.16496	0.2945	0.2945	0.10645	0.10645	0.26012	0.26012	0.0837	0.9163	0.37	0.38	True	-6.1475
23-CG3988-RA_1	CG3988	1	1.22831	0.12994	0.13845	0.13837	0.12969	0.32881	0.32881	0.09347	0.09347	0.17038	0.17038	0.0521	0.9479	0.31	0.33	True	-10.019
22-CG9027-RB_1	CG9027	1	1.22816	0.18165	0.19049	0.19042	0.18165	0.32648	0.32648	0.11923	0.11923	0.27875	0.27875	0.1031	0.8969	0.39	0.41	True	-3.44187
22-CG33492-RA_3	CG33492	1	1.22776	0.18704	0.19446	0.19432	0.187	0.3505	0.3505	0.11985	0.11985	0.28053	0.28053	0.1122	0.8878	0.41	0.41	True	-10.2707
3-CG31160-RA_2	CG31160	1	1.2276	0.14895	0.14908	0.14908	0.14867	0.32021	0.32021	0.09681	0.09681	0.19841	0.19841	0.0652	0.9348	0.34	0.35	True	-5.16958
17-CG1404-RA_1	CG1404	1	1.22726	0.08673	0.09062	0.09062	0.08674	0.21383	0.21383	0.06121	0.06121	0.11431	0.11431	0.0069	0.9931	0.22	0.23	True	-2.9326
15-CG8428-RB_3	CG8428	1	1.22681	0.16534	0.17998	0.17993	0.1653	0.40073	0.40073	0.1195	0.1195	0.23561	0.23561	0.0923	0.9077	0.39	0.4	True	-9.16142
1-CG8577-RA_1	CG8577	1	1.22661	0.25685	0.29193	0.29149	0.2565	0.54926	0.54926	0.16497	0.16497	0.33909	0.33909	0.2187	0.7813	0.38	0.3	True	-19.4428
3-CG33456-RA_4	CG33456	1	1.22661	0.11195	0.11407	0.11402	0.11197	0.23283	0.23283	0.07492	0.07492	0.15744	0.15744	0.0256	0.9744	0.27	0.28	True	-0.63625
18-CG40444-RA_1	CG40444	1	1.2266	0.17613	0.18397	0.1839	0.17611	0.33684	0.33684	0.11897	0.11897	0.27158	0.27158	0.1039	0.8961	0.39	0.41	True	-9.59703
22-CG7437-RA_1	CG7437	1	1.22644	0.14395	0.14229	0.14187	0.14389	0.31756	0.31756	0.09498	0.09498	0.18207	0.18207	0.0543	0.9457	0.33	0.34	True	-4.88067
22-CG40080-RA_1	CG40080	1	1.22624	0.13936	0.14264	0.14246	0.13929	0.2739	0.2739	0.09242	0.09242	0.20351	0.20351	0.057	0.943	0.32	0.34	True	-7.14366
3-CG8801-RA_1	CG8801	1	1.22606	0.20452	0.21058	0.21049	0.20424	0.47046	0.47046	0.13976	0.13976	0.27655	0.27655	0.1351	0.8649	0.45	0.45	True	-12.9929
18-CG30356-RA_1	CG30356	1	1.22567	0.15901	0.16199	0.16193	0.15898	0.3344	0.3344	0.10843	0.10843	0.21627	0.21627	0.0866	0.9134	0.37	0.38	True	-12.0847
10-CG6546-RA_1	CG6546	1	1.22538	0.1124	0.11282	0.11263	0.11228	0.22155	0.22155	0.07434	0.07434	0.16356	0.16356	0.025	0.975	0.27	0.28	True	-2.28936
16-CG6788-RA_1	CG6788	1	1.22532	0.16268	0.17374	0.17355	0.16252	0.35297	0.35297	0.112	0.112	0.23061	0.23061	0.093	0.907	0.37	0.39	True	-13.739
11-CG17259-RA_1	CG17259	1	1.22528	0.14424	0.1559	0.15579	0.14419	0.2809	0.2809	0.1001	0.1001	0.22116	0.22116	0.0681	0.9319	0.34	0.36	True	-2.8827
1-CG9106-RA_1	CG9106	1	1.22487	0.15999	0.166	0.16581	0.15993	0.32453	0.32453	0.10819	0.10819	0.23336	0.23336	0.0838	0.9162	0.37	0.38	True	-9.89911
6-CG4903-RA_1	CG4903	1	1.22453	0.21564	0.22195	0.2217	0.21505	0.48365	0.48365	0.14217	0.14217	0.2779	0.2779	0.1584	0.8416	0.47	0.46	True	-9.04214
15-CG8862-RA_1	CG8862	1	1.22453	0.15166	0.15369	0.15335	0.15164	0.26693	0.26693	0.09776	0.09776	0.23925	0.23925	0.0651	0.9349	0.34	0.36	True	-3.50624
23-CG12740-RC_5	CG12740	1	1.22394	0.11415	0.11665	0.11649	0.11401	0.23257	0.23257	0.07906	0.07906	0.16811	0.16811	0.0306	0.9694	0.28	0.29	True	-1.82155
2-CG4380-RA_2	CG4380	1	1.22299	0.19336	0.19494	0.19449	0.19285	0.41958	0.41958	0.1274	0.1274	0.25757	0.25757	0.1297	0.8703	0.43	0.43	True	-10.539
14-CG11010-RA_1	CG11010	1	1.2225	0.16102	0.16032	0.16016	0.16088	0.29949	0.29949	0.10373	0.10373	0.22843	0.22843	0.0812	0.9188	0.36	0.37	True	-8.14397
9-CG30095-RA_1	CG30095	1	1.22183	0.21377	0.21789	0.21701	0.2137	0.42577	0.42577	0.14212	0.14212	0.30942	0.30942	0.1514	0.8486	0.45	0.46	True	-13.3531
2-CG32697-RA_1	CG32697	1	1.2215	0.17052	0.18066	0.18059	0.17039	0.34187	0.34187	0.11427	0.11427	0.23524	0.23524	0.1081	0.8919	0.39	0.4	True	-4.6604
2-CG4049-RA_4	CG4049	1	1.2215	0.28838	0.27177	0.27162	0.28815	0.48246	0.48246	0.17191	0.17191	0.40135	0.40135	0.2142	0.7858	0.17	0.42	True	-5.26875
23-CG40295-RA_1	CG40295	1	1.22132	0.12835	0.13047	0.13023	0.12828	0.27928	0.27928	0.08649	0.08649	0.18085	0.18085	0.0479	0.9521	0.31	0.32	True	-8.09334
18-CG12534-RA_2	CG12534	1	1.22079	0.23167	0.22406	0.22403	0.23139	0.47416	0.47416	0.14975	0.14975	0.31783	0.31783	0.1591	0.8409	0.48	0.49	True	-9.14101
13-CG14041-RB_1	CG14041	1	1.22054	0.17874	0.18545	0.18529	0.17856	0.32756	0.32756	0.11956	0.11956	0.28571	0.28571	0.1138	0.8862	0.4	0.41	True	-7.91425
8-CG6871-RA_1	CG6871	1	1.22011	0.14037	0.14001	0.13995	0.14018	0.31331	0.31331	0.09462	0.09462	0.18212	0.18212	0.0579	0.9421	0.33	0.34	True	-5.92645
3-CG6761-RA_3	CG6761	1	1.22001	0.09037	0.0915	0.09155	0.09038	0.22081	0.22081	0.06294	0.06294	0.11686	0.11686	0.0103	0.9897	0.23	0.23	True	-2.87184
3-CG10251-RA_1	CG10251	1	1.22001	0.16037	0.16758	0.16742	0.16037	0.31964	0.31964	0.10778	0.10778	0.22813	0.22813	0.091	0.909	0.36	0.38	True	-10.2444
2-CG32491-RG_1	CG32491	1	1.21975	0.15601	0.16082	0.16082	0.15599	0.28196	0.28196	0.10371	0.10371	0.24803	0.24803	0.0803	0.9197	0.35	0.37	True	-3.85351
23-CG14292-RA_1	CG14292	1	1.21967	0.18339	0.18763	0.18753	0.18309	0.3687	0.3687	0.12002	0.12002	0.25916	0.25916	0.1178	0.8822	0.41	0.42	True	-6.52459
17-CG31364-RA_1	CG31364	1	1.21929	0.19297	0.19788	0.19748	0.19264	0.36042	0.36042	0.12484	0.12484	0.28179	0.28179	0.1318	0.8682	0.42	0.43	True	-11.2691
2-CG14913-RA_1	CG14913	1	1.21879	0.16556	0.16996	0.1697	0.16556	0.30391	0.30391	0.10773	0.10773	0.2607	0.2607	0.0956	0.9044	0.38	0.39	True	-6.51805
3-CG13708-RA_2	CG13708	1	1.21797	0.16927	0.17226	0.17219	0.16895	0.31674	0.31674	0.11043	0.11043	0.2536	0.2536	0.0989	0.9011	0.38	0.39	True	-9.75277
23-CG31762-RD_5	CG31762	1	1.21792	0.13218	0.13733	0.13733	0.13215	0.30689	0.30689	0.08927	0.08927	0.17931	0.17931	0.0572	0.9428	0.31	0.32	True	-6.25112
23-CG1561-RB_1	CG1561	1	1.21783	0.15595	0.16411	0.16411	0.15542	0.28591	0.28591	0.1041	0.1041	0.25776	0.25776	0.0867	0.9133	0.35	0.37	True	-5.58163
24-CG5436-RA_1	CG5436	1	1.21775	0.14708	0.15004	0.14967	0.14703	0.27988	0.27988	0.09717	0.09717	0.22639	0.22639	0.0712	0.9288	0.34	0.35	True	-5.73027
16-CG4301-RA_1	CG4301	1	1.21743	0.21825	0.23909	0.23899	0.21816	0.41068	0.41068	0.15077	0.15077	0.34151	0.34151	0.1723	0.8277	0.47	0.48	True	-10.6726
3-CG9603-RA_4	CG9603	1	1.21719	0.15426	0.15645	0.15627	0.15398	0.37125	0.37125	0.10463	0.10463	0.19735	0.19735	0.08	0.92	0.35	0.36	True	-10.4922
6-CG30392-RA_1	CG30392	1	1.21712	0.18694	0.20213	0.20186	0.1866	0.34	0.34	0.12262	0.12262	0.30189	0.30189	0.1277	0.8723	0.41	0.42	True	-9.27803
2-CG14550-RA_2	CG14550	1	1.21703	0.04416	0.04494	0.04489	0.04404	0.08985	0.08985	0.02898	0.02898	0.06127	0.06127	0.0001	0.9999	0.44	0.45	True	8.52384
2-CG9446-RA_1	CG9446	1	1.21699	0.17743	0.18617	0.18589	0.17738	0.41344	0.41344	0.12181	0.12181	0.22362	0.22362	0.1206	0.8794	0.41	0.4	True	-11.4597
15-CG6932-RA_2	CG6932	1	1.2169	0.16192	0.15876	0.1587	0.16191	0.35445	0.35445	0.10452	0.10452	0.20313	0.20313	0.0889	0.9111	0.37	0.37	True	-7.39215
17-CG5848-RB_1	CG5848	1	1.21689	0.13897	0.13805	0.13797	0.13876	0.3223	0.3223	0.09054	0.09054	0.16498	0.16498	0.0558	0.9442	0.32	0.32	True	-6.56031
24-CG30119-RA_3	CG30119	1	1.21666	0.15027	0.15827	0.15823	0.15008	0.34954	0.34954	0.10019	0.10019	0.19429	0.19429	0.0822	0.9178	0.35	0.35	True	-14.9504
16-CG9594-RA_3	CG9594	1	1.21655	0.12897	0.12908	0.12904	0.12895	0.2394	0.2394	0.08272	0.08272	0.18979	0.18979	0.0463	0.9537	0.3	0.31	True	-1.33582
11-CG17625-RA_1	CG17625	1	1.21597	0.22616	0.2287	0.2284	0.22614	0.41845	0.41845	0.15044	0.15044	0.34604	0.34604	0.1658	0.8342	0.47	0.48	True	-12.6158
2-CG7133-RA_3	CG7133	1	1.21485	0.16602	0.16908	0.16907	0.16604	0.34026	0.34026	0.10924	0.10924	0.21935	0.21935	0.0987	0.9013	0.38	0.38	True	-13.3709
2-CG12123-RA_1	CG12123	1	1.21402	0.14889	0.15656	0.15644	0.14887	0.37847	0.37847	0.10882	0.10882	0.19798	0.19798	0.0837	0.9163	0.35	0.36	True	-12.0888
23-CG1030-RA_8	CG1030	1	1.21395	0.12435	0.12985	0.12971	0.12411	0.25089	0.25089	0.08528	0.08528	0.18193	0.18193	0.0497	0.9503	0.3	0.31	True	-6.04398
16-CG5178-RA_1	CG5178	1	1.21354	0.1598	0.17019	0.17007	0.1598	0.34501	0.34501	0.11149	0.11149	0.22952	0.22952	0.1014	0.8986	0.37	0.38	True	-5.66175
23-CG5809-RA_1	CG5809	1	1.21352	0.17996	0.19034	0.18995	0.17987	0.32566	0.32566	0.11873	0.11873	0.29392	0.29392	0.1181	0.8819	0.39	0.41	True	-3.36752
2-CG1483-RB_1	CG1483	1	1.21336	0.18927	0.18216	0.18211	0.18918	0.38648	0.38648	0.12182	0.12182	0.25403	0.25403	0.124	0.876	0.41	0.42	True	-6.94193
23-CG14690-RA_2	CG14690	1	1.21332	0.10353	0.1018	0.10171	0.10353	0.20345	0.20345	0.06878	0.06878	0.14556	0.14556	0.0211	0.9789	0.25	0.26	True	-2.71058
3-CG6746-RA_6	CG6746	1	1.21247	0.08762	0.09044	0.09041	0.08755	0.2075	0.2075	0.06098	0.06098	0.11682	0.11682	0.0135	0.9865	0.22	0.23	True	-2.39078
3-CG4938-RA_4	CG4938	1	1.21187	0.09702	0.09965	0.09967	0.09702	0.17633	0.17633	0.06534	0.06534	0.15782	0.15782	0.02	0.98	0.24	0.25	True	1.01343
23-CG4204-RA_2	CG4204	1	1.21176	0.14062	0.14594	0.14594	0.14034	0.27976	0.27976	0.09324	0.09324	0.2004	0.2004	0.0706	0.9294	0.33	0.34	True	-6.31508
3-CG5731-RA_2	CG5731	1	1.21158	0.14595	0.15738	0.15706	0.1459	0.31877	0.31877	0.1062	0.1062	0.21552	0.21552	0.0831	0.9169	0.35	0.36	True	-11.2556
9-CG10752-RA_1	CG10752	1	1.21123	0.11201	0.11793	0.11791	0.11186	0.2421	0.2421	0.07904	0.07904	0.1667	0.1667	0.0361	0.9639	0.28	0.29	True	-2.20357
3-CG10373-RA_1	CG10373	1	1.2106	0.14947	0.15314	0.15288	0.14945	0.31076	0.31076	0.09964	0.09964	0.20418	0.20418	0.0791	0.9209	0.35	0.35	True	-5.97549
17-CG11778-RA_1	CG11778	1	1.2101	0.13	0.13124	0.13106	0.12998	0.30033	0.30033	0.08603	0.08603	0.16782	0.16782	0.0589	0.9411	0.31	0.31	True	-11.6918
14-CG9983-RA_1	CG9983	1	1.21009	0.22202	0.222	0.22172	0.22186	0.4744	0.4744	0.15304	0.15304	0.30815	0.30815	0.1716	0.8284	0.47	0.48	True	-8.84992
3-CG6028-RA_1	CG6028	1	1.20965	0.17921	0.17635	0.17631	0.17921	0.3913	0.3913	0.11902	0.11902	0.23625	0.23625	0.1155	0.8845	0.4	0.41	True	-16.294
5-CG7069-RA_1	CG7069	1	1.20913	0.18865	0.19824	0.19819	0.18864	0.37641	0.37641	0.13086	0.13086	0.28992	0.28992	0.1441	0.8559	0.42	0.44	True	-12.1904
17-CG18740-RA_2	CG18740	1	1.20902	0.14918	0.14855	0.14834	0.14916	0.34615	0.34615	0.1016	0.1016	0.18733	0.18733	0.0826	0.9174	0.35	0.35	True	-8.66376
24-CG10704-RA_1	CG10704	1	1.20878	0.20832	0.21231	0.21213	0.20788	0.39536	0.39536	0.13775	0.13775	0.29893	0.29893	0.1513	0.8487	0.44	0.45	True	-12.2612
6-CG1354-RB_1	CG1354	1	1.20851	0.208	0.20278	0.20275	0.20746	0.44287	0.44287	0.13322	0.13322	0.27726	0.27726	0.1465	0.8535	0.44	0.45	True	-12.064
2-CG11404-RA_2	CG11404	1	1.20838	0.26435	0.27968	0.27945	0.26413	0.46911	0.46911	0.16829	0.16829	0.38972	0.38972	0.2246	0.7754	0.21	0.27	True	-13.4226
2-CG8427-RA_1	CG8427	1	1.20796	0.18658	0.19101	0.19077	0.18653	0.45843	0.45843	0.13334	0.13334	0.26486	0.26486	0.1401	0.8599	0.42	0.45	True	-11.4338
23-CG18358-RA_1	CG18358	1	1.20764	0.11837	0.1285	0.12845	0.11833	0.28319	0.28319	0.08232	0.08232	0.15733	0.15733	0.051	0.949	0.29	0.3	True	-8.02711
8-CG8811-RB_1	CG8811	1	1.20731	0.16258	0.15864	0.15859	0.16253	0.34391	0.34391	0.10743	0.10743	0.20731	0.20731	0.0951	0.9049	0.36	0.37	True	-5.85118
23-CG1543-RB_6	CG1543	1	1.20702	0.20487	0.22557	0.22554	0.20408	0.41608	0.41608	0.14303	0.14303	0.31465	0.31465	0.1715	0.8285	0.46	0.47	True	-13.6272
17-CG1812-RA_1	CG1812	1	1.20587	0.18002	0.17949	0.17946	0.18	0.35281	0.35281	0.11652	0.11652	0.2531	0.2531	0.123	0.877	0.39	0.41	True	-11.8668
2-CG4852-RA_1	CG4852	1	1.20495	0.11576	0.11706	0.1171	0.11557	0.2399	0.2399	0.07629	0.07629	0.16803	0.16803	0.0401	0.9599	0.28	0.29	True	-5.8691
12-CG30181-RA_3	CG30181	1	1.20486	0.14655	0.15067	0.15065	0.14652	0.26385	0.26385	0.09562	0.09562	0.23774	0.23774	0.0769	0.9231	0.33	0.35	True	-1.01872
18-CG15721-RA_1	CG15721	1	1.20459	0.17667	0.18773	0.18766	0.17661	0.40792	0.40792	0.12415	0.12415	0.22744	0.22744	0.1351	0.8649	0.41	0.41	True	-8.60109
22-CG7890-RA_1	CG7890	1	1.20437	0.11538	0.11345	0.11333	0.11527	0.22619	0.22619	0.07535	0.07535	0.16588	0.16588	0.0378	0.9622	0.28	0.29	True	-2.64486
3-CG6467-RA_1	CG6467	1	1.20412	0.17533	0.17124	0.17124	0.17522	0.42824	0.42824	0.12067	0.12067	0.2247	0.2247	0.1144	0.8856	0.39	0.4	True	-18.421
1-CG11213-RA_1	CG11213	1	1.204	0.13863	0.14166	0.14171	0.1384	0.32796	0.32796	0.09081	0.09081	0.17724	0.17724	0.0739	0.9261	0.34	0.33	True	-13.3964
2-CG6875-RA_1	CG6875	1	1.20359	0.12575	0.12796	0.12786	0.1257	0.27641	0.27641	0.08215	0.08215	0.16698	0.16698	0.0542	0.9458	0.3	0.3	True	-4.9795
6-CG7488-RA_2	CG7488	1	1.20283	0.14671	0.14923	0.14911	0.14642	0.32722	0.32722	0.0996	0.0996	0.19352	0.19352	0.0864	0.9136	0.34	0.35	True	-7.86615
8-CG4382-RA_1	CG4382	1	1.20268	0.19898	0.20245	0.20219	0.19895	0.3794	0.3794	0.13052	0.13052	0.29909	0.29909	0.1531	0.8469	0.44	0.44	True	-12.5478
3-CG5363-RA_2	CG5363	1	1.20247	0.16041	0.16519	0.1648	0.16032	0.28979	0.28979	0.10301	0.10301	0.25475	0.25475	0.1042	0.8958	0.36	0.38	True	-2.828
18-CG12938-RA_4	CG12938	1	1.20233	0.18671	0.1993	0.19909	0.18664	0.34046	0.34046	0.12298	0.12298	0.2913	0.2913	0.1482	0.8518	0.41	0.43	True	-8.77435
24-CG3355-RA_3	CG3355	1	1.20178	0.13862	0.14527	0.1452	0.13857	0.30283	0.30283	0.09372	0.09372	0.19227	0.19227	0.077	0.923	0.33	0.34	True	-9.45711
2-CG9181-RB_3	CG9181	1	1.20163	0.17012	0.17174	0.17162	0.17014	0.30865	0.30865	0.11277	0.11277	0.26839	0.26839	0.1132	0.8868	0.38	0.39	True	-5.74382
18-CG9884-RB_1	CG9884	1	1.20156	0.14297	0.14324	0.14321	0.14279	0.32041	0.32041	0.0944	0.0944	0.18303	0.18303	0.0769	0.9231	0.34	0.34	True	-7.31735
7-CG6998-RB_1	CG6998	1	1.20138	0.1905	0.1932	0.19311	0.19036	0.37148	0.37148	0.12314	0.12314	0.26142	0.26142	0.1414	0.8586	0.42	0.42	True	-6.14213
3-CG6484-RA_7	CG6484	1	1.2011	0.07786	0.08036	0.08036	0.07782	0.18586	0.18586	0.05403	0.05403	0.10524	0.10524	0.0101	0.9899	0.2	0.21	True	-0.15383
16-CG6391-RA_1	CG6391	1	1.20095	0.1554	0.15681	0.15658	0.15533	0.38121	0.38121	0.11212	0.11212	0.20854	0.20854	0.0972	0.9028	0.36	0.38	True	-10.2728
3-CG11375-RA_1	CG11375	1	1.20054	0.14315	0.14564	0.14562	0.1431	0.30971	0.30971	0.09562	0.09562	0.19142	0.19142	0.0896	0.9104	0.34	0.35	True	-5.94247
23-CG17934-RA_1	CG17934	1	1.20054	0.15441	0.16304	0.16285	0.15438	0.29689	0.29689	0.10381	0.10381	0.23603	0.23603	0.0957	0.9043	0.36	0.37	True	-7.2351
2-CG33146-RA_1	CG33146	1	1.20036	0.1225	0.12256	0.12256	0.12242	0.23776	0.23776	0.0795	0.0795	0.17438	0.17438	0.0494	0.9506	0.28	0.3	True	-2.38023
23-CG14840-RA_1	CG14840	1	1.20034	0.15325	0.16509	0.16486	0.15311	0.35051	0.35051	0.10836	0.10836	0.21566	0.21566	0.1113	0.8887	0.37	0.38	True	-13.6852
2-CG32663-RA_1	CG32663	1	1.20011	0.18625	0.18693	0.18672	0.18625	0.34612	0.34612	0.12052	0.12052	0.27868	0.27868	0.1398	0.8602	0.41	0.41	True	-4.9254
23-CG4466-RA_3	CG4466	1	1.19996	0.2407	0.25094	0.25059	0.2405	0.52706	0.52706	0.15157	0.15157	0.28691	0.28691	0.2218	0.7782	0.17	0.48	True	-25.2121
15-CG7147-RA_1	CG7147	1	1.19944	0.18315	0.18864	0.18848	0.1829	0.32605	0.32605	0.11522	0.11522	0.28775	0.28775	0.1352	0.8648	0.4	0.41	True	-3.56493
17-CG10374-RA_3	CG10374	1	1.19933	0.17412	0.17517	0.1751	0.17393	0.34396	0.34396	0.11354	0.11354	0.24563	0.24563	0.1206	0.8794	0.39	0.4	True	-7.81461
23-CG18030-RA_3	CG18030	1	1.19916	0.23322	0.26296	0.26291	0.23322	0.54088	0.54088	0.16765	0.16765	0.32805	0.32805	0.2199	0.7801	0.21	0.22	True	-22.5511
15-CG32853-RA_1	CG32853	1	1.19901	0.15657	0.16095	0.16095	0.15653	0.32682	0.32682	0.10479	0.10479	0.22598	0.22598	0.1098	0.8902	0.37	0.37	True	-10.8503
1-CG32683-RA_1	CG32683	1	1.19898	0.17196	0.17952	0.17941	0.17177	0.39107	0.39107	0.11684	0.11684	0.22	0.22	0.1345	0.8655	0.4	0.4	True	-17.4748
23-CG15544-RA_3	CG15544	1	1.19895	0.09457	0.09603	0.09601	0.0944	0.1872	0.1872	0.06364	0.06364	0.14106	0.14106	0.0221	0.9779	0.23	0.25	True	-0.60255
1-CG31628-RA_1	CG31628	1	1.19889	0.0931	0.09707	0.09707	0.09296	0.2026	0.2026	0.0617	0.0617	0.12769	0.12769	0.023	0.977	0.23	0.24	True	0.83041
13-CG15553-RA_2	CG15553	1	1.19879	0.11036	0.12	0.11991	0.11007	0.22958	0.22958	0.07644	0.07644	0.17095	0.17095	0.047	0.953	0.28	0.29	True	-4.04124
3-CG11911-RA_1	CG11911	1	1.19864	0.1039	0.10632	0.10632	0.10381	0.23916	0.23916	0.07065	0.07065	0.13193	0.13193	0.0322	0.9678	0.25	0.26	True	-4.57257
16-CG9261-RA_1	CG9261	1	1.19859	0.21922	0.24682	0.24675	0.21886	0.44634	0.44634	0.14614	0.14614	0.31971	0.31971	0.2075	0.7925	0.49	0.48	True	-8.54182
3-CG3619-RB_3	CG3619	1	1.19805	0.11283	0.11531	0.1151	0.11269	0.19549	0.19549	0.07203	0.07203	0.17876	0.17876	0.0429	0.9571	0.26	0.28	True	1.10353
3-CG31645-RA_6	CG31645	1	1.19803	0.18537	0.19339	0.19343	0.18539	0.35989	0.35989	0.12692	0.12692	0.28699	0.28699	0.1429	0.8571	0.41	0.43	True	-8.53711
3-CG12051-RA_1	CG12051	1	1.19802	0.16086	0.16282	0.1628	0.16084	0.40081	0.40081	0.11359	0.11359	0.20446	0.20446	0.1116	0.8884	0.37	0.38	True	-11.3097
12-CG12796-RA_2	CG12796	1	1.19662	0.11527	0.11818	0.11819	0.11526	0.24274	0.24274	0.07962	0.07962	0.16375	0.16375	0.0484	0.9516	0.28	0.29	True	-4.41951
17-CG10223-RA_1	CG10223	1	1.19633	0.18764	0.20222	0.20182	0.18738	0.39597	0.39597	0.1292	0.1292	0.2814	0.2814	0.1561	0.8439	0.42	0.44	True	-7.76333
2-CG11892-RA_2	CG11892	1	1.19624	0.1103	0.10972	0.10972	0.10945	0.25829	0.25829	0.07451	0.07451	0.1434	0.1434	0.0398	0.9602	0.26	0.27	True	-6.87839
3-CG8799-RA_4	CG8799	1	1.19624	0.21402	0.20889	0.20884	0.21401	0.43995	0.43995	0.13333	0.13333	0.26927	0.26927	0.1803	0.8197	0.45	0.44	True	-19.9981
1-CG9148-RA_1	CG9148	1	1.196	0.13518	0.13775	0.13744	0.13521	0.24021	0.24021	0.08694	0.08694	0.21163	0.21163	0.0719	0.9281	0.31	0.32	True	-2.84395
1-CG40334-RA_2	CG40334	1	1.19594	0.19714	0.20174	0.20163	0.19696	0.37728	0.37728	0.12903	0.12903	0.29709	0.29709	0.1608	0.8392	0.43	0.44	True	-11.4062
23-CG7421-RA_1	CG7421	1	1.19591	0.1177	0.11516	0.11511	0.11739	0.25768	0.25768	0.07754	0.07754	0.14911	0.14911	0.0441	0.9559	0.28	0.29	True	-3.44306
24-CG12284-RA_1	CG12284	1	1.19568	0.15342	0.16014	0.16012	0.15328	0.33754	0.33754	0.10443	0.10443	0.20203	0.20203	0.1108	0.8892	0.37	0.37	True	-12.242
15-CG30492-RD_1	CG30492	1	1.19555	0.12375	0.12251	0.12248	0.12367	0.2558	0.2558	0.08159	0.08159	0.17662	0.17662	0.0535	0.9465	0.3	0.31	True	-6.50144
16-CG32140-RA_2	CG32140	1	1.19511	0.18908	0.18305	0.18308	0.18894	0.37885	0.37885	0.12672	0.12672	0.26686	0.26686	0.1434	0.8566	0.41	0.42	True	-12.6295
3-CG11885-RA_2	CG11885	1	1.19504	0.10899	0.11014	0.10997	0.10901	0.27028	0.27028	0.07695	0.07695	0.14949	0.14949	0.0404	0.9596	0.27	0.28	True	-4.57718
12-CG13920-RA_1	CG13920	1	1.19496	0.12659	0.12685	0.12683	0.12645	0.26029	0.26029	0.08189	0.08189	0.17287	0.17287	0.058	0.942	0.3	0.31	True	-7.23408
16-CG4741-RA_2	CG4741	1	1.19411	0.12255	0.122	0.12193	0.12254	0.26447	0.26447	0.08367	0.08367	0.16837	0.16837	0.0559	0.9441	0.29	0.3	True	-7.02848
23-CG17377-RA_3	CG17377	1	1.19389	0.1533	0.15584	0.15568	0.15328	0.31958	0.31958	0.10333	0.10333	0.2191	0.2191	0.0986	0.9014	0.35	0.36	True	-11.035
2-CG10359-RA_1	CG10359	1	1.19367	0.21065	0.21042	0.20993	0.21056	0.38803	0.38803	0.13313	0.13313	0.29154	0.29154	0.1807	0.8193	0.45	0.45	True	-13.2679
8-CG31543-RA_1	CG31543	1	1.1935	0.21361	0.21646	0.2163	0.2134	0.41057	0.41057	0.14109	0.14109	0.31457	0.31457	0.1864	0.8136	0.46	0.46	True	-10.0931
3-CG5125-RB_1	CG5125	1	1.19345	0.20235	0.21203	0.21201	0.202	0.41821	0.41821	0.13296	0.13296	0.27112	0.27112	0.1725	0.8275	0.45	0.45	True	-9.26623
2-CG13335-RB_1	CG13335	1	1.19342	0.15571	0.15787	0.15782	0.15571	0.27677	0.27677	0.10071	0.10071	0.24469	0.24469	0.1015	0.8985	0.35	0.36	True	-6.22878
3-CG4949-RB_1	CG4949	1	1.19337	0.08863	0.09232	0.09218	0.08863	0.15665	0.15665	0.05799	0.05799	0.13347	0.13347	0.021	0.979	0.21	0.23	True	0.89745
9-CG8866-RB_3	CG8866	1	1.19332	0.14035	0.15416	0.15415	0.14021	0.26543	0.26543	0.0974	0.0974	0.24324	0.24324	0.0952	0.9048	0.34	0.35	True	-5.28045
3-CG5992-RA_2	CG5992	1	1.19313	0.07258	0.0759	0.07587	0.07258	0.16335	0.16335	0.05011	0.05011	0.10722	0.10722	0.0084	0.9916	0.19	0.2	True	1.76592
23-CG2071-RA_4	CG2071	1	1.1931	0.15991	0.16313	0.16309	0.15987	0.36741	0.36741	0.11317	0.11317	0.21917	0.21917	0.1191	0.8809	0.37	0.38	True	-17.003
3-CG14102-RA_6	CG14102	1	1.19196	0.11722	0.1178	0.1178	0.11705	0.25089	0.25089	0.07673	0.07673	0.1633	0.1633	0.0543	0.9457	0.28	0.29	True	-5.90773
7-CG6509-RB_1	CG6509	1	1.19164	0.07081	0.07064	0.07062	0.07071	0.1665	0.1665	0.04907	0.04907	0.09355	0.09355	0.0051	0.9949	0.18	0.19	True	2.38522
15-CG8705-RA_8	CG8705	1	1.19145	0.27378	0.25993	0.25999	0.27382	0.50317	0.50317	0.18219	0.18219	0.42641	0.42641	0.2324	0.7676	0.33	0.43	True	-7.7635
3-CG7995-RC_1	CG7995	1	1.19123	0.19203	0.21031	0.2103	0.19194	0.39365	0.39365	0.13609	0.13609	0.32628	0.32628	0.1726	0.8274	0.43	0.45	True	-8.80006
23-CG11793-RA_4	CG11793	1	1.19105	0.0965	0.09653	0.09652	0.09645	0.23506	0.23506	0.06771	0.06771	0.12185	0.12185	0.0266	0.9734	0.24	0.24	True	-2.03154
2-CG8141-RA_1	CG8141	1	1.19061	0.17052	0.18296	0.18288	0.17044	0.38417	0.38417	0.1243	0.1243	0.25453	0.25453	0.1427	0.8573	0.4	0.42	True	-15.2386
4-CG8399-RA_1	CG8399	1	1.19042	0.13129	0.13502	0.13491	0.13098	0.29212	0.29212	0.09085	0.09085	0.18651	0.18651	0.0828	0.9172	0.32	0.33	True	-5.81067
3-CG32394-RA_1	CG32394	1	1.18972	0.17355	0.17644	0.17632	0.17353	0.31719	0.31719	0.11617	0.11617	0.2842	0.2842	0.1341	0.8659	0.39	0.4	True	-2.58259
12-CG32076-RA_3	CG32076	1	1.18942	0.08631	0.08651	0.08648	0.08629	0.20627	0.20627	0.06023	0.06023	0.1207	0.1207	0.0162	0.9838	0.22	0.23	True	-3.46414
23-CG5271-RA_2	CG5271	1	1.18913	0.16903	0.16584	0.16582	0.16885	0.37941	0.37941	0.11531	0.11531	0.21115	0.21115	0.1256	0.8744	0.38	0.39	True	-9.86535
18-CG10964-RA_1	CG10964	1	1.18898	0.18882	0.17988	0.17955	0.18849	0.36173	0.36173	0.1212	0.1212	0.2598	0.2598	0.1474	0.8526	0.41	0.41	True	-13.1037
3-CG1609-RA_6	CG1609	1	1.18879	0.13982	0.14822	0.14822	0.13959	0.28493	0.28493	0.09404	0.09404	0.20435	0.20435	0.0942	0.9058	0.33	0.35	True	-8.6054
2-CG5026-RB_1	CG5026	1	1.18825	0.18533	0.18967	0.18967	0.18524	0.36248	0.36248	0.12315	0.12315	0.28672	0.28672	0.1568	0.8432	0.41	0.43	True	-6.24065
14-CG15541-RA_2	CG15541	1	1.18784	0.10814	0.11358	0.11337	0.10808	0.1908	0.1908	0.07052	0.07052	0.17064	0.17064	0.0452	0.9548	0.26	0.27	True	-0.14558
3-CG3106-RA_1	CG3106	1	1.18783	0.08838	0.09062	0.0906	0.08835	0.20576	0.20576	0.0629	0.0629	0.12745	0.12745	0.0216	0.9784	0.23	0.24	True	-1.09546
16-CG13935-RA_1	CG13935	1	1.18739	0.11124	0.11028	0.11026	0.11126	0.24855	0.24855	0.07478	0.07478	0.14478	0.14478	0.0457	0.9543	0.27	0.28	True	-5.60692
24-CG6757-RA_4	CG6757	1	1.18729	0.10395	0.10548	0.10537	0.10388	0.20192	0.20192	0.07069	0.07069	0.16718	0.16718	0.0381	0.9619	0.25	0.27	True	-1.91543
6-CG16817-RA_2	CG16817	1	1.1868	0.20734	0.2051	0.20475	0.2074	0.48693	0.48693	0.13968	0.13968	0.25996	0.25996	0.1813	0.8187	0.45	0.45	True	-12.1822
2-CG15669-RB_1	CG15669	1	1.1868	0.13889	0.14474	0.14464	0.13861	0.33084	0.33084	0.0953	0.0953	0.19027	0.19027	0.0937	0.9063	0.34	0.34	True	-7.04417
5-CG4353-RC_1	CG4353	1	1.18678	0.20549	0.20662	0.20664	0.20525	0.39049	0.39049	0.14161	0.14161	0.32821	0.32821	0.1806	0.8194	0.44	0.46	True	-5.26907
15-CG17949-RA_1	CG17949	1	1.18612	0.1807	0.1899	0.1897	0.18058	0.35943	0.35943	0.11771	0.11771	0.25516	0.25516	0.1576	0.8424	0.41	0.42	True	-7.57664
3-CG7212-RA_2	CG7212	1	1.18609	0.08321	0.08683	0.08679	0.08318	0.17367	0.17367	0.05565	0.05565	0.12151	0.12151	0.0178	0.9822	0.21	0.22	True	-0.33454
2-CG10798-RA_4	CG10798	1	1.18509	0.17424	0.1745	0.17446	0.17425	0.39338	0.39338	0.11997	0.11997	0.24712	0.24712	0.1442	0.8558	0.4	0.41	True	-9.64345
11-CG14438-RA_1	CG14438	1	1.185	0.09727	0.10529	0.10522	0.09703	0.23048	0.23048	0.06951	0.06951	0.13588	0.13588	0.0405	0.9595	0.25	0.26	True	0.28279
5-CG7417-RA_2	CG7417	1	1.18472	0.10742	0.11171	0.11164	0.1074	0.25495	0.25495	0.07535	0.07535	0.14376	0.14376	0.0495	0.9505	0.26	0.27	True	-5.54714
23-CG12297-RA_9	CG12297	1	1.18467	0.10672	0.10706	0.10706	0.10668	0.21159	0.21159	0.07036	0.07036	0.15306	0.15306	0.0404	0.9596	0.26	0.27	True	-3.61644
23-CG40251-RA_3	CG40251	1	1.18458	0.1618	0.17974	0.1796	0.16172	0.34328	0.34328	0.11329	0.11329	0.24914	0.24914	0.1422	0.8578	0.39	0.4	True	-9.05406
22-CG4035-RE_3	CG4035	1	1.18457	0.18772	0.20658	0.20658	0.18772	0.41562	0.41562	0.13202	0.13202	0.26984	0.26984	0.176	0.824	0.43	0.44	True	-16.5839
2-CG7365-RA_1	CG7365	1	1.18452	0.15766	0.15541	0.15526	0.15749	0.29521	0.29521	0.10143	0.10143	0.23372	0.23372	0.1087	0.8913	0.36	0.37	True	-7.00403
4-CG3665-RB_2	CG3665	1	1.18451	0.12805	0.13047	0.12993	0.12795	0.24041	0.24041	0.08524	0.08524	0.185	0.185	0.0723	0.9277	0.3	0.31	True	-2.608
16-CG40064-RA_2	CG40064	1	1.18411	0.1914	0.19421	0.19421	0.19115	0.34589	0.34589	0.12617	0.12617	0.30224	0.30224	0.165	0.835	0.42	0.43	True	-9.17428
23-CG8860-RA_1	CG8860	1	1.1841	0.14194	0.14646	0.14644	0.14168	0.29892	0.29892	0.096	0.096	0.19805	0.19805	0.099	0.901	0.34	0.35	True	-7.17588
2-CG31421-RA_1	CG31421	1	1.1837	0.10576	0.11364	0.1136	0.10557	0.22896	0.22896	0.0737	0.0737	0.16013	0.16013	0.0508	0.9492	0.27	0.28	True	-5.37683
3-CG31755-RA_6	CG31755	1	1.18351	0.11047	0.1164	0.11636	0.11045	0.22812	0.22812	0.07657	0.07657	0.17574	0.17574	0.0553	0.9447	0.27	0.29	True	-3.18398
2-CG12004-RA_2	CG12004	1	1.18342	0.07036	0.07361	0.07358	0.07036	0.17027	0.17027	0.04967	0.04967	0.09501	0.09501	0.0092	0.9908	0.18	0.19	True	2.49552
2-CG9066-RA_3	CG9066	1	1.18339	0.14662	0.15062	0.15054	0.14658	0.32356	0.32356	0.099	0.099	0.197	0.197	0.1103	0.8897	0.35	0.35	True	-6.92701
11-CG5378-RA_1	CG5378	1	1.18332	0.18613	0.19655	0.19606	0.18596	0.43344	0.43344	0.13649	0.13649	0.26952	0.26952	0.1676	0.8324	0.43	0.44	True	-9.2059
2-CG7911-RA_1	CG7911	1	1.18316	0.10279	0.10676	0.10659	0.10254	0.25341	0.25341	0.06999	0.06999	0.13212	0.13212	0.0421	0.9579	0.26	0.26	True	-6.58234
7-CG15427-RC_1	CG15427	1	1.18307	0.10855	0.11152	0.1115	0.10848	0.23318	0.23318	0.07512	0.07512	0.1541	0.1541	0.0463	0.9537	0.27	0.28	True	-5.40792
8-CG4799-RA_3	CG4799	1	1.18276	0.15382	0.1639	0.16392	0.15348	0.38348	0.38348	0.10802	0.10802	0.20347	0.20347	0.133	0.867	0.37	0.37	True	-13.3205
8-CG12011-RA_1	CG12011	1	1.18271	0.12532	0.13736	0.13727	0.12521	0.23053	0.23053	0.08471	0.08471	0.1952	0.1952	0.0845	0.9155	0.3	0.32	True	-3.54412
9-CG8028-RA_1	CG8028	1	1.18269	0.17109	0.17327	0.17337	0.17118	0.30495	0.30495	0.11251	0.11251	0.2639	0.2639	0.1357	0.8643	0.38	0.39	True	-7.40964
2-CG7528-RA_1	CG7528	1	1.18267	0.1894	0.21112	0.21105	0.18942	0.38003	0.38003	0.13012	0.13012	0.2947	0.2947	0.1792	0.8208	0.43	0.44	True	-8.03928
14-CG32830-RA_1	CG32830	1	1.18258	0.13808	0.13829	0.13812	0.13807	0.2651	0.2651	0.09261	0.09261	0.21638	0.21638	0.0913	0.9087	0.33	0.34	True	-1.856
14-CG7109-RA_1	CG7109	1	1.18254	0.13476	0.14157	0.14151	0.13465	0.33732	0.33732	0.0952	0.0952	0.17595	0.17595	0.0909	0.9091	0.34	0.33	True	-10.0693
15-CG32952-RA_2	CG32952	1	1.18241	0.14861	0.16265	0.16262	0.14857	0.27319	0.27319	0.09853	0.09853	0.24828	0.24828	0.1105	0.8895	0.34	0.36	True	-4.22598
11-CG8631-RA_1	CG8631	1	1.182	0.12639	0.12927	0.12925	0.12586	0.24091	0.24091	0.08419	0.08419	0.19324	0.19324	0.0733	0.9267	0.3	0.32	True	-1.05954
2-CG6276-RA_1	CG6276	1	1.18167	0.24314	0.24808	0.24757	0.24313	0.44471	0.44471	0.15786	0.15786	0.38776	0.38776	0.2266	0.7734	0.5	0.48	True	-7.12682
3-CG32023-RA_1	CG32023	1	1.18108	0.12731	0.12821	0.12809	0.12729	0.22836	0.22836	0.08471	0.08471	0.2047	0.2047	0.0722	0.9278	0.3	0.31	True	-0.838
23-CG1657-RA_9	CG1657	1	1.18026	0.12218	0.12603	0.12594	0.12217	0.25482	0.25482	0.08185	0.08185	0.17707	0.17707	0.076	0.924	0.29	0.3	True	-4.28185
6-CG5288-RB_2	CG5288	1	1.18007	0.14253	0.14939	0.14891	0.14234	0.26462	0.26462	0.09767	0.09767	0.23009	0.23009	0.1118	0.8882	0.34	0.35	True	-1.95267
12-CG15366-RA_1	CG15366	1	1.17997	0.16271	0.16214	0.16206	0.16256	0.32599	0.32599	0.10889	0.10889	0.23546	0.23546	0.1276	0.8724	0.38	0.39	True	-10.0256
23-CG4448-RA_5	CG4448	1	1.17994	0.12989	0.12906	0.12912	0.12992	0.25391	0.25391	0.0859	0.0859	0.19164	0.19164	0.0747	0.9253	0.3	0.32	True	-5.95544
3-CG16944-RA_1	CG16944	1	1.17986	0.15687	0.16328	0.16323	0.1569	0.37688	0.37688	0.10586	0.10586	0.19421	0.19421	0.1318	0.8682	0.37	0.37	True	-12.0206
3-CG7584-RA_2	CG7584	1	1.17982	0.20766	0.22256	0.22256	0.20745	0.43627	0.43627	0.14356	0.14356	0.30685	0.30685	0.2035	0.7965	0.46	0.47	True	-8.01822
23-CG8127-RA_8	CG8127	1	1.17948	0.15432	0.15972	0.15962	0.15413	0.32639	0.32639	0.10443	0.10443	0.21657	0.21657	0.127	0.873	0.37	0.37	True	-8.50829
17-CG12843-RA_3	CG12843	1	1.17935	0.11645	0.11714	0.11707	0.11639	0.26745	0.26745	0.07626	0.07626	0.14991	0.14991	0.062	0.938	0.28	0.29	True	-8.69783
12-CG11877-RA_1	CG11877	1	1.17889	0.12838	0.13367	0.13352	0.12822	0.23472	0.23472	0.08795	0.08795	0.20897	0.20897	0.0821	0.9179	0.3	0.32	True	-1.99124
23-CG17309-RB_10	CG17309	1	1.17869	0.17245	0.1808	0.18031	0.17233	0.40162	0.40162	0.11571	0.11571	0.21385	0.21385	0.1555	0.8445	0.39	0.39	True	-9.89595
8-CG31436-RA_1	CG31436	1	1.17866	0.19623	0.19246	0.19231	0.19597	0.36836	0.36836	0.1268	0.1268	0.29185	0.29185	0.1721	0.8279	0.43	0.43	True	-8.53613
17-CG16741-RA_1	CG16741	1	1.17858	0.10131	0.1068	0.10681	0.10117	0.23176	0.23176	0.07279	0.07279	0.14718	0.14718	0.0485	0.9515	0.26	0.27	True	-5.03565
22-CG11727-RB_1	CG11727	1	1.17801	0.20431	0.21321	0.21318	0.20386	0.39354	0.39354	0.13692	0.13692	0.30528	0.30528	0.1954	0.8046	0.45	0.45	True	-7.86499
23-CG7638-RA_5	CG7638	1	1.17786	0.09948	0.10203	0.10148	0.09943	0.22667	0.22667	0.06806	0.06806	0.13252	0.13252	0.0401	0.9599	0.25	0.26	True	-2.32811
23-CG6342-RA_1	CG6342	1	1.17776	0.11105	0.11436	0.11435	0.11089	0.26508	0.26508	0.07807	0.07807	0.14607	0.14607	0.0603	0.9397	0.28	0.28	True	-7.2626
23-CG5407-RA_7	CG5407	1	1.17752	0.16815	0.16106	0.16104	0.16813	0.29712	0.29712	0.10613	0.10613	0.26746	0.26746	0.1294	0.8706	0.37	0.38	True	-6.75936
3-CG13333-RA_1	CG13333	1	1.17707	0.18844	0.20193	0.20189	0.18837	0.34755	0.34755	0.12554	0.12554	0.29163	0.29163	0.1728	0.8272	0.42	0.43	True	-9.50703
2-CG5510-RA_2	CG5510	1	1.1767	0.164	0.16914	0.16902	0.16395	0.35545	0.35545	0.10723	0.10723	0.217	0.217	0.1481	0.8519	0.38	0.38	True	-6.84453
23-CG3242-RA_3	CG3242	1	1.17573	0.18761	0.19555	0.19557	0.18762	0.37595	0.37595	0.1299	0.1299	0.29329	0.29329	0.1834	0.8166	0.43	0.44	True	-5.69353
1-CG7487-RA_1	CG7487	1	1.17563	0.08901	0.09069	0.09057	0.08891	0.19447	0.19447	0.06048	0.06048	0.12382	0.12382	0.028	0.972	0.22	0.23	True	-1.24535
14-CG10956-RA_7	CG10956	1	1.17563	0.12588	0.12663	0.12661	0.12548	0.26299	0.26299	0.08614	0.08614	0.1732	0.1732	0.0764	0.9236	0.3	0.31	True	-7.16983
23-CG32572-RA_4	CG32572	1	1.17552	0.18307	0.20107	0.20096	0.18303	0.3689	0.3689	0.1274	0.1274	0.29115	0.29115	0.1827	0.8173	0.42	0.43	True	-12.0856
2-CG18816-RA_1	CG18816	1	1.17542	0.09468	0.0946	0.0946	0.0946	0.19738	0.19738	0.06194	0.06194	0.13371	0.13371	0.0337	0.9663	0.24	0.24	True	-1.82988
16-CG18815-RA_1	CG18815	1	1.17493	0.11695	0.11594	0.11594	0.11678	0.21163	0.21163	0.07734	0.07734	0.18858	0.18858	0.0635	0.9365	0.28	0.29	True	1.24835
9-CG14830-RA_2	CG14830	1	1.17471	0.13087	0.13065	0.13053	0.13058	0.24535	0.24535	0.08599	0.08599	0.18945	0.18945	0.0833	0.9167	0.3	0.32	True	-4.81558
17-CG12086-RA_1	CG12086	1	1.17423	0.12816	0.12854	0.12835	0.12783	0.30393	0.30393	0.08666	0.08666	0.16832	0.16832	0.0867	0.9133	0.3	0.31	True	-5.33612
23-CG11267-RA_2	CG11267	1	1.174	0.10276	0.10151	0.1013	0.10275	0.25262	0.25262	0.07242	0.07242	0.13602	0.13602	0.0448	0.9552	0.26	0.26	True	-2.78818
23-CG31925-RA_5	CG31925	1	1.17381	0.12995	0.13483	0.13464	0.12995	0.27868	0.27868	0.08913	0.08913	0.18595	0.18595	0.0961	0.9039	0.32	0.33	True	-8.34136
1-CG31343-RA_1	CG31343	1	1.17366	0.14429	0.15379	0.15377	0.14413	0.34905	0.34905	0.10088	0.10088	0.19395	0.19395	0.1211	0.8789	0.35	0.35	True	-9.00248
16-CG32107-RA_1	CG32107	1	1.17362	0.15338	0.16612	0.16603	0.15317	0.37008	0.37008	0.10973	0.10973	0.21599	0.21599	0.1418	0.8582	0.37	0.38	True	-17.0028
10-CG8412-RA_1	CG8412	1	1.1736	0.10951	0.11374	0.1137	0.10944	0.19963	0.19963	0.07317	0.07317	0.18143	0.18143	0.0596	0.9404	0.27	0.28	True	-0.77707
23-CG14331-RA_4	CG14331	1	1.17318	0.18576	0.17766	0.17734	0.18571	0.36393	0.36393	0.11931	0.11931	0.26522	0.26522	0.1688	0.8312	0.4	0.42	True	-12.1804
3-CG9673-RA_4	CG9673	1	1.17317	0.21571	0.22207	0.2218	0.21554	0.45793	0.45793	0.13898	0.13898	0.28833	0.28833	0.2167	0.7833	0.47	0.46	True	-11.9684
2-CG31392-RA_1	CG31392	1	1.17286	0.18596	0.18572	0.1856	0.18585	0.35217	0.35217	0.12067	0.12067	0.27138	0.27138	0.1673	0.8327	0.42	0.42	True	-10.5794
17-CG12744-RA_1	CG12744	1	1.17263	0.12176	0.12451	0.12451	0.12166	0.21809	0.21809	0.07999	0.07999	0.20007	0.20007	0.0738	0.9262	0.29	0.3	True	-0.93572
23-CG12645-RA_1	CG12645	1	1.17228	0.16235	0.16898	0.16884	0.1623	0.34883	0.34883	0.11135	0.11135	0.23431	0.23431	0.1456	0.8544	0.38	0.39	True	-12.9025
23-CG11993-RA_15	CG11993	1	1.17222	0.14083	0.14071	0.14002	0.14074	0.2849	0.2849	0.0936	0.0936	0.20646	0.20646	0.1033	0.8967	0.33	0.34	True	-7.16798
23-CG15335-RB_2	CG15335	1	1.17211	0.12601	0.13259	0.13259	0.12591	0.25759	0.25759	0.08718	0.08718	0.19114	0.19114	0.0857	0.9143	0.31	0.32	True	-4.43289
3-CG3473-RA_1	CG3473	1	1.1717	0.12063	0.12039	0.12037	0.12049	0.21509	0.21509	0.07875	0.07875	0.19488	0.19488	0.0701	0.9299	0.28	0.3	True	-1.75993
18-CG17702-RA_1	CG17702	1	1.17136	0.13659	0.1505	0.15038	0.13657	0.29931	0.29931	0.09615	0.09615	0.19966	0.19966	0.1132	0.8868	0.34	0.35	True	-8.37884
22-CG3022-RA_6	CG3022	1	1.17131	0.14521	0.14519	0.14519	0.14512	0.34086	0.34086	0.09971	0.09971	0.19459	0.19459	0.1209	0.8791	0.35	0.35	True	-11.9281
9-CG31342-RA_1	CG31342	1	1.17112	0.15179	0.15701	0.15696	0.15169	0.31143	0.31143	0.10429	0.10429	0.22317	0.22317	0.1312	0.8688	0.36	0.37	True	-5.58132
3-CG9677-RA_6	CG9677	1	1.17073	0.11164	0.11107	0.11107	0.11164	0.2748	0.2748	0.07797	0.07797	0.14745	0.14745	0.064	0.936	0.28	0.28	True	-4.01188
3-CR33356-RA_1	CR33356	1	1.17028	0.12212	0.12459	0.12437	0.12181	0.23303	0.23303	0.0804	0.0804	0.18394	0.18394	0.0795	0.9205	0.29	0.31	True	-0.8869
2-CG1616-RA_1	CG1616	1	1.17015	0.12917	0.13812	0.13807	0.12891	0.26633	0.26633	0.08857	0.08857	0.19472	0.19472	0.1017	0.8983	0.31	0.33	True	-2.23132
24-CR32660-RA_2	CR32660	1	1.1701	0.12754	0.13771	0.13771	0.12716	0.26537	0.26537	0.08829	0.08829	0.18921	0.18921	0.1013	0.8987	0.31	0.33	True	-4.25267
18-CG1317-RB_1	CG1317	1	1.17004	0.08806	0.09215	0.09211	0.08806	0.22293	0.22293	0.06298	0.06298	0.11928	0.11928	0.0346	0.9654	0.23	0.23	True	-5.49182
3-CG1318-RC_3	CG1318	1	1.17003	0.26662	0.27754	0.27746	0.2664	0.50034	0.50034	0.17368	0.17368	0.38931	0.38931	0.27	0.73	0.17	0.2	True	-8.2595
23-CG7045-RA_1	CG7045	1	1.16972	0.15102	0.14948	0.14943	0.1509	0.31047	0.31047	0.09993	0.09993	0.20596	0.20596	0.12	0.88	0.35	0.36	True	-10.6355
1-CG10484-RA_1	CG10484	1	1.16958	0.18259	0.19011	0.18991	0.18249	0.36965	0.36965	0.12322	0.12322	0.26888	0.26888	0.1838	0.8162	0.42	0.42	True	-7.36276
9-CG11181-RA_1	CG11181	1	1.16949	0.22219	0.21419	0.21395	0.22214	0.50483	0.50483	0.15594	0.15594	0.32603	0.32603	0.2233	0.7767	0.48	0.49	True	-12.0636
2-CG12787-RA_3	CG12787	1	1.16893	0.23732	0.2203	0.21998	0.2367	0.42818	0.42818	0.15526	0.15526	0.36133	0.36133	0.2273	0.7727	0.48	0.49	True	-6.29547
9-CG5572-RA_3	CG5572	1	1.16869	0.15627	0.16826	0.16803	0.15617	0.28779	0.28779	0.10379	0.10379	0.26029	0.26029	0.1459	0.8541	0.36	0.38	True	-5.81842
23-CG4606-RA_1	CG4606	1	1.16859	0.13839	0.15043	0.15038	0.13817	0.27304	0.27304	0.09305	0.09305	0.22153	0.22153	0.1166	0.8834	0.33	0.35	True	-5.23257
11-CG5214-RA_1	CG5214	1	1.16849	0.12559	0.13544	0.13535	0.12561	0.31444	0.31444	0.09145	0.09145	0.17101	0.17101	0.0996	0.9004	0.31	0.32	True	-8.63907
3-CG3964-RA_3	CG3964	1	1.16811	0.13263	0.13613	0.13583	0.13263	0.32455	0.32455	0.09168	0.09168	0.17445	0.17445	0.1047	0.8953	0.32	0.33	True	-8.62817
23-CG17273-RA_3	CG17273	1	1.16806	0.13014	0.12895	0.12895	0.12995	0.31246	0.31246	0.08755	0.08755	0.16451	0.16451	0.1006	0.8994	0.31	0.31	True	-8.68758
3-CG3606-RA_1	CG3606	1	1.16749	0.13733	0.13493	0.13497	0.1372	0.31636	0.31636	0.09489	0.09489	0.18307	0.18307	0.1043	0.8957	0.33	0.34	True	-6.2842
2-CG31722-RA_1	CG31722	1	1.16741	0.14462	0.15434	0.15415	0.14431	0.32472	0.32472	0.1028	0.1028	0.21819	0.21819	0.1312	0.8688	0.35	0.37	True	-10.2806
1-CG4821-RA_1	CG4821	1	1.16732	0.10046	0.10357	0.10351	0.10048	0.22675	0.22675	0.07095	0.07095	0.1457	0.1457	0.0515	0.9485	0.25	0.27	True	-5.92084
23-CG10540-RA_2	CG10540	1	1.16655	0.14472	0.15657	0.15654	0.14437	0.32592	0.32592	0.10156	0.10156	0.20704	0.20704	0.1326	0.8674	0.36	0.36	True	-3.76437
2-CG14788-RA_2	CG14788	1	1.16628	0.12158	0.12488	0.12481	0.12149	0.2365	0.2365	0.08338	0.08338	0.18583	0.18583	0.0861	0.9139	0.3	0.31	True	-1.97253
23-CG31305-RI_5	CG31305	1	1.16622	0.16561	0.16213	0.16206	0.16568	0.41979	0.41979	0.12107	0.12107	0.21915	0.21915	0.156	0.844	0.38	0.39	True	-12.8127
3-CG16762-RA_2	CG16762	1	1.1662	0.15995	0.16198	0.16193	0.15978	0.31109	0.31109	0.10902	0.10902	0.25028	0.25028	0.1406	0.8594	0.37	0.38	True	-7.29686
12-CG14562-RA_7	CG14562	1	1.16611	0.09524	0.0946	0.09438	0.09508	0.21751	0.21751	0.06574	0.06574	0.12896	0.12896	0.04	0.96	0.24	0.25	True	-3.41951
13-CG12359-RA_1	CG12359	1	1.16603	0.16119	0.16386	0.16324	0.16119	0.33309	0.33309	0.11232	0.11232	0.23695	0.23695	0.1499	0.8501	0.38	0.39	True	-6.2658
3-CG4281-RA_3	CG4281	1	1.16583	0.09044	0.09261	0.09238	0.09039	0.1619	0.1619	0.059	0.059	0.1456	0.1456	0.0358	0.9642	0.22	0.24	True	2.89091
3-CG10855-RA_1	CG10855	1	1.16554	0.08921	0.09121	0.09113	0.08916	0.20456	0.20456	0.06228	0.06228	0.12029	0.12029	0.0352	0.9648	0.22	0.23	True	-5.06172
14-CG2669-RA_1	CG2669	1	1.16518	0.09194	0.0942	0.09409	0.09183	0.22468	0.22468	0.06514	0.06514	0.12529	0.12529	0.0387	0.9613	0.23	0.25	True	-2.47944
15-CG33148-RB_8	CG33148	1	1.16509	0.1578	0.15402	0.15397	0.15775	0.28189	0.28189	0.1019	0.1019	0.24749	0.24749	0.1378	0.8622	0.35	0.37	True	-6.13504
24-CG8579-RA_2	CG8579	1	1.16441	0.1333	0.13675	0.13679	0.13325	0.25798	0.25798	0.09101	0.09101	0.20485	0.20485	0.1067	0.8933	0.32	0.33	True	-3.26306
22-CG5729-RA_2	CG5729	1	1.16419	0.15294	0.15156	0.15146	0.15289	0.31944	0.31944	0.10156	0.10156	0.21665	0.21665	0.1355	0.8645	0.36	0.37	True	-9.62945
18-CG32603-RA_2	CG32603	1	1.16414	0.17518	0.17858	0.17858	0.17513	0.33663	0.33663	0.11735	0.11735	0.27493	0.27493	0.1725	0.8275	0.4	0.4	True	-10.4301
1-CG5770-RA_1	CG5770	1	1.1641	0.15045	0.15478	0.15416	0.1503	0.29245	0.29245	0.10271	0.10271	0.22387	0.22387	0.1314	0.8686	0.35	0.36	True	-2.95438
8-CG2062-RA_1	CG2062	1	1.1638	0.19352	0.20656	0.2062	0.19349	0.42835	0.42835	0.13745	0.13745	0.28186	0.28186	0.2106	0.7894	0.44	0.45	True	-19.3488
23-CG2520-RA_10	CG2520	1	1.16365	0.11507	0.11076	0.11073	0.11494	0.26552	0.26552	0.07705	0.07705	0.15079	0.15079	0.0692	0.9308	0.28	0.29	True	-5.88302
6-CG32295-RA_1	CG32295	1	1.16363	0.1797	0.18024	0.18006	0.17958	0.35041	0.35041	0.11514	0.11514	0.2536	0.2536	0.1771	0.8229	0.41	0.4	True	-11.7311
24-CG41128-RA_4	CG41128	1	1.16346	0.10912	0.10817	0.10818	0.1091	0.24004	0.24004	0.07428	0.07428	0.15058	0.15058	0.0641	0.9359	0.27	0.28	True	-6.13262
2-CG10772-RF_2	CG10772	1	1.16332	0.13348	0.13398	0.13383	0.13348	0.23672	0.23672	0.08526	0.08526	0.208	0.208	0.1014	0.8986	0.31	0.32	True	-2.08094
23-CG8581-RA_20	CG8581	1	1.16295	0.17016	0.1826	0.18255	0.17013	0.31727	0.31727	0.1177	0.1177	0.27907	0.27907	0.1766	0.8234	0.39	0.4	True	-6.56213
16-CG3318-RA_1	CG3318	1	1.16278	0.08549	0.08947	0.08944	0.08547	0.1653	0.1653	0.05857	0.05857	0.13444	0.13444	0.0345	0.9655	0.22	0.23	True	0.8809
23-CG32920-RA_3	CG32920	1	1.1626	0.19701	0.20323	0.20303	0.19704	0.43853	0.43853	0.13538	0.13538	0.26648	0.26648	0.2065	0.7935	0.44	0.45	True	-12.1837
10-CG15311-RA_1	CG15311	1	1.16257	0.15108	0.16172	0.16145	0.15082	0.32892	0.32892	0.10525	0.10525	0.22293	0.22293	0.1453	0.8547	0.37	0.37	True	-11.183
12-CG7625-RA_1	CG7625	1	1.16243	0.23252	0.23785	0.2365	0.2323	0.50482	0.50482	0.16076	0.16076	0.32227	0.32227	0.2466	0.7534	0.49	0.42	True	-12.1087
22-CR32489-RA_2	CR32489	1	1.16233	0.12127	0.12535	0.12532	0.12127	0.21511	0.21511	0.0805	0.0805	0.19924	0.19924	0.083	0.917	0.28	0.3	True	-2.23322
2-CG9238-RB_1	CG9238	1	1.16216	0.20691	0.20434	0.20432	0.20676	0.44328	0.44328	0.14099	0.14099	0.2979	0.2979	0.2134	0.7866	0.45	0.46	True	-11.2938
3-CG5784-RA_1	CG5784	1	1.16207	0.14459	0.15358	0.15316	0.14448	0.31097	0.31097	0.0986	0.0986	0.20586	0.20586	0.1336	0.8664	0.35	0.36	True	-4.59805
6-CG4500-RA_2	CG4500	1	1.16203	0.11376	0.11635	0.11634	0.11376	0.21834	0.21834	0.07542	0.07542	0.17518	0.17518	0.0765	0.9235	0.28	0.29	True	-2.97744
11-CG13758-RA_1	CG13758	1	1.16192	0.15237	0.15152	0.15147	0.15233	0.28573	0.28573	0.10485	0.10485	0.23904	0.23904	0.1416	0.8584	0.35	0.37	True	-6.13259
5-CG5814-RA_1	CG5814	1	1.16172	0.1988	0.20732	0.20728	0.19873	0.43726	0.43726	0.13812	0.13812	0.28646	0.28646	0.2079	0.7921	0.45	0.46	True	-10.0939
2-CG2616-RA_3	CG2616	1	1.16151	0.16129	0.15741	0.15739	0.16125	0.29469	0.29469	0.10806	0.10806	0.25424	0.25424	0.1502	0.8498	0.37	0.38	True	-6.79009
9-CG3635-RA_1	CG3635	1	1.16124	0.2229	0.23472	0.23469	0.22288	0.41175	0.41175	0.14661	0.14661	0.35095	0.35095	0.2463	0.7537	0.48	0.48	True	-12.3336
12-CG14333-RA_1	CG14333	1	1.16101	0.15473	0.1595	0.15931	0.15449	0.28399	0.28399	0.10458	0.10458	0.2481	0.2481	0.1461	0.8539	0.36	0.37	True	-5.70913
24-CG7182-RA_1	CG7182	1	1.16086	0.10166	0.10537	0.1053	0.10156	0.23702	0.23702	0.07121	0.07121	0.13774	0.13774	0.0605	0.9395	0.26	0.27	True	-6.31523
23-CG6132-RA_1	CG6132	1	1.16027	0.11929	0.12322	0.1232	0.11914	0.24353	0.24353	0.08128	0.08128	0.178	0.178	0.0891	0.9109	0.29	0.3	True	-4.53807
23-CG5589-RA_1	CG5589	1	1.16017	0.15358	0.15802	0.15788	0.15327	0.32955	0.32955	0.1047	0.1047	0.21613	0.21613	0.1569	0.8431	0.37	0.38	True	-7.12574
23-CG9990-RB_4	CG9990	1	1.16012	0.106	0.11344	0.11323	0.10592	0.26484	0.26484	0.07706	0.07706	0.14864	0.14864	0.0739	0.9261	0.27	0.28	True	-4.94096
23-CG13589-RA_1	CG13589	1	1.16	0.13082	0.13118	0.13119	0.13067	0.27211	0.27211	0.0874	0.0874	0.18511	0.18511	0.1028	0.8972	0.31	0.32	True	-7.22305
3-CG3214-RA_1	CG3214	1	1.15994	0.14436	0.14531	0.14526	0.14372	0.36059	0.36059	0.10161	0.10161	0.19848	0.19848	0.1352	0.8648	0.35	0.35	True	-10.6926
23-CG15110-RA_7	CG15110	1	1.1597	0.08586	0.08574	0.08569	0.08584	0.17038	0.17038	0.05702	0.05702	0.12828	0.12828	0.0327	0.9673	0.21	0.22	True	-0.40353
17-CG6347-RA_5	CG6347	1	1.1594	0.09607	0.09563	0.09563	0.09597	0.20465	0.20465	0.065	0.065	0.13981	0.13981	0.0495	0.9505	0.24	0.25	True	-2.44884
2-CG32750-RA_1	CG32750	1	1.15905	0.07767	0.07818	0.07805	0.07757	0.15686	0.15686	0.05202	0.05202	0.11931	0.11931	0.0238	0.9762	0.2	0.21	True	0.895
2-CG32435-RA_1	CG32435	1	1.15901	0.15724	0.15781	0.15777	0.15713	0.28713	0.28713	0.10437	0.10437	0.24613	0.24613	0.1456	0.8544	0.36	0.37	True	-2.13045
5-CG10718-RA_1	CG10718	1	1.15883	0.23914	0.23053	0.23048	0.23914	0.49718	0.49718	0.16598	0.16598	0.35286	0.35286	0.2486	0.7514	0.49	0.44	True	-11.0306
3-CG8696-RA_1	CG8696	1	1.15849	0.23081	0.24843	0.24808	0.23067	0.51997	0.51997	0.14339	0.14339	0.26746	0.26746	0.2551	0.7449	0.16	0.46	True	-21.0429
3-CG13160-RA_7	CG13160	1	1.1584	0.11934	0.12171	0.12162	0.11914	0.27552	0.27552	0.08419	0.08419	0.15909	0.15909	0.0968	0.9032	0.29	0.3	True	-9.39087
13-CG16755-RA_1	CG16755	1	1.15799	0.18063	0.18554	0.18525	0.18056	0.33195	0.33195	0.12177	0.12177	0.2918	0.2918	0.1868	0.8132	0.4	0.42	True	-7.48124
2-CG10243-RA_4	CG10243	1	1.15766	0.15321	0.15722	0.15715	0.15317	0.35342	0.35342	0.10557	0.10557	0.20079	0.20079	0.1568	0.8432	0.37	0.37	True	-11.2
23-CG1162-RA_2	CG1162	1	1.15734	0.13056	0.13349	0.13345	0.13048	0.29227	0.29227	0.09089	0.09089	0.18254	0.18254	0.1148	0.8852	0.32	0.33	True	-8.22826
1-CG4790-RA_1	CG4790	1	1.15727	0.10353	0.10214	0.10212	0.10349	0.22836	0.22836	0.07093	0.07093	0.14361	0.14361	0.0604	0.9396	0.26	0.27	True	-1.90925
18-CG6140-RA_1	CG6140	1	1.15696	0.19704	0.20835	0.20792	0.19702	0.36623	0.36623	0.13245	0.13245	0.31104	0.31104	0.2184	0.7816	0.44	0.45	True	-8.8662
12-CG5203-RA_3	CG5203	1	1.15693	0.09375	0.09767	0.09767	0.09363	0.17135	0.17135	0.06308	0.06308	0.15749	0.15749	0.0502	0.9498	0.23	0.24	True	1.51626
16-CG10512-RA_1	CG10512	1	1.15631	0.10938	0.11546	0.11543	0.1094	0.20131	0.20131	0.07421	0.07421	0.18376	0.18376	0.0765	0.9235	0.27	0.28	True	-1.16123
2-CG8920-RA_2	CG8920	1	1.15588	0.04823	0.04885	0.04883	0.04822	0.11127	0.11127	0.0338	0.0338	0.0656	0.0656	0.0014	0.9986	0.44	0.36	True	6.21306
15-CG17176-RA_3	CG17176	1	1.15549	0.1246	0.12851	0.12833	0.1243	0.24524	0.24524	0.08638	0.08638	0.19556	0.19556	0.1045	0.8955	0.31	0.32	True	-5.25869
3-CG15396-RA_2	CG15396	1	1.15537	0.10831	0.10807	0.10805	0.10832	0.20872	0.20872	0.07347	0.07347	0.16561	0.16561	0.0723	0.9277	0.27	0.28	True	-1.71519
9-CG8933-RC_1	CG8933	1	1.15521	0.12056	0.12615	0.1261	0.12043	0.28989	0.28989	0.0854	0.0854	0.16124	0.16124	0.1094	0.8906	0.3	0.3	True	-6.2694
2-CG32055-RA_1	CG32055	1	1.15518	0.13044	0.13259	0.13258	0.13039	0.2845	0.2845	0.09361	0.09361	0.19223	0.19223	0.1147	0.8853	0.32	0.33	True	-7.62778
2-CG6301-RA_2	CG6301	1	1.15486	0.1254	0.12758	0.12755	0.1254	0.25502	0.25502	0.08426	0.08426	0.19109	0.19109	0.108	0.892	0.3	0.32	True	-5.47481
14-CG13656-RA_2	CG13656	1	1.15427	0.09919	0.09858	0.09857	0.09918	0.20987	0.20987	0.06672	0.06672	0.14445	0.14445	0.0598	0.9402	0.25	0.26	True	-3.05027
23-CG11752-RA_1	CG11752	1	1.1541	0.1499	0.15098	0.15091	0.1499	0.28703	0.28703	0.09956	0.09956	0.22634	0.22634	0.1456	0.8544	0.35	0.36	True	-6.85776
23-CG18495-RB_6	CG18495	1	1.15402	0.08934	0.09157	0.09141	0.08915	0.21727	0.21727	0.06343	0.06343	0.12249	0.12249	0.0464	0.9536	0.23	0.24	True	-3.69761
24-CG8198-RA_4	CG8198	1	1.15401	0.12044	0.12278	0.12259	0.12043	0.23515	0.23515	0.08324	0.08324	0.19081	0.19081	0.1007	0.8993	0.3	0.31	True	-2.69909
22-CG10498-RB_1	CG10498	1	1.154	0.06194	0.06385	0.06364	0.06194	0.14476	0.14476	0.04298	0.04298	0.08462	0.08462	0.0095	0.9905	0.17	0.17	True	3.91925
24-CG2229-RA_2	CG2229	1	1.15382	0.21425	0.22894	0.22882	0.21379	0.44732	0.44732	0.14957	0.14957	0.31352	0.31352	0.2532	0.7468	0.48	0.47	True	-13.5591
3-CR9700-RA_1	CR9700	1	1.15376	0.24705	0.26073	0.26043	0.24661	0.49017	0.49017	0.16238	0.16238	0.33658	0.33658	0.2784	0.7216	0.16	0.16	True	-12.1385
23-CG3886-RA_1	CG3886	1	1.15366	0.107	0.10512	0.10502	0.10701	0.24776	0.24776	0.07232	0.07232	0.13949	0.13949	0.0704	0.9296	0.26	0.27	True	-2.5143
12-CG17509-RA_1	CG17509	1	1.15359	0.19735	0.21578	0.21567	0.19726	0.40763	0.40763	0.13874	0.13874	0.30129	0.30129	0.2299	0.7701	0.44	0.46	True	-5.09215
2-CG31002-RA_3	CG31002	1	1.1535	0.13665	0.14766	0.14766	0.13647	0.27007	0.27007	0.09383	0.09383	0.21259	0.21259	0.1318	0.8682	0.33	0.34	True	-4.11257
23-CG2252-RB_2	CG2252	1	1.15325	0.14332	0.14639	0.1461	0.1433	0.32017	0.32017	0.09911	0.09911	0.19855	0.19855	0.1344	0.8656	0.34	0.35	True	-8.91234
2-CG7619-RA_1	CG7619	1	1.15325	0.15184	0.15244	0.15229	0.15152	0.28959	0.28959	0.09994	0.09994	0.22983	0.22983	0.1534	0.8466	0.35	0.36	True	-3.68791
2-CG4389-RB_1	CG4389	1	1.15317	0.15643	0.15273	0.15273	0.15611	0.364	0.364	0.10438	0.10438	0.20115	0.20115	0.1558	0.8442	0.36	0.37	True	-9.92451
7-CG8871-RA_1	CG8871	1	1.15309	0.14722	0.15572	0.1556	0.14681	0.37029	0.37029	0.104	0.104	0.19839	0.19839	0.1633	0.8367	0.36	0.36	True	-12.7366
2-CG31848-RA_1	CG31848	1	1.15301	0.17719	0.17692	0.17678	0.17719	0.31705	0.31705	0.11379	0.11379	0.27072	0.27072	0.176	0.824	0.39	0.4	True	-7.7012
23-CG18604-RA_7	CG18604	1	1.153	0.08431	0.08678	0.08681	0.08407	0.17168	0.17168	0.05821	0.05821	0.12384	0.12384	0.0402	0.9598	0.21	0.23	True	2.57257
3-CG6753-RA_1	CG6753	1	1.15288	0.23843	0.24023	0.24013	0.23827	0.43089	0.43089	0.15808	0.15808	0.36162	0.36162	0.2543	0.7457	0.5	0.49	True	-13.2048
2-CG10493-RA_2	CG10493	1	1.15273	0.24471	0.26023	0.26012	0.2443	0.45687	0.45687	0.16265	0.16265	0.39268	0.39268	0.2736	0.7264	0.44	0.16	True	-6.73963
23-CG16973-RA_13	CG16973	1	1.15245	0.12788	0.13176	0.13163	0.12788	0.29628	0.29628	0.0868	0.0868	0.17255	0.17255	0.1189	0.8811	0.31	0.32	True	-3.41379
23-CG8186-RA_8	CG8186	1	1.1521	0.19314	0.1991	0.19878	0.19275	0.4352	0.4352	0.13319	0.13319	0.26538	0.26538	0.2238	0.7762	0.44	0.44	True	-11.4732
2-CG9078-RA_1	CG9078	1	1.15178	0.1471	0.14836	0.14817	0.14717	0.28135	0.28135	0.09852	0.09852	0.22529	0.22529	0.1464	0.8536	0.35	0.35	True	-2.54959
16-CG8782-RA_1	CG8782	1	1.15165	0.14089	0.14472	0.1446	0.14084	0.27709	0.27709	0.0961	0.0961	0.22438	0.22438	0.1377	0.8623	0.34	0.35	True	-2.93618
23-CG31174-RA_15	CG31174	1	1.15138	0.09547	0.09206	0.09197	0.09539	0.16758	0.16758	0.06087	0.06087	0.14835	0.14835	0.0486	0.9514	0.23	0.24	True	0.54468
3-CG8550-RA_2	CG8550	1	1.15128	0.14982	0.1536	0.15362	0.14977	0.27425	0.27425	0.10139	0.10139	0.25299	0.25299	0.1428	0.8572	0.35	0.36	True	-5.80476
23-CG5974-RA_2	CG5974	1	1.15124	0.1318	0.13863	0.13863	0.13171	0.28756	0.28756	0.09241	0.09241	0.19843	0.19843	0.129	0.871	0.33	0.34	True	-7.88618
23-CG15282-RA_2	CG15282	1	1.15114	0.22226	0.23697	0.23691	0.22194	0.41205	0.41205	0.14732	0.14732	0.3505	0.3505	0.2508	0.7492	0.47	0.48	True	-11.4854
1-CG10743-RB_1	CG10743	1	1.15064	0.17008	0.17496	0.17484	0.16998	0.34367	0.34367	0.11182	0.11182	0.25478	0.25478	0.1856	0.8144	0.39	0.4	True	-10.9328
9-CG15860-RA_6	CG15860	1	1.15058	0.09347	0.09589	0.09582	0.0934	0.20282	0.20282	0.06616	0.06616	0.13659	0.13659	0.0603	0.9397	0.24	0.25	True	-1.62526
3-CG14478-RA_2	CG14478	1	1.15054	0.19157	0.18996	0.18969	0.19151	0.46744	0.46744	0.1347	0.1347	0.25667	0.25667	0.2128	0.7872	0.43	0.44	True	-15.628
18-CG3661-RA_1	CG3661	1	1.15053	0.24002	0.24472	0.24472	0.23977	0.47919	0.47919	0.16443	0.16443	0.36951	0.36951	0.2643	0.7357	0.18	0.3	True	-8.81275
15-CG32770-RA_1	CG32770	1	1.15031	0.14304	0.14206	0.14187	0.143	0.31597	0.31597	0.09721	0.09721	0.2038	0.2038	0.1439	0.8561	0.35	0.35	True	-9.76315
24-CG5771-RA_2	CG5771	1	1.14931	0.15131	0.15735	0.15701	0.15105	0.3754	0.3754	0.10851	0.10851	0.20069	0.20069	0.1751	0.8249	0.37	0.38	True	-8.57524
24-CG10530-RA_5	CG10530	1	1.14893	0.12404	0.13157	0.13159	0.12399	0.28322	0.28322	0.08837	0.08837	0.17778	0.17778	0.1239	0.8761	0.31	0.32	True	-7.54796
23-CG32431-RA_1	CG32431	1	1.14884	0.10613	0.10584	0.10555	0.10604	0.2015	0.2015	0.07151	0.07151	0.16494	0.16494	0.0747	0.9253	0.26	0.27	True	-2.49977
3-CG5508-RA_6	CG5508	1	1.14877	0.08458	0.08675	0.08668	0.08458	0.20183	0.20183	0.06039	0.06039	0.11343	0.11343	0.0427	0.9573	0.21	0.22	True	-1.29948
9-CG31689-RB_4	CG31689	1	1.14877	0.11594	0.11762	0.11747	0.11585	0.27234	0.27234	0.07904	0.07904	0.15131	0.15131	0.098	0.902	0.29	0.29	True	-4.28087
6-CG13602-RA_5	CG13602	1	1.14863	0.15089	0.16462	0.16438	0.15075	0.3032	0.3032	0.10856	0.10856	0.23556	0.23556	0.1621	0.8379	0.36	0.37	True	-7.57656
23-CG13329-RA_2	CG13329	1	1.14851	0.0801	0.08342	0.08327	0.08008	0.1638	0.1638	0.05409	0.05409	0.12746	0.12746	0.0379	0.9621	0.21	0.22	True	0.92051
23-CG18473-RA_8	CG18473	1	1.14845	0.19283	0.19695	0.19672	0.1927	0.39548	0.39548	0.1252	0.1252	0.25732	0.25732	0.2116	0.7884	0.43	0.42	True	-15.9075
22-CG32613-RA_1	CG32613	1	1.14838	0.20477	0.20994	0.20974	0.20449	0.42105	0.42105	0.13896	0.13896	0.30858	0.30858	0.2338	0.7662	0.46	0.46	True	-15.2353
12-CG4989-RA_1	CG4989	1	1.14834	0.10495	0.10439	0.10432	0.10491	0.2019	0.2019	0.06986	0.06986	0.16695	0.16695	0.0763	0.9237	0.26	0.27	True	-2.70797
1-CG18681-RA_1	CG18681	1	1.14826	0.16281	0.1713	0.17101	0.16273	0.41227	0.41227	0.11752	0.11752	0.2141	0.2141	0.1897	0.8103	0.38	0.39	True	-17.9366
3-CG32816-RA_1	CG32816	1	1.14779	0.14762	0.1466	0.14662	0.14757	0.34001	0.34001	0.10263	0.10263	0.19746	0.19746	0.1533	0.8467	0.35	0.36	True	-5.14854
23-CG7448-RB_1	CG7448	1	1.14773	0.12743	0.13709	0.13707	0.12733	0.28639	0.28639	0.0924	0.0924	0.1955	0.1955	0.1325	0.8675	0.32	0.33	True	-7.56455
17-CG8854-RA_1	CG8854	1	1.14756	0.19568	0.20123	0.20087	0.19524	0.36464	0.36464	0.13445	0.13445	0.31987	0.31987	0.2206	0.7794	0.44	0.44	True	-9.32402
3-CG2969-RA_1	CG2969	1	1.14743	0.09001	0.08699	0.08686	0.08988	0.196	0.196	0.06081	0.06081	0.12489	0.12489	0.0462	0.9538	0.22	0.24	True	-1.96486
17-CG7272-RA_2	CG7272	1	1.14737	0.17541	0.19373	0.19376	0.17518	0.34127	0.34127	0.12552	0.12552	0.30079	0.30079	0.2039	0.7961	0.41	0.43	True	-4.88694
3-CG14306-RA_1	CG14306	1	1.14712	0.09242	0.09037	0.09037	0.09244	0.1712	0.1712	0.05952	0.05952	0.14118	0.14118	0.0489	0.9511	0.23	0.23	True	0.46448
18-CG3724-RA_1	CG3724	1	1.14695	0.10158	0.1027	0.10272	0.10158	0.25662	0.25662	0.07225	0.07225	0.13727	0.13727	0.0733	0.9267	0.26	0.26	True	-3.41044
23-CG4060-RA_1	CG4060	1	1.14683	0.13979	0.14116	0.14103	0.13958	0.32301	0.32301	0.09812	0.09812	0.18474	0.18474	0.1464	0.8536	0.34	0.34	True	-11.7041
23-CR31850-RA_1	CR31850	1	1.14683	0.14598	0.15241	0.15234	0.1457	0.30176	0.30176	0.09891	0.09891	0.22426	0.22426	0.1633	0.8367	0.35	0.36	True	-5.83484
9-CG15024-RA_1	CG15024	1	1.14674	0.1719	0.17958	0.17941	0.17179	0.36016	0.36016	0.11972	0.11972	0.25698	0.25698	0.1948	0.8052	0.41	0.41	True	-12.7556
2-CG4878-RA_2	CG4878	1	1.14651	0.11714	0.12323	0.12314	0.11702	0.28391	0.28391	0.08602	0.08602	0.1596	0.1596	0.1078	0.8922	0.29	0.31	True	-4.16254
11-CG13810-RA_2	CG13810	1	1.14643	0.10974	0.1129	0.11269	0.10972	0.26574	0.26574	0.07675	0.07675	0.143	0.143	0.0903	0.9097	0.27	0.28	True	-8.59331
1-CG11858-RA_1	CG11858	1	1.14608	0.19043	0.18707	0.1868	0.19038	0.40499	0.40499	0.12929	0.12929	0.26842	0.26842	0.21	0.79	0.43	0.43	True	-8.4723
3-CG4969-RA_1	CG4969	1	1.14592	0.16522	0.16456	0.16452	0.16517	0.34321	0.34321	0.10987	0.10987	0.22798	0.22798	0.1852	0.8148	0.38	0.39	True	-12.3119
23-CG3241-RA_19	CG3241	1	1.14564	0.16869	0.17203	0.17193	0.16864	0.3373	0.3373	0.11194	0.11194	0.23952	0.23952	0.1908	0.8092	0.39	0.39	True	-10.3352
23-CG31762-RB_6	CG31762	1	1.1452	0.14248	0.14022	0.13968	0.14248	0.27128	0.27128	0.09416	0.09416	0.21051	0.21051	0.1452	0.8548	0.33	0.34	True	-4.43513
3-CG6549-RC_8	CG6549	1	1.1451	0.08329	0.08775	0.08775	0.08325	0.16291	0.16291	0.05763	0.05763	0.1275	0.1275	0.048	0.952	0.21	0.22	True	0.02883
4-CG9124-RA_1	CG9124	1	1.14485	0.15723	0.15194	0.15182	0.15711	0.374	0.374	0.10885	0.10885	0.20469	0.20469	0.1766	0.8234	0.36	0.37	True	-8.79681
10-CG31195-RA_1	CG31195	1	1.14483	0.20304	0.21655	0.21638	0.20299	0.42879	0.42879	0.14137	0.14137	0.29953	0.29953	0.2507	0.7493	0.46	0.47	True	-9.2457
6-CG9164-RA_1	CG9164	1	1.1448	0.1868	0.18473	0.18447	0.1868	0.34538	0.34538	0.1246	0.1246	0.29932	0.29932	0.2095	0.7905	0.41	0.42	True	-4.64573
23-CG3894-RA_2	CG3894	1	1.14468	0.09285	0.09213	0.09209	0.09278	0.19173	0.19173	0.06206	0.06206	0.13405	0.13405	0.0577	0.9423	0.23	0.24	True	1.34207
23-CG32043-RA_5	CG32043	1	1.14463	0.10857	0.11091	0.11074	0.1085	0.24034	0.24034	0.074	0.074	0.15334	0.15334	0.0899	0.9101	0.27	0.28	True	-4.28024
18-CG32476-RA_4	CG32476	1	1.14463	0.12569	0.13537	0.13509	0.1255	0.23297	0.23297	0.08622	0.08622	0.21463	0.21463	0.1281	0.8719	0.31	0.32	True	-3.45079
23-CG12223-RD_13	CG12223	1	1.14461	0.09331	0.09316	0.09307	0.09329	0.2216	0.2216	0.06608	0.06608	0.1271	0.1271	0.0592	0.9408	0.23	0.24	True	-5.44922
17-CG12052-RI_1	CG12052	1	1.14453	0.127	0.13486	0.13446	0.12691	0.29851	0.29851	0.08896	0.08896	0.17295	0.17295	0.1277	0.8723	0.31	0.32	True	-4.50362
23-CG3001-RA_4	CG3001	1	1.14449	0.19823	0.19127	0.19117	0.1981	0.40086	0.40086	0.13435	0.13435	0.28361	0.28361	0.2251	0.7749	0.43	0.44	True	-7.42362
15-CG5021-RA_1	CG5021	1	1.14428	0.14645	0.14302	0.14297	0.14623	0.31404	0.31404	0.09751	0.09751	0.19978	0.19978	0.1508	0.8492	0.34	0.35	True	-6.72519
23-CG6522-RA_2	CG6522	1	1.14418	0.08978	0.09034	0.09033	0.08978	0.17248	0.17248	0.06085	0.06085	0.13996	0.13996	0.0548	0.9452	0.22	0.23	True	0.41019
15-CG10590-RA_5	CG10590	1	1.14412	0.09702	0.097	0.09699	0.09682	0.20211	0.20211	0.06478	0.06478	0.13402	0.13402	0.0651	0.9349	0.24	0.25	True	0.07696
23-CG32408-RA_1	CG32408	1	1.1441	0.14189	0.14511	0.14498	0.14172	0.2983	0.2983	0.09438	0.09438	0.2007	0.2007	0.1542	0.8458	0.34	0.35	True	-9.12972
23-CG5725-RA_1	CG5725	1	1.14405	0.12899	0.13442	0.13442	0.12887	0.28378	0.28378	0.09111	0.09111	0.18488	0.18488	0.1326	0.8674	0.32	0.33	True	-6.62313
2-CG9621-RA_1	CG9621	1	1.14405	0.11554	0.11428	0.11419	0.11539	0.22124	0.22124	0.07663	0.07663	0.1751	0.1751	0.0968	0.9032	0.28	0.29	True	-2.29112
4-CG14450-RA_1	CG14450	1	1.14395	0.07242	0.07262	0.07262	0.07233	0.13735	0.13735	0.04873	0.04873	0.10968	0.10968	0.0264	0.9736	0.18	0.19	True	2.88973
11-CG17723-RB_4	CG17723	1	1.14394	0.12443	0.12642	0.12618	0.1244	0.27906	0.27906	0.08547	0.08547	0.17666	0.17666	0.1225	0.8775	0.31	0.32	True	-3.82273
10-CG15792-RA_1	CG15792	1	1.14393	0.19287	0.19951	0.19946	0.19272	0.4148	0.4148	0.13528	0.13528	0.30291	0.30291	0.2277	0.7723	0.43	0.46	True	-9.24003
3-CG15673-RA_1	CG15673	1	1.1436	0.0641	0.06797	0.06801	0.06405	0.15271	0.15271	0.04722	0.04722	0.09141	0.09141	0.02	0.98	0.17	0.18	True	4.12052
24-CG8937-RC_3	CG8937	1	1.14355	0.13317	0.14219	0.14213	0.13302	0.29855	0.29855	0.09058	0.09058	0.19146	0.19146	0.1396	0.8604	0.33	0.33	True	-7.26731
7-CG5887-RC_1	CG5887	1	1.14344	0.13375	0.13328	0.13328	0.13368	0.32462	0.32462	0.08934	0.08934	0.1685	0.1685	0.1345	0.8655	0.32	0.32	True	-6.75088
23-CG32230-RA_2	CG32230	1	1.14341	0.24932	0.25076	0.25037	0.24919	0.51122	0.51122	0.16535	0.16535	0.36297	0.36297	0.2815	0.7185	0.17	0.46	True	-11.5846
3-CG14644-RA_5	CG14644	1	1.14318	0.17553	0.17468	0.17396	0.17554	0.39808	0.39808	0.12005	0.12005	0.24355	0.24355	0.2043	0.7957	0.4	0.42	True	-17.2103
14-CG7246-RA_2	CG7246	1	1.14275	0.18721	0.18057	0.18042	0.18723	0.43039	0.43039	0.12713	0.12713	0.24801	0.24801	0.2157	0.7843	0.42	0.43	True	-11.4567
24-CG8819-RC_3	CG8819	1	1.14272	0.13276	0.13807	0.13771	0.13281	0.28879	0.28879	0.09238	0.09238	0.19636	0.19636	0.1457	0.8543	0.33	0.34	True	-6.70533
3-CG9917-RA_3	CG9917	1	1.14243	0.13542	0.13141	0.13132	0.13479	0.28134	0.28134	0.09148	0.09148	0.19307	0.19307	0.1345	0.8655	0.32	0.33	True	-5.55383
2-CG8408-RA_1	CG8408	1	1.14236	0.12966	0.12861	0.12866	0.12937	0.30724	0.30724	0.09038	0.09038	0.1768	0.1768	0.1279	0.8721	0.32	0.32	True	-6.02156
2-CG3036-RA_1	CG3036	1	1.14229	0.12823	0.12205	0.12192	0.12813	0.26385	0.26385	0.08509	0.08509	0.17943	0.17943	0.1228	0.8772	0.31	0.31	True	-3.43854
3-CG14262-RA_1	CG14262	1	1.14206	0.1298	0.13015	0.13015	0.12963	0.25864	0.25864	0.08712	0.08712	0.19535	0.19535	0.1227	0.8773	0.31	0.32	True	-5.381
23-CG18009-RD_1	CG18009	1	1.14177	0.19236	0.18518	0.18484	0.19235	0.43715	0.43715	0.12621	0.12621	0.2428	0.2428	0.2257	0.7743	0.43	0.42	True	-11.6098
3-CG30019-RA_4	CG30019	1	1.1417	0.13989	0.13786	0.13751	0.13981	0.32601	0.32601	0.09713	0.09713	0.19336	0.19336	0.1512	0.8488	0.34	0.35	True	-12.7476
16-CG8580-RA_1	CG8580	1	1.14168	0.11163	0.11255	0.11245	0.1116	0.27704	0.27704	0.07822	0.07822	0.1446	0.1446	0.1025	0.8975	0.28	0.28	True	-4.77672
8-CG32158-RF_6	CG32158	1	1.14166	0.11089	0.11826	0.11814	0.11087	0.2074	0.2074	0.0745	0.0745	0.18648	0.18648	0.1043	0.8957	0.27	0.29	True	-1.21243
9-CG17762-RC_4	CG17762	1	1.14156	0.08479	0.088	0.08792	0.08484	0.17974	0.17974	0.05736	0.05736	0.11953	0.11953	0.0492	0.9508	0.22	0.23	True	-0.56423
14-CR32665-RB_2	CR32665	1	1.1414	0.15163	0.15959	0.15958	0.15152	0.31313	0.31313	0.10413	0.10413	0.23088	0.23088	0.1797	0.8203	0.37	0.37	True	-7.12686
3-CG6315-RA_5	CG6315	1	1.14129	0.14582	0.15539	0.15541	0.14568	0.2883	0.2883	0.10016	0.10016	0.22163	0.22163	0.1651	0.8349	0.35	0.36	True	-4.48212
5-CG4590-RA_1	CG4590	1	1.14107	0.21445	0.2192	0.21917	0.21438	0.45881	0.45881	0.15085	0.15085	0.32788	0.32788	0.256	0.744	0.48	0.49	True	-8.17769
1-CG11769-RA_1	CG11769	1	1.14099	0.14837	0.15624	0.15624	0.14833	0.27436	0.27436	0.10113	0.10113	0.24671	0.24671	0.1705	0.8295	0.35	0.36	True	-4.71999
14-CG13072-RA_1	CG13072	1	1.14081	0.10188	0.10715	0.10714	0.10191	0.18767	0.18767	0.06927	0.06927	0.17236	0.17236	0.0822	0.9178	0.25	0.26	True	-0.90762
1-CG33298-RB_1	CG33298	1	1.14069	0.13024	0.1373	0.13718	0.13019	0.2884	0.2884	0.09356	0.09356	0.1865	0.1865	0.1437	0.8563	0.32	0.34	True	-4.4154
3-CG3642-RA_2	CG3642	1	1.14059	0.08004	0.08325	0.08317	0.07982	0.19212	0.19212	0.05715	0.05715	0.11809	0.11809	0.0469	0.9531	0.21	0.22	True	-0.24616
3-CG16826-RA_3	CG16826	1	1.14054	0.19105	0.20162	0.20145	0.19068	0.4793	0.4793	0.13796	0.13796	0.26069	0.26069	0.2389	0.7611	0.45	0.45	True	-14.1694
24-CG40209-RA_6	CG40209	1	1.14048	0.11906	0.1247	0.12465	0.11906	0.21969	0.21969	0.08052	0.08052	0.20228	0.20228	0.1185	0.8815	0.29	0.3	True	-2.73398
16-CG6533-RA_1	CG6533	1	1.14044	0.11199	0.11348	0.11343	0.11198	0.27305	0.27305	0.07599	0.07599	0.14188	0.14188	0.1016	0.8984	0.27	0.28	True	-8.21448
2-CG32174-RB_1	CG32174	1	1.1404	0.15771	0.15545	0.15536	0.15736	0.31594	0.31594	0.1061	0.1061	0.22612	0.22612	0.1765	0.8235	0.37	0.37	True	-10.1387
9-CG11579-RA_2	CG11579	1	1.14007	0.22632	0.2146	0.21425	0.22635	0.46599	0.46599	0.14769	0.14769	0.3103	0.3103	0.2567	0.7433	0.48	0.47	True	-9.42607
3-CG11281-RA_2	CG11281	1	1.13978	0.11016	0.11183	0.11181	0.1101	0.24878	0.24878	0.07886	0.07886	0.15378	0.15378	0.0965	0.9035	0.28	0.29	True	-6.11844
23-CG14113-RA_2	CG14113	1	1.13954	0.11494	0.11498	0.11494	0.11477	0.24157	0.24157	0.07758	0.07758	0.15977	0.15977	0.1034	0.8966	0.28	0.29	True	-4.01285
2-CG6376-RA_1	CG6376	1	1.13931	0.16512	0.15935	0.15925	0.16493	0.31217	0.31217	0.10664	0.10664	0.24413	0.24413	0.1862	0.8138	0.37	0.39	True	-2.9556
8-CG13745-RA_3	CG13745	1	1.1393	0.12304	0.12422	0.12417	0.12282	0.26879	0.26879	0.08819	0.08819	0.17747	0.17747	0.1277	0.8723	0.31	0.32	True	-6.94884
12-CG7187-RA_1	CG7187	1	1.1392	0.19843	0.20311	0.20308	0.19838	0.44574	0.44574	0.14832	0.14832	0.3197	0.3197	0.2417	0.7583	0.44	0.48	True	-8.64645
1-CG7957-RA_1	CG7957	1	1.13907	0.11286	0.1081	0.10786	0.11274	0.22544	0.22544	0.0754	0.0754	0.16621	0.16621	0.0961	0.9039	0.28	0.28	True	-2.11469
23-CG32137-RA_3	CG32137	1	1.13893	0.15526	0.15804	0.15806	0.15511	0.35747	0.35747	0.10545	0.10545	0.21056	0.21056	0.1887	0.8113	0.37	0.37	True	-13.554
3-CG7816-RC_4	CG7816	1	1.13884	0.28428	0.27394	0.27386	0.28421	0.49711	0.49711	0.17438	0.17438	0.43309	0.43309	0.3052	0.6948	0.17	0.17	True	-9.06516
12-CG8900-RB_1	CG8900	1	1.13879	0.12458	0.12321	0.12315	0.12448	0.30527	0.30527	0.08599	0.08599	0.16325	0.16325	0.1278	0.8722	0.3	0.31	True	-8.13947
8-CG9281-RB_1	CG9281	1	1.13875	0.17367	0.17629	0.17625	0.17304	0.42052	0.42052	0.12407	0.12407	0.23092	0.23092	0.218	0.782	0.4	0.41	True	-10.9099
11-CG33233-RA_7	CG33233	1	1.13865	0.12897	0.13078	0.13078	0.12899	0.23139	0.23139	0.08371	0.08371	0.20716	0.20716	0.1301	0.8699	0.3	0.32	True	-3.72237
2-CG3333-RA_1	CG3333	1	1.13861	0.1672	0.15929	0.15929	0.16692	0.39932	0.39932	0.11225	0.11225	0.21735	0.21735	0.1956	0.8044	0.39	0.38	True	-13.7496
3-CG14065-RA_1	CG14065	1	1.13847	0.19009	0.1982	0.19808	0.19006	0.44151	0.44151	0.13667	0.13667	0.25434	0.25434	0.242	0.758	0.44	0.44	True	-8.51497
3-CG15442-RA_1	CG15442	1	1.13841	0.11169	0.11349	0.11344	0.11166	0.27717	0.27717	0.07885	0.07885	0.14278	0.14278	0.109	0.891	0.28	0.29	True	-8.93465
23-CG7349-RA_3	CG7349	1	1.13841	0.1611	0.16742	0.16728	0.16103	0.32589	0.32589	0.11233	0.11233	0.26184	0.26184	0.1909	0.8091	0.38	0.39	True	-8.75713
3-CG4062-RB_3	CG4062	1	1.13832	0.13125	0.13366	0.13366	0.13124	0.28554	0.28554	0.08943	0.08943	0.18263	0.18263	0.1364	0.8636	0.31	0.32	True	-2.97524
3-CG4567-RA_2	CG4567	1	1.13814	0.09942	0.10079	0.10067	0.09938	0.17881	0.17881	0.06519	0.06519	0.16578	0.16578	0.0798	0.9202	0.24	0.25	True	0.3472
22-CG3764-RA_1	CG3764	1	1.13801	0.07148	0.07289	0.07245	0.07143	0.15414	0.15414	0.04963	0.04963	0.10388	0.10388	0.0309	0.9691	0.19	0.2	True	2.83501
6-CG32736-RB_2	CG32736	1	1.13784	0.10283	0.10393	0.10394	0.10285	0.18605	0.18605	0.06882	0.06882	0.16891	0.16891	0.0821	0.9179	0.25	0.26	True	1.06117
3-CG2807-RA_14	CG2807	1	1.13779	0.13624	0.13791	0.13787	0.13614	0.29412	0.29412	0.09519	0.09519	0.19554	0.19554	0.1482	0.8518	0.33	0.34	True	-4.97097
24-CG2827-RA_1	CG2827	1	1.13773	0.09608	0.09364	0.09364	0.09602	0.22163	0.22163	0.0665	0.0665	0.12817	0.12817	0.0692	0.9308	0.24	0.25	True	-5.05788
2-CG13396-RA_3	CG13396	1	1.13759	0.17972	0.17957	0.17913	0.17971	0.36103	0.36103	0.12469	0.12469	0.29144	0.29144	0.2133	0.7867	0.41	0.43	True	-9.99853
23-CG15784-RA_1	CG15784	1	1.13743	0.11898	0.12051	0.12024	0.11898	0.24934	0.24934	0.08077	0.08077	0.17825	0.17825	0.1164	0.8836	0.29	0.3	True	-3.0138
22-CG14966-RA_1	CG14966	1	1.13737	0.16395	0.16457	0.16439	0.1638	0.3363	0.3363	0.11162	0.11162	0.24693	0.24693	0.1946	0.8054	0.38	0.39	True	-3.72659
1-CG5767-RA_1	CG5767	1	1.13729	0.0978	0.09654	0.09652	0.0978	0.24313	0.24313	0.06845	0.06845	0.12863	0.12863	0.0791	0.9209	0.25	0.25	True	-4.11713
15-CG5374-RA_7	CG5374	1	1.13724	0.11778	0.12256	0.12229	0.11769	0.28182	0.28182	0.08343	0.08343	0.16238	0.16238	0.1312	0.8688	0.3	0.31	True	-4.88716
18-CG4585-RA_1	CG4585	1	1.13717	0.16077	0.16253	0.16233	0.16077	0.35508	0.35508	0.1101	0.1101	0.22259	0.22259	0.1932	0.8068	0.38	0.38	True	-7.61617
23-CG32006-RA_7	CG32006	1	1.13717	0.17336	0.18655	0.18651	0.17343	0.33945	0.33945	0.11685	0.11685	0.26482	0.26482	0.2134	0.7866	0.4	0.41	True	-9.10203
14-CG12109-RB_1	CG12109	1	1.13691	0.21273	0.21352	0.21324	0.21271	0.38615	0.38615	0.13986	0.13986	0.34389	0.34389	0.2536	0.7464	0.45	0.46	True	-4.54992
23-CG40294-RA_3	CG40294	1	1.13639	0.2134	0.21196	0.21172	0.21318	0.398	0.398	0.13688	0.13688	0.30299	0.30299	0.2533	0.7467	0.46	0.45	True	-13.137
16-CG32013-RA_1	CG32013	1	1.13636	0.10684	0.10956	0.10937	0.10669	0.22043	0.22043	0.07455	0.07455	0.16049	0.16049	0.102	0.898	0.27	0.28	True	-2.17368
17-CG32440-RA_2	CG32440	1	1.13624	0.09574	0.09844	0.09839	0.0957	0.23554	0.23554	0.06872	0.06872	0.13021	0.13021	0.0813	0.9187	0.24	0.26	True	-4.30806
12-CG9588-RA_3	CG9588	1	1.13618	0.05667	0.05892	0.05889	0.05664	0.14343	0.14343	0.04013	0.04013	0.07646	0.07646	0.0122	0.9878	0.45	0.16	True	3.79848
24-CG11756-RA_2	CG11756	1	1.13544	0.13901	0.1408	0.1407	0.13872	0.29277	0.29277	0.09489	0.09489	0.19458	0.19458	0.162	0.838	0.33	0.34	True	-9.34614
23-CG32717-RC_5	CG32717	1	1.13496	0.08115	0.08012	0.08	0.08115	0.16517	0.16517	0.05688	0.05688	0.12394	0.12394	0.0473	0.9527	0.21	0.22	True	1.86974
3-CG13912-RA_1	CG13912	1	1.13493	0.08368	0.08505	0.08507	0.08359	0.19962	0.19962	0.05971	0.05971	0.1197	0.1197	0.0542	0.9458	0.22	0.23	True	-2.69596
2-CG6666-RA_2	CG6666	1	1.13487	0.13542	0.14059	0.14054	0.13533	0.34019	0.34019	0.09894	0.09894	0.1844	0.1844	0.1741	0.8259	0.34	0.34	True	-8.45919
3-CG11130-RA_5	CG11130	1	1.1346	0.06816	0.06819	0.06823	0.06819	0.12375	0.12375	0.04529	0.04529	0.11183	0.11183	0.026	0.974	0.18	0.19	True	3.45752
23-CG3069-RA_1	CG3069	1	1.13453	0.10774	0.11018	0.11005	0.10773	0.20559	0.20559	0.07204	0.07204	0.17279	0.17279	0.1004	0.8996	0.27	0.28	True	-0.5101
9-CG6845-RA_4	CG6845	1	1.13447	0.10921	0.11374	0.11359	0.10895	0.24154	0.24154	0.07648	0.07648	0.16545	0.16545	0.1113	0.8887	0.28	0.29	True	-6.27963
6-CG4212-RA_4	CG4212	1	1.13431	0.17514	0.17694	0.17694	0.17505	0.34918	0.34918	0.11608	0.11608	0.24593	0.24593	0.2156	0.7844	0.4	0.4	True	-4.9132
9-CG13801-RA_1	CG13801	1	1.13431	0.15578	0.16321	0.16315	0.15558	0.3179	0.3179	0.11157	0.11157	0.24548	0.24548	0.1913	0.8087	0.37	0.39	True	-8.81409
3-CG1829-RA_2	CG1829	1	1.13427	0.10342	0.10522	0.10509	0.10341	0.24027	0.24027	0.07383	0.07383	0.1442	0.1442	0.0996	0.9004	0.26	0.27	True	-2.65864
18-CG32954-RF_5	CG32954	1	1.13416	0.13772	0.13271	0.13261	0.13772	0.2983	0.2983	0.09111	0.09111	0.18494	0.18494	0.151	0.849	0.33	0.33	True	-8.26214
6-CG2604-RA_4	CG2604	1	1.13413	0.15266	0.15416	0.15414	0.15246	0.36418	0.36418	0.10634	0.10634	0.19865	0.19865	0.1935	0.8065	0.36	0.37	True	-7.70658
1-CG13998-RA_1	CG13998	1	1.1341	0.19121	0.20062	0.2004	0.19106	0.36394	0.36394	0.13209	0.13209	0.31687	0.31687	0.2403	0.7597	0.43	0.44	True	-9.92774
23-CG6877-RA_1	CG6877	1	1.13403	0.1001	0.10117	0.10107	0.10003	0.18056	0.18056	0.06647	0.06647	0.1682	0.1682	0.0838	0.9162	0.24	0.26	True	1.1789
16-CG15797-RA_1	CG15797	1	1.13398	0.10212	0.10659	0.10616	0.10197	0.20077	0.20077	0.06981	0.06981	0.16669	0.16669	0.0955	0.9045	0.25	0.27	True	0.50627
23-CR32957-RA_2	CR32957	1	1.13396	0.1502	0.15558	0.15558	0.14993	0.313	0.313	0.10533	0.10533	0.21956	0.21956	0.1914	0.8086	0.36	0.37	True	-8.52206
23-CG3497-RA_10	CG3497	1	1.13394	0.12148	0.12656	0.12654	0.12145	0.27555	0.27555	0.08479	0.08479	0.16866	0.16866	0.1356	0.8644	0.31	0.31	True	-4.4132
1-CG4084-RA_2	CG4084	1	1.13385	0.11764	0.11559	0.11538	0.11754	0.2875	0.2875	0.08289	0.08289	0.15879	0.15879	0.1264	0.8736	0.29	0.3	True	-6.64674
2-CG32795-RC_1	CG32795	1	1.13381	0.1869	0.18974	0.18978	0.18699	0.39538	0.39538	0.12596	0.12596	0.25676	0.25676	0.2305	0.7695	0.42	0.43	True	-8.46709
22-CG6851-RA_1	CG6851	1	1.13356	0.07356	0.07196	0.07185	0.07347	0.17597	0.17597	0.0517	0.0517	0.09954	0.09954	0.0341	0.9659	0.19	0.2	True	-0.06715
18-CG17108-RA_1	CG17108	1	1.13336	0.13174	0.13106	0.13089	0.13164	0.31188	0.31188	0.0895	0.0895	0.17258	0.17258	0.1492	0.8508	0.32	0.32	True	-7.23202
11-CG12052-RC_4	CG12052	1	1.13313	0.13712	0.13902	0.1388	0.13709	0.34837	0.34837	0.0972	0.0972	0.18416	0.18416	0.1667	0.8333	0.33	0.35	True	-8.57275
13-CG33494-RA_1	CG33494	1	1.13311	0.12566	0.13014	0.13003	0.12563	0.26085	0.26085	0.08885	0.08885	0.18962	0.18962	0.1425	0.8575	0.31	0.32	True	-5.83161
23-CG18001-RA_1	CG18001	1	1.13299	0.12876	0.12699	0.12694	0.12875	0.30799	0.30799	0.09004	0.09004	0.16492	0.16492	0.1449	0.8551	0.32	0.32	True	-7.59131
23-CG11801-RA_3	CG11801	1	1.13278	0.2304	0.23538	0.23528	0.23011	0.42055	0.42055	0.15251	0.15251	0.35971	0.35971	0.2816	0.7184	0.49	0.49	True	-11.8864
3-CG4214-RA_2	CG4214	1	1.13269	0.08523	0.08863	0.08836	0.08523	0.18911	0.18911	0.05991	0.05991	0.12365	0.12365	0.0646	0.9354	0.22	0.23	True	1.07887
3-CG12773-RA_1	CG12773	1	1.13244	0.18863	0.20049	0.20044	0.18852	0.41467	0.41467	0.13449	0.13449	0.27186	0.27186	0.2425	0.7575	0.44	0.44	True	-6.85034
3-CG5194-RA_10	CG5194	1	1.13212	0.10232	0.10513	0.10503	0.10225	0.21464	0.21464	0.07138	0.07138	0.16042	0.16042	0.0942	0.9058	0.26	0.27	True	-3.35373
2-CG13279-RA_1	CG13279	1	1.13209	0.22873	0.23378	0.23391	0.22864	0.53941	0.53941	0.15024	0.15024	0.27926	0.27926	0.2786	0.7214	0.32	0.47	True	-19.8332
23-CG30350-RA_7	CG30350	1	1.13207	0.11501	0.11545	0.11534	0.11488	0.22067	0.22067	0.07497	0.07497	0.17581	0.17581	0.1167	0.8833	0.28	0.29	True	-3.51688
11-CG5760-RA_1	CG5760	1	1.13205	0.11154	0.11799	0.11786	0.11132	0.27305	0.27305	0.08183	0.08183	0.16291	0.16291	0.1265	0.8735	0.29	0.3	True	-4.8826
23-CG31293-RA_2	CG31293	1	1.13202	0.08456	0.08567	0.0856	0.08449	0.18473	0.18473	0.06008	0.06008	0.12119	0.12119	0.0601	0.9399	0.22	0.23	True	-1.00041
18-CG7590-RA_1	CG7590	1	1.13182	0.1443	0.13711	0.13696	0.14413	0.33607	0.33607	0.1002	0.1002	0.18166	0.18166	0.1714	0.8286	0.34	0.34	True	-10.9473
3-CG15596-RA_1	CG15596	1	1.1318	0.12628	0.12823	0.12821	0.12626	0.25688	0.25688	0.08575	0.08575	0.18193	0.18193	0.144	0.856	0.31	0.32	True	-6.53531
3-CG10422-RA_6	CG10422	1	1.13156	0.18184	0.17963	0.17917	0.18167	0.33524	0.33524	0.11886	0.11886	0.29375	0.29375	0.2191	0.7809	0.4	0.42	True	-5.59503
3-CG8187-RA_3	CG8187	1	1.13131	0.13676	0.14112	0.14095	0.1368	0.27026	0.27026	0.09472	0.09472	0.20736	0.20736	0.1585	0.8415	0.33	0.34	True	-5.94286
22-CG7828-RA_3	CG7828	1	1.13126	0.09645	0.09378	0.09364	0.09649	0.16746	0.16746	0.06228	0.06228	0.15391	0.15391	0.0755	0.9245	0.23	0.24	True	0.71507
15-CG14887-RA_3	CG14887	1	1.1312	0.15472	0.15435	0.15421	0.1547	0.30314	0.30314	0.10456	0.10456	0.22867	0.22867	0.1879	0.8121	0.36	0.38	True	-4.42927
22-CG8825-RA_1	CG8825	1	1.13119	0.1244	0.13129	0.13114	0.1244	0.27286	0.27286	0.08702	0.08702	0.18493	0.18493	0.1514	0.8486	0.31	0.32	True	-6.31091
23-CG5472-RC_2	CG5472	1	1.13118	0.10935	0.11245	0.11233	0.10926	0.21392	0.21392	0.07614	0.07614	0.17417	0.17417	0.1152	0.8848	0.27	0.28	True	-2.58289
23-CG1516-RI_7	CG1516	1	1.13104	0.12313	0.12918	0.12901	0.12311	0.30599	0.30599	0.08691	0.08691	0.1662	0.1662	0.1471	0.8529	0.31	0.31	True	-5.22862
22-CG40139-RA_1	CG40139	1	1.13081	0.14633	0.15428	0.15419	0.14597	0.32892	0.32892	0.10174	0.10174	0.20215	0.20215	0.1982	0.8018	0.36	0.36	True	-10.4396
23-CG8639-RA_1	CG8639	1	1.13075	0.13006	0.1343	0.13427	0.13006	0.27416	0.27416	0.09086	0.09086	0.20074	0.20074	0.1568	0.8432	0.32	0.33	True	-6.6637
2-CG10217-RA_1	CG10217	1	1.13064	0.08992	0.09164	0.09161	0.08992	0.23081	0.23081	0.06591	0.06591	0.12398	0.12398	0.0732	0.9268	0.24	0.24	True	-3.28305
16-CG40006-RC_1	CG40006	1	1.13045	0.17303	0.18584	0.1858	0.17294	0.32134	0.32134	0.12004	0.12004	0.26805	0.26805	0.221	0.779	0.39	0.4	True	-5.95403
6-CG12008-RC_1	CG12008	1	1.13016	0.24302	0.26854	0.26854	0.24297	0.46427	0.46427	0.16418	0.16418	0.39465	0.39465	0.3042	0.6958	0.21	0.22	True	-5.5606
2-CG7586-RA_1	CG7586	1	1.12986	0.08734	0.08833	0.08833	0.08726	0.21044	0.21044	0.06053	0.06053	0.11374	0.11374	0.0704	0.9296	0.22	0.23	True	-1.05396
3-CG12374-RA_6	CG12374	1	1.12979	0.11981	0.12159	0.12156	0.11972	0.31033	0.31033	0.0873	0.0873	0.16663	0.16663	0.139	0.861	0.3	0.32	True	-9.33369
3-CG17061-RA_5	CG17061	1	1.12971	0.11082	0.11338	0.11324	0.11063	0.19787	0.19787	0.07351	0.07351	0.18308	0.18308	0.1084	0.8916	0.26	0.28	True	-0.07163
23-CG11233-RA_1	CG11233	1	1.1296	0.12279	0.13144	0.13141	0.12269	0.22978	0.22978	0.08249	0.08249	0.20346	0.20346	0.1454	0.8546	0.3	0.31	True	-3.6275
1-CG8839-RC_1	CG8839	1	1.12952	0.16689	0.16723	0.16718	0.16666	0.38099	0.38099	0.112	0.112	0.22911	0.22911	0.215	0.785	0.39	0.39	True	-11.7727
15-CG41069-RA_2	CG41069	1	1.12951	0.07991	0.08063	0.08063	0.07986	0.18054	0.18054	0.05754	0.05754	0.11209	0.11209	0.0528	0.9472	0.21	0.22	True	1.24198
1-CG5821-RA_1	CG5821	1	1.12942	0.08184	0.08668	0.08668	0.08179	0.17274	0.17274	0.05807	0.05807	0.12621	0.12621	0.0678	0.9322	0.22	0.22	True	1.02376
23-CG9674-RB_6	CG9674	1	1.12906	0.07736	0.0776	0.07755	0.07734	0.19879	0.19879	0.05709	0.05709	0.10308	0.10308	0.0497	0.9503	0.2	0.21	True	-0.72258
23-CG40451-RA_6	CG40451	1	1.12889	0.11251	0.11586	0.11546	0.11239	0.26923	0.26923	0.07809	0.07809	0.15285	0.15285	0.1308	0.8692	0.28	0.28	True	-3.99465
9-CG15380-RB_1	CG15380	1	1.12859	0.13622	0.13991	0.13993	0.13605	0.26478	0.26478	0.09313	0.09313	0.21878	0.21878	0.173	0.827	0.33	0.34	True	-5.79605
23-CG32973-RA_1	CG32973	1	1.12837	0.15509	0.16048	0.16038	0.15487	0.33569	0.33569	0.10646	0.10646	0.22772	0.22772	0.2063	0.7937	0.37	0.38	True	-10.5848
6-CG30060-RA_3	CG30060	1	1.12831	0.15067	0.1526	0.15261	0.15062	0.33063	0.33063	0.10731	0.10731	0.2261	0.2261	0.1975	0.8025	0.36	0.37	True	-11.5924
11-CG1583-RA_1	CG1583	1	1.1282	0.12353	0.12136	0.12134	0.12346	0.21894	0.21894	0.0797	0.0797	0.19892	0.19892	0.1282	0.8718	0.29	0.3	True	-2.37094
17-CG18537-RA_1	CG18537	1	1.12801	0.12722	0.12883	0.12878	0.12714	0.28562	0.28562	0.08686	0.08686	0.1784	0.1784	0.1546	0.8454	0.32	0.32	True	-10.3676
4-CG11200-RA_1	CG11200	1	1.12792	0.20167	0.2005	0.20014	0.20159	0.37975	0.37975	0.13727	0.13727	0.31791	0.31791	0.2527	0.7473	0.44	0.46	True	-10.1126
13-CG2488-RB_1	CG2488	1	1.12786	0.13321	0.13351	0.13351	0.13284	0.26085	0.26085	0.09267	0.09267	0.21088	0.21088	0.1616	0.8384	0.32	0.34	True	-3.39471
3-CG10903-RA_1	CG10903	1	1.12785	0.07848	0.07879	0.07877	0.07845	0.19313	0.19313	0.05717	0.05717	0.10792	0.10792	0.0537	0.9463	0.21	0.21	True	-2.49109
3-CG8628-RA_2	CG8628	1	1.12779	0.18318	0.17444	0.17446	0.18306	0.42644	0.42644	0.11926	0.11926	0.22208	0.22208	0.2367	0.7633	0.41	0.4	True	-15.9269
11-CG5977-RA_2	CG5977	1	1.12767	0.09378	0.09845	0.0984	0.09376	0.19664	0.19664	0.06643	0.06643	0.14701	0.14701	0.086	0.914	0.24	0.26	True	0.51017
16-CG7196-RA_1	CG7196	1	1.12752	0.22783	0.22678	0.22649	0.22788	0.42121	0.42121	0.1535	0.1535	0.36248	0.36248	0.2897	0.7103	0.48	0.48	True	-5.74792
23-CG30062-RA_2	CG30062	1	1.12746	0.17628	0.17125	0.1711	0.17581	0.35261	0.35261	0.11626	0.11626	0.25547	0.25547	0.2239	0.7761	0.39	0.41	True	-12.5613
24-CG6544-RB_4	CG6544	1	1.12738	0.14079	0.14943	0.1491	0.14079	0.33987	0.33987	0.10077	0.10077	0.1818	0.1818	0.1831	0.8169	0.34	0.35	True	-8.74642
1-CG30188-RA_1	CG30188	1	1.12737	0.19149	0.19598	0.19595	0.19139	0.35361	0.35361	0.12615	0.12615	0.32809	0.32809	0.2502	0.7498	0.42	0.43	True	-7.51575
17-CG3161-RC_1	CG3161	1	1.12727	0.17409	0.1739	0.17371	0.17312	0.33346	0.33346	0.11676	0.11676	0.25512	0.25512	0.2189	0.7811	0.39	0.4	True	-4.07589
23-CG4584-RB_1	CG4584	1	1.12726	0.12039	0.12096	0.1208	0.1204	0.26324	0.26324	0.08395	0.08395	0.17815	0.17815	0.136	0.864	0.3	0.31	True	-2.1434
3-CG18039-RA_1	CG18039	1	1.12723	0.1428	0.14618	0.14618	0.14277	0.25959	0.25959	0.09322	0.09322	0.23571	0.23571	0.1731	0.8269	0.34	0.35	True	-4.75525
23-CG10757-RB_1	CG10757	1	1.12705	0.15478	0.1574	0.15727	0.15459	0.34202	0.34202	0.10696	0.10696	0.20719	0.20719	0.2011	0.7989	0.37	0.37	True	-12.3829
5-CG5084-RA_1	CG5084	1	1.12681	0.13321	0.13816	0.13796	0.13319	0.26076	0.26076	0.09189	0.09189	0.21741	0.21741	0.1669	0.8331	0.32	0.34	True	-6.26861
10-CG14616-RC_2	CG14616	1	1.12674	0.24396	0.24413	0.24413	0.24392	0.45107	0.45107	0.16322	0.16322	0.39401	0.39401	0.3059	0.6941	0.29	0.26	True	-5.72317
3-CG3612-RA_3	CG3612	1	1.12663	0.08934	0.09086	0.0908	0.08931	0.2115	0.2115	0.06448	0.06448	0.12749	0.12749	0.0758	0.9242	0.24	0.25	True	-2.8973
3-CG3582-RA_4	CG3582	1	1.12647	0.11975	0.1261	0.12605	0.11975	0.23609	0.23609	0.08138	0.08138	0.18971	0.18971	0.1429	0.8571	0.3	0.31	True	-0.39445
17-CG13865-RA_4	CG13865	1	1.12632	0.10161	0.10362	0.10349	0.10158	0.22155	0.22155	0.07252	0.07252	0.15151	0.15151	0.1061	0.8939	0.26	0.27	True	-3.26015
3-CG10116-RA_1	CG10116	1	1.12599	0.07483	0.07738	0.07734	0.07478	0.17972	0.17972	0.05354	0.05354	0.10723	0.10723	0.0523	0.9477	0.2	0.21	True	-0.80663
1-CG30274-RA_1	CG30274	1	1.12597	0.19834	0.18149	0.18125	0.19835	0.41145	0.41145	0.13569	0.13569	0.29381	0.29381	0.2428	0.7572	0.43	0.45	True	-6.97978
26-CG2116-RA_2	CG2116	1	1.12548	0.12555	0.12743	0.12738	0.1255	0.22847	0.22847	0.08373	0.08373	0.20399	0.20399	0.1429	0.8571	0.3	0.31	True	-1.4572
1-CG10146-RA_2	CG10146	1	1.1254	0.14815	0.15486	0.15491	0.14794	0.28737	0.28737	0.10034	0.10034	0.22029	0.22029	0.1898	0.8102	0.35	0.36	True	-7.56261
15-CG3793-RA_1	CG3793	1	1.12508	0.149	0.15072	0.15063	0.14871	0.27068	0.27068	0.09913	0.09913	0.24264	0.24264	0.1882	0.8118	0.34	0.36	True	-4.76532
2-CG12205-RA_2	CG12205	1	1.12486	0.14288	0.14586	0.14566	0.14287	0.30938	0.30938	0.10033	0.10033	0.2071	0.2071	0.1917	0.8083	0.34	0.36	True	-9.51106
15-CG8177-RG_2	CG8177	1	1.12476	0.21494	0.22099	0.22085	0.21494	0.43882	0.43882	0.14825	0.14825	0.34806	0.34806	0.2784	0.7216	0.47	0.49	True	-8.05324
13-CG1832-RA_2	CG1832	1	1.12458	0.08759	0.08814	0.08794	0.08719	0.19636	0.19636	0.06106	0.06106	0.12456	0.12456	0.0754	0.9246	0.23	0.24	True	-1.59257
22-CG14296-RB_1	CG14296	1	1.12456	0.11443	0.12049	0.12035	0.11439	0.22697	0.22697	0.07793	0.07793	0.18678	0.18678	0.1322	0.8678	0.29	0.3	True	-0.66994
11-CG14869-RA_1	CG14869	1	1.12454	0.13292	0.13498	0.13486	0.13276	0.25661	0.25661	0.08868	0.08868	0.21413	0.21413	0.1655	0.8345	0.32	0.33	True	-6.05127
3-CG14445-RA_2	CG14445	1	1.12451	0.20794	0.2065	0.2065	0.20792	0.43712	0.43712	0.13905	0.13905	0.27717	0.27717	0.2723	0.7277	0.46	0.45	True	-18.1448
3-CG3253-RA_1	CG3253	1	1.12436	0.1244	0.12817	0.12789	0.1241	0.25793	0.25793	0.08546	0.08546	0.19114	0.19114	0.1545	0.8455	0.31	0.32	True	-5.02958
8-CG31424-RA_1	CG31424	1	1.12435	0.11402	0.11164	0.11141	0.11384	0.24027	0.24027	0.07777	0.07777	0.15913	0.15913	0.1217	0.8783	0.28	0.29	True	-5.11055
22-CG7354-RA_2	CG7354	1	1.12426	0.10111	0.09707	0.0969	0.10107	0.17755	0.17755	0.06431	0.06431	0.16695	0.16695	0.092	0.908	0.24	0.25	True	-0.54766
2-CG31390-RA_3	CG31390	1	1.12424	0.11806	0.12071	0.12055	0.11806	0.20965	0.20965	0.07764	0.07764	0.1931	0.1931	0.1298	0.8702	0.28	0.3	True	-2.05829
17-CG8084-RA_3	CG8084	1	1.12398	0.10991	0.10915	0.10905	0.10972	0.21037	0.21037	0.07323	0.07323	0.16913	0.16913	0.1163	0.8837	0.27	0.28	True	-2.06332
2-CG4978-RA_5	CG4978	1	1.12397	0.04918	0.05073	0.05072	0.04912	0.12219	0.12219	0.03572	0.03572	0.06895	0.06895	0.0107	0.9893	0.31	0.37	True	6.55846
22-CG1520-RA_1	CG1520	1	1.12389	0.07584	0.07757	0.07752	0.07575	0.15587	0.15587	0.05186	0.05186	0.11729	0.11729	0.054	0.946	0.2	0.21	True	1.78819
18-CG14648-RA_1	CG14648	1	1.12387	0.15094	0.15109	0.1507	0.15087	0.34236	0.34236	0.10549	0.10549	0.21152	0.21152	0.1977	0.8023	0.36	0.37	True	-5.82734
3-CG11486-RG_2	CG11486	1	1.12387	0.18637	0.2057	0.20549	0.18605	0.39308	0.39308	0.12983	0.12983	0.28926	0.28926	0.2601	0.7399	0.43	0.44	True	-6.24963
11-CG7068-RA_1	CG7068	1	1.12371	0.16808	0.1794	0.17936	0.16796	0.36214	0.36214	0.12088	0.12088	0.25601	0.25601	0.2317	0.7683	0.41	0.41	True	-13.0215
13-CG8756-RA_1	CG8756	1	1.12359	0.16578	0.17818	0.17808	0.16568	0.34244	0.34244	0.11845	0.11845	0.26999	0.26999	0.2296	0.7704	0.39	0.41	True	-10.043
13-CG33169-RA_1	CG33169	1	1.12355	0.19043	0.18752	0.18747	0.19001	0.34383	0.34383	0.12333	0.12333	0.29505	0.29505	0.2521	0.7479	0.42	0.42	True	-9.22572
23-CG1244-RC_2	CG1244	1	1.12346	0.13987	0.13525	0.1351	0.13985	0.33114	0.33114	0.09663	0.09663	0.18289	0.18289	0.1892	0.8108	0.34	0.34	True	-10.5266
23-CG1615-RB_5	CG1615	1	1.12337	0.11286	0.11289	0.11281	0.11279	0.25119	0.25119	0.07709	0.07709	0.15881	0.15881	0.1313	0.8687	0.28	0.29	True	-2.17406
7-CG14880-RB_1	CG14880	1	1.12331	0.18362	0.17629	0.17632	0.18357	0.33092	0.33092	0.1194	0.1194	0.28856	0.28856	0.2343	0.7657	0.4	0.42	True	-5.59143
5-CG9005-RA_1	CG9005	1	1.12316	0.15415	0.15179	0.15177	0.15384	0.3377	0.3377	0.10458	0.10458	0.20741	0.20741	0.2098	0.7902	0.37	0.37	True	-5.58392
3-CG5485-RA_7	CG5485	1	1.1231	0.14969	0.15354	0.15344	0.14944	0.34213	0.34213	0.10603	0.10603	0.21427	0.21427	0.205	0.795	0.37	0.37	True	-9.13232
2-CG6230-RA_2	CG6230	1	1.12302	0.06572	0.06481	0.06481	0.06567	0.16569	0.16569	0.04779	0.04779	0.0894	0.0894	0.0318	0.9682	0.17	0.18	True	2.53859
3-CG14217-RB_2	CG14217	1	1.12292	0.22073	0.2259	0.22578	0.22033	0.53143	0.53143	0.15276	0.15276	0.28835	0.28835	0.2935	0.7065	0.48	0.48	True	-17.4389
8-CG30460-RC_1	CG30460	1	1.12289	0.16333	0.16278	0.16269	0.1631	0.31584	0.31584	0.10895	0.10895	0.24488	0.24488	0.2131	0.7869	0.38	0.39	True	-6.56305
16-CG12559-RD_1	CG12559	1	1.12254	0.12442	0.12137	0.12132	0.12429	0.26468	0.26468	0.08487	0.08487	0.17583	0.17583	0.1455	0.8545	0.3	0.31	True	-4.61581
3-CG11654-RA_1	CG11654	1	1.12248	0.17916	0.18376	0.18371	0.17913	0.38821	0.38821	0.12409	0.12409	0.25794	0.25794	0.2475	0.7525	0.42	0.42	True	-9.21452
23-CG2099-RA_1	CG2099	1	1.12247	0.11571	0.12256	0.12251	0.11552	0.24988	0.24988	0.0785	0.0785	0.16901	0.16901	0.1437	0.8563	0.29	0.3	True	-5.66978
8-CG4858-RA_1	CG4858	1	1.12224	0.11235	0.11475	0.11473	0.11155	0.26167	0.26167	0.07837	0.07837	0.15996	0.15996	0.1324	0.8676	0.28	0.29	True	-7.58261
18-CG10962-RB_1	CG10962	1	1.12219	0.16209	0.16658	0.16648	0.16201	0.3209	0.3209	0.11199	0.11199	0.2532	0.2532	0.224	0.776	0.39	0.39	True	-2.48168
20-CG13091-RA_1	CG13091	1	1.12218	0.11845	0.11925	0.11859	0.1184	0.21604	0.21604	0.07924	0.07924	0.19466	0.19466	0.136	0.864	0.28	0.3	True	-1.61682
1-CG9669-RA_1	CG9669	1	1.12217	0.11266	0.11782	0.11782	0.11266	0.26956	0.26956	0.07838	0.07838	0.15075	0.15075	0.1415	0.8585	0.28	0.29	True	-9.39676
2-CG18616-RA_1	CG18616	1	1.1221	0.16535	0.16042	0.16021	0.16504	0.30003	0.30003	0.10992	0.10992	0.26405	0.26405	0.2145	0.7855	0.37	0.39	True	-6.30536
2-CG1548-RA_4	CG1548	1	1.12209	0.13229	0.13248	0.1324	0.13217	0.34249	0.34249	0.09709	0.09709	0.17951	0.17951	0.178	0.822	0.33	0.34	True	-9.66677
4-CG7313-RA_1	CG7313	1	1.12208	0.1094	0.11376	0.11301	0.10938	0.23067	0.23067	0.07528	0.07528	0.16709	0.16709	0.1335	0.8665	0.28	0.29	True	-4.76013
3-CG3664-RB_1	CG3664	1	1.12199	0.18313	0.19516	0.19484	0.1832	0.453	0.453	0.13514	0.13514	0.26387	0.26387	0.2581	0.7419	0.43	0.44	True	-10.5872
17-CG3779-RA_1	CG3779	1	1.12175	0.13015	0.13324	0.133	0.1301	0.2572	0.2572	0.09139	0.09139	0.19632	0.19632	0.1686	0.8314	0.31	0.33	True	-0.96131
18-CG3725-RH_1	CG3725	1	1.12156	0.10814	0.10719	0.10707	0.10804	0.26314	0.26314	0.07828	0.07828	0.14422	0.14422	0.1278	0.8722	0.27	0.28	True	-2.41704
23-CG3978-RA_14	CG3978	1	1.1213	0.14107	0.13879	0.13869	0.14107	0.29452	0.29452	0.09276	0.09276	0.19092	0.19092	0.1836	0.8164	0.34	0.34	True	-8.62118
23-CG1770-RB_19	CG1770	1	1.12125	0.13257	0.13021	0.12983	0.13241	0.23816	0.23816	0.08837	0.08837	0.21852	0.21852	0.1672	0.8328	0.31	0.32	True	-2.88685
1-CG3707-RA_1	CG3707	1	1.12117	0.13129	0.13499	0.13489	0.1309	0.25729	0.25729	0.0896	0.0896	0.20993	0.20993	0.1823	0.8177	0.32	0.33	True	-1.2604
2-CG8849-RA_2	CG8849	1	1.1211	0.09472	0.09586	0.09586	0.09459	0.17209	0.17209	0.06351	0.06351	0.15711	0.15711	0.0942	0.9058	0.24	0.25	True	2.18442
2-CG6906-RA_2	CG6906	1	1.12097	0.11352	0.11553	0.11551	0.1134	0.20927	0.20927	0.07627	0.07627	0.18578	0.18578	0.1352	0.8648	0.28	0.29	True	-0.13984
1-CG8877-RA_1	CG8877	1	1.12094	0.16327	0.16148	0.1613	0.16329	0.33308	0.33308	0.11039	0.11039	0.23369	0.23369	0.2266	0.7734	0.38	0.39	True	-5.04444
2-CG1331-RA_2	CG1331	1	1.12088	0.17425	0.17263	0.17236	0.17411	0.36175	0.36175	0.11434	0.11434	0.24096	0.24096	0.2323	0.7677	0.4	0.4	True	-13.8755
6-CG10338-RA_1	CG10338	1	1.12052	0.08707	0.09154	0.09148	0.08705	0.17123	0.17123	0.06003	0.06003	0.13459	0.13459	0.0815	0.9185	0.22	0.23	True	0.79121
2-CG13377-RA_4	CG13377	1	1.12047	0.10446	0.10588	0.10584	0.10445	0.20305	0.20305	0.07061	0.07061	0.16091	0.16091	0.1119	0.8881	0.26	0.27	True	-2.70698
2-CG10602-RA_2	CG10602	1	1.12035	0.08927	0.08785	0.08783	0.08909	0.20988	0.20988	0.06226	0.06226	0.12373	0.12373	0.0821	0.9179	0.23	0.24	True	-1.32416
16-CG5535-RA_1	CG5535	1	1.12027	0.11665	0.11928	0.11921	0.11654	0.23651	0.23651	0.08082	0.08082	0.1775	0.1775	0.1423	0.8577	0.29	0.3	True	-1.81549
2-CG1059-RA_2	CG1059	1	1.12021	0.09826	0.10168	0.10166	0.09822	0.25208	0.25208	0.07198	0.07198	0.13532	0.13532	0.1143	0.8857	0.25	0.26	True	-7.22345
2-CG8522-RB_1	CG8522	1	1.12019	0.16846	0.17226	0.17213	0.16841	0.34202	0.34202	0.121	0.121	0.27604	0.27604	0.2366	0.7634	0.39	0.41	True	-4.24499
23-CG12094-RA_6	CG12094	1	1.12002	0.11724	0.12366	0.12364	0.11716	0.25909	0.25909	0.08428	0.08428	0.17036	0.17036	0.1516	0.8484	0.3	0.31	True	-4.27424
2-CG8730-RA_3	CG8730	1	1.11993	0.0966	0.09697	0.09695	0.09662	0.22429	0.22429	0.06801	0.06801	0.13471	0.13471	0.1004	0.8996	0.24	0.25	True	-5.09405
23-CG12117-RA_5	CG12117	1	1.11989	0.09753	0.09726	0.0971	0.09738	0.21686	0.21686	0.06771	0.06771	0.13756	0.13756	0.1044	0.8956	0.25	0.25	True	-2.97549
12-CG14387-RA_5	CG14387	1	1.11985	0.1283	0.13146	0.13133	0.12826	0.25017	0.25017	0.08795	0.08795	0.20232	0.20232	0.1683	0.8317	0.31	0.32	True	-5.25739
3-CG31003-RA_1	CG31003	1	1.11972	0.16095	0.16852	0.16855	0.16095	0.31616	0.31616	0.11214	0.11214	0.24278	0.24278	0.2297	0.7703	0.38	0.38	True	-9.09907
1-CG8573-RB_1	CG8573	1	1.11965	0.07136	0.07118	0.07113	0.07126	0.15743	0.15743	0.04944	0.04944	0.0982	0.0982	0.045	0.955	0.18	0.19	True	1.73561
8-CG33466-RA_1	CG33466	1	1.11964	0.21864	0.21284	0.21254	0.21863	0.42851	0.42851	0.14841	0.14841	0.32563	0.32563	0.2861	0.7139	0.48	0.48	True	-8.19167
23-CG14414-RC_1	CG14414	1	1.11963	0.14362	0.14558	0.14546	0.14359	0.30514	0.30514	0.09732	0.09732	0.20675	0.20675	0.1936	0.8064	0.35	0.35	True	-8.32711
11-CG11895-RA_1	CG11895	1	1.11961	0.12248	0.1237	0.1237	0.12248	0.26247	0.26247	0.08509	0.08509	0.18154	0.18154	0.1572	0.8428	0.3	0.31	True	-6.13064
17-CG9134-RA_1	CG9134	1	1.11958	0.121	0.12785	0.12779	0.12098	0.26926	0.26926	0.08834	0.08834	0.17737	0.17737	0.168	0.832	0.31	0.32	True	-6.90947
18-CG31795-RB_2	CG31795	1	1.11941	0.09705	0.09719	0.09714	0.09704	0.20558	0.20558	0.06725	0.06725	0.13971	0.13971	0.1029	0.8971	0.24	0.26	True	-0.52734
16-CG7470-RA_1	CG7470	1	1.11922	0.1123	0.118	0.118	0.11222	0.2446	0.2446	0.07833	0.07833	0.17144	0.17144	0.1468	0.8532	0.29	0.3	True	-3.44433
3-CG18124-RA_1	CG18124	1	1.11916	0.11933	0.11977	0.11977	0.11935	0.21356	0.21356	0.07738	0.07738	0.19595	0.19595	0.1447	0.8553	0.28	0.3	True	-2.69867
15-CG2448-RA_3	CG2448	1	1.11875	0.07262	0.07197	0.07194	0.07249	0.17159	0.17159	0.05187	0.05187	0.10119	0.10119	0.0494	0.9506	0.19	0.2	True	1.85896
17-CG14328-RA_1	CG14328	1	1.11872	0.09971	0.10096	0.10068	0.09967	0.23726	0.23726	0.07234	0.07234	0.13937	0.13937	0.1197	0.8803	0.26	0.27	True	-3.14041
16-CG8525-RA_1	CG8525	1	1.11869	0.14759	0.15384	0.15387	0.14733	0.27532	0.27532	0.10089	0.10089	0.2455	0.2455	0.2056	0.7944	0.35	0.36	True	-5.21303
3-CG8019-RA_1	CG8019	1	1.11861	0.08661	0.08874	0.08876	0.08634	0.17871	0.17871	0.05948	0.05948	0.12815	0.12815	0.0853	0.9147	0.22	0.23	True	-1.07803
23-CG8620-RA_2	CG8620	1	1.11855	0.20409	0.21789	0.21747	0.20401	0.41089	0.41089	0.14446	0.14446	0.30719	0.30719	0.2844	0.7156	0.46	0.47	True	-14.1217
3-CG13887-RB_1	CG13887	1	1.11843	0.10266	0.10241	0.10223	0.10268	0.225	0.225	0.06951	0.06951	0.14095	0.14095	0.1192	0.8808	0.26	0.27	True	-4.48946
15-CG15771-RA_1	CG15771	1	1.11842	0.14623	0.14453	0.14445	0.14619	0.29158	0.29158	0.1016	0.1016	0.22502	0.22502	0.1986	0.8014	0.35	0.36	True	-3.29808
23-CG3011-RA_5	CG3011	1	1.11838	0.11655	0.11603	0.11598	0.11645	0.28077	0.28077	0.08352	0.08352	0.15341	0.15341	0.1453	0.8547	0.29	0.3	True	-6.95537
15-CG31705-RA_5	CG31705	1	1.11826	0.165	0.16728	0.16692	0.16475	0.35622	0.35622	0.11427	0.11427	0.24819	0.24819	0.2374	0.7626	0.39	0.4	True	-5.09724
15-CG5848-RC_1	CG5848	1	1.11825	0.20067	0.20487	0.20485	0.20067	0.49317	0.49317	0.13652	0.13652	0.25825	0.25825	0.2852	0.7148	0.45	0.44	True	-15.5492
23-CG4768-RA_3	CG4768	1	1.11805	0.17317	0.16854	0.16839	0.17315	0.34502	0.34502	0.11656	0.11656	0.25465	0.25465	0.2387	0.7613	0.4	0.4	True	-6.3071
23-CG8180-RA_3	CG8180	1	1.11783	0.16642	0.16773	0.16776	0.16642	0.35084	0.35084	0.11155	0.11155	0.2342	0.2342	0.2239	0.7761	0.39	0.39	True	-10.2717
17-CG6403-RA_1	CG6403	1	1.11769	0.13444	0.14047	0.14037	0.13412	0.30511	0.30511	0.10071	0.10071	0.1961	0.1961	0.1981	0.8019	0.34	0.35	True	-9.09935
23-CG1161-RA_3	CG1161	1	1.11763	0.09869	0.10301	0.10298	0.09871	0.23113	0.23113	0.07245	0.07245	0.14427	0.14427	0.1161	0.8839	0.26	0.27	True	-0.29159
13-CG13499-RD_1	CG13499	1	1.11748	0.17497	0.17573	0.17553	0.17498	0.38	0.38	0.12141	0.12141	0.24888	0.24888	0.2551	0.7449	0.41	0.42	True	-13.5989
23-CG12690-RA_5	CG12690	1	1.11748	0.13102	0.13413	0.13403	0.13098	0.25865	0.25865	0.09226	0.09226	0.20948	0.20948	0.181	0.819	0.32	0.33	True	-0.91676
9-CG31413-RA_3	CG31413	1	1.11742	0.09798	0.10232	0.10217	0.09798	0.23222	0.23222	0.07106	0.07106	0.14079	0.14079	0.1195	0.8805	0.26	0.26	True	-7.05491
2-CG8196-RA_1	CG8196	1	1.11737	0.16157	0.17196	0.17099	0.16145	0.32636	0.32636	0.11301	0.11301	0.26598	0.26598	0.2374	0.7626	0.39	0.4	True	-7.82444
23-CG10037-RA_3	CG10037	1	1.11733	0.11851	0.12232	0.12221	0.11851	0.26365	0.26365	0.08615	0.08615	0.17649	0.17649	0.1598	0.8402	0.3	0.31	True	-6.30996
2-CG7023-RA_1	CG7023	1	1.11731	0.09987	0.10482	0.10458	0.09971	0.22746	0.22746	0.07038	0.07038	0.14137	0.14137	0.1236	0.8764	0.26	0.27	True	-5.29638
6-CG5620-RA_2	CG5620	1	1.11729	0.11463	0.11532	0.11517	0.11463	0.26944	0.26944	0.07942	0.07942	0.15901	0.15901	0.1499	0.8501	0.29	0.3	True	-7.44745
16-CG2207-RA_1	CG2207	1	1.11716	0.12083	0.12558	0.12556	0.12073	0.3051	0.3051	0.08648	0.08648	0.15959	0.15959	0.1716	0.8284	0.31	0.31	True	-7.61831
18-CG10866-RA_4	CG10866	1	1.11682	0.09638	0.09616	0.09616	0.09617	0.17744	0.17744	0.06658	0.06658	0.15829	0.15829	0.1032	0.8968	0.24	0.25	True	2.37883
23-CG1976-RA_8	CG1976	1	1.11679	0.12454	0.1211	0.1211	0.12419	0.27808	0.27808	0.08303	0.08303	0.16406	0.16406	0.1594	0.8406	0.3	0.31	True	-7.94719
23-CG11280-RA_1	CG11280	1	1.1165	0.10622	0.10907	0.10907	0.10612	0.25315	0.25315	0.07644	0.07644	0.14771	0.14771	0.1367	0.8633	0.28	0.28	True	-6.3559
4-CG13813-RA_1	CG13813	1	1.11642	0.19683	0.20227	0.20204	0.19678	0.37892	0.37892	0.1306	0.1306	0.29396	0.29396	0.2759	0.7241	0.44	0.44	True	-12.1757
15-CG12202-RA_1	CG12202	1	1.11633	0.22628	0.20792	0.20782	0.2263	0.41858	0.41858	0.14201	0.14201	0.31838	0.31838	0.2866	0.7134	0.47	0.47	True	-5.922
23-CG16747-RC_2	CG16747	1	1.11621	0.21452	0.2216	0.22126	0.21438	0.52575	0.52575	0.15209	0.15209	0.28871	0.28871	0.2929	0.7071	0.48	0.47	True	-17.8315
46-CG6148-RB_1	CG6148	1	1.11618	0.08667	0.0858	0.08575	0.0864	0.21079	0.21079	0.05983	0.05983	0.1143	0.1143	0.0857	0.9143	0.22	0.22	True	-3.49451
23-CG10852-RA_8	CG10852	1	1.11612	0.13724	0.13645	0.13645	0.13711	0.26412	0.26412	0.09185	0.09185	0.212	0.212	0.1839	0.8161	0.33	0.34	True	-5.66609
13-CG12749-RA_2	CG12749	1	1.11611	0.18901	0.17791	0.17774	0.18899	0.46655	0.46655	0.13096	0.13096	0.24267	0.24267	0.2646	0.7354	0.42	0.43	True	-14.9818
23-CG3314-RD_1	CG3314	1	1.11611	0.09095	0.09074	0.09078	0.09073	0.22712	0.22712	0.06464	0.06464	0.12116	0.12116	0.0891	0.9109	0.23	0.24	True	-2.23539
17-CG18540-RA_1	CG18540	1	1.11589	0.21326	0.20741	0.20745	0.21325	0.41486	0.41486	0.14441	0.14441	0.32051	0.32051	0.2986	0.7014	0.46	0.47	True	-12.4578
23-CG10082-RA_1	CG10082	1	1.11584	0.14709	0.15115	0.15107	0.14698	0.33712	0.33712	0.10375	0.10375	0.21121	0.21121	0.2167	0.7833	0.36	0.37	True	-12.8264
23-CG2033-RD_1	CG2033	1	1.11575	0.13753	0.13969	0.13966	0.13728	0.31078	0.31078	0.0958	0.0958	0.19183	0.19183	0.1912	0.8088	0.34	0.34	True	-9.87556
23-CG5532-RA_9	CG5532	1	1.11571	0.12055	0.12316	0.12315	0.12055	0.23792	0.23792	0.0828	0.0828	0.19089	0.19089	0.1629	0.8371	0.3	0.31	True	-2.1989
23-CG2849-RA_4	CG2849	1	1.11569	0.10768	0.11284	0.11277	0.10766	0.23438	0.23438	0.07476	0.07476	0.16575	0.16575	0.1408	0.8592	0.28	0.29	True	-5.20001
23-CG12676-RA_4	CG12676	1	1.11556	0.13061	0.13722	0.13692	0.13061	0.30638	0.30638	0.09489	0.09489	0.1855	0.1855	0.1863	0.8137	0.33	0.34	True	-9.76382
18-CG15701-RA_1	CG15701	1	1.11537	0.21458	0.20896	0.20894	0.21434	0.42378	0.42378	0.1474	0.1474	0.33043	0.33043	0.2764	0.7236	0.45	0.48	True	-5.33897
15-CG9022-RA_1	CG9022	1	1.11525	0.10346	0.1054	0.1052	0.10325	0.24349	0.24349	0.074	0.074	0.14659	0.14659	0.1275	0.8725	0.26	0.27	True	-3.18318
9-CG17592-RA_1	CG17592	1	1.11521	0.17205	0.172	0.17189	0.1716	0.35605	0.35605	0.11911	0.11911	0.2506	0.2506	0.2528	0.7472	0.4	0.41	True	-12.0562
1-CG40269-RA_1	CG40269	1	1.11518	0.11984	0.12586	0.12582	0.11983	0.22352	0.22352	0.08047	0.08047	0.21872	0.21872	0.1675	0.8325	0.29	0.31	True	-1.64772
3-CG32592-RA_5	CG32592	1	1.11516	0.10978	0.10647	0.10647	0.10972	0.23334	0.23334	0.07574	0.07574	0.15409	0.15409	0.1361	0.8639	0.27	0.28	True	-4.06306
3-CG1737-RA_5	CG1737	1	1.11516	0.17423	0.18589	0.18577	0.17418	0.36006	0.36006	0.11797	0.11797	0.25253	0.25253	0.2562	0.7438	0.41	0.41	True	-6.22012
22-CG12837-RA_1	CG12837	1	1.11513	0.13086	0.14106	0.14101	0.13083	0.27292	0.27292	0.08993	0.08993	0.19512	0.19512	0.1913	0.8087	0.32	0.33	True	-7.64662
2-CR32011-RA_1	CR32011	1	1.11498	0.20029	0.19821	0.19804	0.20022	0.44832	0.44832	0.13783	0.13783	0.25906	0.25906	0.2724	0.7276	0.45	0.45	True	-11.664
18-CG30148-RA_1	CG30148	1	1.11488	0.14626	0.15148	0.15108	0.14623	0.3456	0.3456	0.1037	0.1037	0.2036	0.2036	0.2135	0.7865	0.36	0.37	True	-11.8877
23-CG9325-RA_3	CG9325	1	1.11486	0.10067	0.10049	0.10047	0.10054	0.23554	0.23554	0.07032	0.07032	0.13759	0.13759	0.1209	0.8791	0.26	0.27	True	-4.63438
6-CG31405-RA_1	CG31405	1	1.11479	0.07911	0.08036	0.0803	0.07904	0.19272	0.19272	0.05564	0.05564	0.1115	0.1115	0.0748	0.9252	0.2	0.21	True	0.36278
3-CG6701-RA_4	CG6701	1	1.11476	0.13789	0.14174	0.14159	0.13782	0.27299	0.27299	0.09574	0.09574	0.22576	0.22576	0.1959	0.8041	0.33	0.35	True	-2.10938
18-CG9324-RA_1	CG9324	1	1.1147	0.1207	0.12315	0.12317	0.12062	0.30491	0.30491	0.08672	0.08672	0.16004	0.16004	0.1716	0.8284	0.32	0.31	True	-9.36086
6-CG1986-RA_2	CG1986	1	1.11465	0.17704	0.18024	0.17957	0.17704	0.36226	0.36226	0.12008	0.12008	0.26808	0.26808	0.2589	0.7411	0.41	0.41	True	-11.383
12-CG10198-RA_3	CG10198	1	1.11455	0.17163	0.16622	0.16608	0.1716	0.35188	0.35188	0.11751	0.11751	0.25381	0.25381	0.2423	0.7577	0.4	0.41	True	-6.38994
2-CG4882-RA_2	CG4882	1	1.11437	0.10763	0.11209	0.11196	0.10758	0.25403	0.25403	0.0758	0.0758	0.15388	0.15388	0.1458	0.8542	0.28	0.28	True	-8.02902
3-CG2184-RA_1	CG2184	1	1.114	0.12939	0.13686	0.13646	0.12906	0.28814	0.28814	0.09329	0.09329	0.18917	0.18917	0.1893	0.8107	0.32	0.34	True	-5.4766
3-CG18088-RA_1	CG18088	1	1.11396	0.24736	0.2381	0.23786	0.2473	0.46657	0.46657	0.16335	0.16335	0.35579	0.35579	0.3184	0.6816	0.18	0.16	True	-15.927
24-CG4205-RA_1	CG4205	1	1.11375	0.10476	0.10444	0.10442	0.10471	0.19158	0.19158	0.06907	0.06907	0.17334	0.17334	0.126	0.874	0.26	0.27	True	-0.94105
2-CG16974-RA_2	CG16974	1	1.11368	0.19658	0.20287	0.20282	0.19631	0.40162	0.40162	0.13393	0.13393	0.28022	0.28022	0.2798	0.7202	0.44	0.44	True	-5.27496
2-CG31092-RA_1	CG31092	1	1.1136	0.21426	0.21911	0.21908	0.21383	0.52677	0.52677	0.15193	0.15193	0.28922	0.28922	0.2982	0.7018	0.47	0.48	True	-13.3881
21-CG6517-RA_1	CG6517	1	1.11335	0.17926	0.17824	0.17819	0.17886	0.4445	0.4445	0.12578	0.12578	0.22266	0.22266	0.2625	0.7375	0.42	0.41	True	-15.6267
17-CG17174-RA_4	CG17174	1	1.11333	0.18413	0.17828	0.17813	0.18409	0.39658	0.39658	0.12932	0.12932	0.26596	0.26596	0.2606	0.7394	0.41	0.43	True	-15.7291
3-CG12387-RA_1	CG12387	1	1.11309	0.18041	0.19766	0.19766	0.1803	0.45667	0.45667	0.1337	0.1337	0.25914	0.25914	0.2778	0.7222	0.43	0.43	True	-15.2962
1-CG15577-RA_1	CG15577	1	1.11308	0.17131	0.17258	0.17246	0.17118	0.3702	0.3702	0.11838	0.11838	0.24396	0.24396	0.2561	0.7439	0.41	0.41	True	-14.2404
3-CG2982-RB_1	CG2982	1	1.11303	0.14959	0.15669	0.15661	0.14954	0.30379	0.30379	0.10411	0.10411	0.24047	0.24047	0.226	0.774	0.36	0.37	True	-3.75489
6-CG8717-RA_1	CG8717	1	1.11286	0.13939	0.14822	0.14829	0.13944	0.29961	0.29961	0.09973	0.09973	0.21907	0.21907	0.203	0.797	0.34	0.36	True	-7.80661
2-CG11141-RA_2	CG11141	1	1.11272	0.14272	0.14639	0.14623	0.14251	0.32191	0.32191	0.09962	0.09962	0.20332	0.20332	0.2102	0.7898	0.35	0.35	True	-4.5512
3-CG14194-RA_4	CG14194	1	1.1126	0.12059	0.12362	0.12357	0.12051	0.227	0.227	0.0821	0.0821	0.20928	0.20928	0.1699	0.8301	0.3	0.31	True	-1.06552
18-CG7075-RA_2	CG7075	1	1.11247	0.18672	0.1868	0.18679	0.18647	0.34822	0.34822	0.12608	0.12608	0.29709	0.29709	0.2619	0.7381	0.42	0.43	True	-8.62703
16-CG3798-RA_2	CG3798	1	1.11228	0.05937	0.05689	0.05685	0.05932	0.13314	0.13314	0.03963	0.03963	0.08189	0.08189	0.0261	0.9739	0.15	0.16	True	4.46381
1-CG7840-RA_1	CG7840	1	1.11221	0.10146	0.10505	0.10503	0.10146	0.21095	0.21095	0.07057	0.07057	0.15725	0.15725	0.1342	0.8658	0.26	0.27	True	-0.34513
23-CG3159-RA_15	CG3159	1	1.11197	0.1064	0.1067	0.10657	0.10635	0.23788	0.23788	0.07507	0.07507	0.15287	0.15287	0.1409	0.8591	0.27	0.28	True	-3.98321
23-CG2774-RA_12	CG2774	1	1.11189	0.08692	0.08551	0.08547	0.08685	0.20429	0.20429	0.06193	0.06193	0.12164	0.12164	0.0957	0.9043	0.22	0.23	True	-3.8439
11-CG32106-RA_1	CG32106	1	1.11187	0.12099	0.12338	0.12329	0.12087	0.2724	0.2724	0.08418	0.08418	0.16893	0.16893	0.1768	0.8232	0.3	0.31	True	-4.16891
22-CG17514-RA_1	CG17514	1	1.11179	0.18339	0.18134	0.18133	0.18327	0.45593	0.45593	0.12624	0.12624	0.22888	0.22888	0.2627	0.7373	0.42	0.42	True	-12.8801
5-CG6768-RA_1	CG6768	1	1.11174	0.07649	0.07879	0.07879	0.07647	0.15719	0.15719	0.05305	0.05305	0.1206	0.1206	0.0697	0.9303	0.2	0.21	True	2.10567
1-CG12866-RA_1	CG12866	1	1.11168	0.17157	0.16494	0.16487	0.17145	0.32808	0.32808	0.11433	0.11433	0.26607	0.26607	0.2437	0.7563	0.39	0.4	True	-7.40614
6-CG11282-RA_6	CG11282	1	1.11157	0.16442	0.16078	0.16058	0.1641	0.29307	0.29307	0.10741	0.10741	0.25585	0.25585	0.2295	0.7705	0.37	0.38	True	-5.1851
9-CG11522-RB_1	CG11522	1	1.11149	0.10487	0.10421	0.10404	0.10481	0.26877	0.26877	0.077	0.077	0.14078	0.14078	0.1396	0.8604	0.26	0.28	True	-9.13045
3-CG10364-RA_1	CG10364	1	1.11149	0.04233	0.04246	0.04243	0.0423	0.09627	0.09627	0.03026	0.03026	0.06111	0.06111	0.0079	0.9921	0.29	0.3	True	8.25776
23-CG40339-RA_5	CG40339	1	1.11148	0.1516	0.16073	0.16068	0.15151	0.32308	0.32308	0.10829	0.10829	0.23787	0.23787	0.2399	0.7601	0.37	0.38	True	-7.76962
3-CG31175-RA_2	CG31175	1	1.11145	0.10219	0.10103	0.10094	0.10221	0.18499	0.18499	0.06851	0.06851	0.16887	0.16887	0.1199	0.8801	0.25	0.26	True	0.81443
9-CG9634-RA_1	CG9634	1	1.11137	0.07469	0.07534	0.07522	0.07462	0.15094	0.15094	0.05008	0.05008	0.11322	0.11322	0.063	0.937	0.19	0.2	True	2.87216
3-CG14662-RA_3	CG14662	1	1.11134	0.16479	0.16851	0.16848	0.16469	0.34491	0.34491	0.11388	0.11388	0.23738	0.23738	0.2554	0.7446	0.39	0.4	True	-11.7034
23-CG8651-RA_7	CG8651	1	1.11112	0.12458	0.12526	0.12509	0.12451	0.28968	0.28968	0.08726	0.08726	0.1707	0.1707	0.1807	0.8193	0.31	0.32	True	-6.834
3-CG11372-RA_1	CG11372	1	1.11108	0.10947	0.11715	0.11713	0.10945	0.21673	0.21673	0.07517	0.07517	0.17278	0.17278	0.1522	0.8478	0.28	0.29	True	-1.37872
2-CG4054-RA_1	CG4054	1	1.11101	0.13039	0.12883	0.12877	0.13024	0.239	0.239	0.08773	0.08773	0.21134	0.21134	0.179	0.821	0.31	0.32	True	-3.22474
15-CG6477-RB_4	CG6477	1	1.11093	0.07077	0.07179	0.07144	0.07071	0.15299	0.15299	0.05003	0.05003	0.10617	0.10617	0.0609	0.9391	0.19	0.2	True	2.77597
23-CG10077-RB_6	CG10077	1	1.11091	0.11596	0.11633	0.11633	0.11592	0.28777	0.28777	0.08013	0.08013	0.14689	0.14689	0.1659	0.8341	0.29	0.29	True	-9.00724
23-CG9648-RA_14	CG9648	1	1.11076	0.21653	0.2228	0.22287	0.21641	0.40537	0.40537	0.14563	0.14563	0.36726	0.36726	0.3034	0.6966	0.47	0.48	True	-10.1703
2-CG13114-RA_2	CG13114	1	1.1106	0.13867	0.13705	0.13694	0.1386	0.33545	0.33545	0.09819	0.09819	0.17891	0.17891	0.2083	0.7917	0.33	0.34	True	-8.68149
17-CG1746-RA_2	CG1746	1	1.11042	0.1133	0.11292	0.11293	0.11313	0.28241	0.28241	0.08097	0.08097	0.14733	0.14733	0.166	0.834	0.28	0.29	True	-4.53455
24-CG3379-RB_2	CG3379	1	1.11018	0.12091	0.11995	0.11975	0.12091	0.28648	0.28648	0.08408	0.08408	0.15835	0.15835	0.1736	0.8264	0.3	0.3	True	-5.92625
22-CG11145-RA_1	CG11145	1	1.11	0.16496	0.16388	0.1639	0.16484	0.31599	0.31599	0.11008	0.11008	0.24581	0.24581	0.2387	0.7613	0.38	0.39	True	-7.97074
3-CG7003-RA_4	CG7003	1	1.10977	0.13671	0.13604	0.13599	0.13663	0.30571	0.30571	0.09461	0.09461	0.19032	0.19032	0.2041	0.7959	0.33	0.34	True	-3.96128
17-CG2006-RA_2	CG2006	1	1.10972	0.10102	0.09962	0.0996	0.10088	0.23779	0.23779	0.07178	0.07178	0.13957	0.13957	0.1318	0.8682	0.26	0.27	True	-2.69748
8-CG6289-RA_4	CG6289	1	1.10957	0.09864	0.0998	0.09979	0.09858	0.2342	0.2342	0.07016	0.07016	0.13847	0.13847	0.1271	0.8729	0.26	0.26	True	-2.5107
14-CG17868-RB_2	CG17868	1	1.10955	0.11378	0.12126	0.12122	0.1137	0.21564	0.21564	0.07806	0.07806	0.19281	0.19281	0.1685	0.8315	0.29	0.3	True	-2.18722
2-CG7447-RA_1	CG7447	1	1.10939	0.10281	0.10283	0.10283	0.10274	0.23194	0.23194	0.07172	0.07172	0.14775	0.14775	0.1367	0.8633	0.26	0.27	True	-1.28032
23-CG5273-RB_1	CG5273	1	1.10915	0.15759	0.16365	0.16314	0.1576	0.29029	0.29029	0.10492	0.10492	0.25469	0.25469	0.2368	0.7632	0.37	0.38	True	-2.18812
18-CG13591-RA_3	CG13591	1	1.10902	0.15502	0.16229	0.16226	0.15492	0.31187	0.31187	0.10753	0.10753	0.24377	0.24377	0.2492	0.7508	0.37	0.38	True	-7.89481
3-CG12470-RA_1	CG12470	1	1.1089	0.18096	0.17488	0.17439	0.18093	0.34158	0.34158	0.1227	0.1227	0.29652	0.29652	0.2633	0.7367	0.4	0.43	True	-8.40137
12-CG31937-RA_1	CG31937	1	1.10876	0.11442	0.12051	0.1205	0.11437	0.25287	0.25287	0.08056	0.08056	0.17672	0.17672	0.1731	0.8269	0.29	0.3	True	-3.26988
13-CG8657-RA_1	CG8657	1	1.10862	0.1286	0.12693	0.12689	0.12852	0.24886	0.24886	0.08651	0.08651	0.19367	0.19367	0.1869	0.8131	0.31	0.32	True	-5.71503
16-CG17943-RA_1	CG17943	1	1.10847	0.12111	0.12159	0.12153	0.12096	0.285	0.285	0.08588	0.08588	0.16957	0.16957	0.1883	0.8117	0.3	0.31	True	-10.6128
22-CG3136-RC_2	CG3136	1	1.10843	0.05172	0.05321	0.05321	0.05172	0.12499	0.12499	0.03843	0.03843	0.07429	0.07429	0.0236	0.9764	0.37	0.15	True	4.28888
3-CG1697-RA_3	CG1697	1	1.10842	0.15633	0.15442	0.15427	0.15615	0.35243	0.35243	0.10655	0.10655	0.21174	0.21174	0.2331	0.7669	0.36	0.37	True	-6.64759
3-CG6812-RA_2	CG6812	1	1.10839	0.07881	0.0833	0.08303	0.07878	0.16386	0.16386	0.0548	0.0548	0.12188	0.12188	0.0834	0.9166	0.21	0.22	True	0.91473
17-CG4019-RC_1	CG4019	1	1.10837	0.11356	0.11488	0.1149	0.11336	0.21738	0.21738	0.0752	0.0752	0.17777	0.17777	0.1535	0.8465	0.28	0.29	True	-0.50438
23-CG10742-RA_1	CG10742	1	1.10836	0.10185	0.10122	0.10116	0.10187	0.22186	0.22186	0.07256	0.07256	0.14787	0.14787	0.1364	0.8636	0.26	0.27	True	-3.5922
23-CG14482-RA_2	CG14482	1	1.10835	0.15104	0.14324	0.14319	0.15092	0.36226	0.36226	0.10353	0.10353	0.20469	0.20469	0.2258	0.7742	0.35	0.36	True	-9.99011
23-CG8415-RA_8	CG8415	1	1.10817	0.09312	0.08937	0.08935	0.09309	0.22474	0.22474	0.0678	0.0678	0.12358	0.12358	0.1103	0.8897	0.24	0.25	True	-1.94836
16-CG18538-RA_1	CG18538	1	1.10802	0.23119	0.22125	0.22125	0.23105	0.41368	0.41368	0.14752	0.14752	0.35697	0.35697	0.3107	0.6893	0.48	0.48	True	-11.7076
10-CG12914-RA_1	CG12914	1	1.10792	0.21042	0.20252	0.20209	0.21027	0.39528	0.39528	0.14273	0.14273	0.34394	0.34394	0.2962	0.7038	0.45	0.47	True	-10.5433
2-CG2791-RA_4	CG2791	1	1.10775	0.11544	0.11865	0.11844	0.11532	0.2804	0.2804	0.08189	0.08189	0.15923	0.15923	0.1838	0.8162	0.3	0.31	True	-4.57421
1-CG7122-RA_4	CG7122	1	1.10773	0.098	0.10047	0.10044	0.09792	0.21151	0.21151	0.06752	0.06752	0.14012	0.14012	0.1361	0.8639	0.25	0.26	True	-3.87907
2-CG17064-RA_1	CG17064	1	1.10772	0.11967	0.1219	0.12166	0.11949	0.22416	0.22416	0.08213	0.08213	0.20611	0.20611	0.1697	0.8303	0.29	0.31	True	-0.8564
1-CG14747-RA_1	CG14747	1	1.10771	0.09366	0.0937	0.09366	0.09366	0.18335	0.18335	0.06438	0.06438	0.14971	0.14971	0.1162	0.8838	0.24	0.25	True	-1.53936
14-CG32110-RA_1	CG32110	1	1.10766	0.13814	0.13861	0.13854	0.13814	0.28198	0.28198	0.09422	0.09422	0.20702	0.20702	0.2052	0.7948	0.33	0.35	True	-5.56495
13-CG40478-RC_1	CG40478	1	1.10752	0.07736	0.07598	0.07578	0.07713	0.16958	0.16958	0.0547	0.0547	0.1089	0.1089	0.0781	0.9219	0.2	0.21	True	0.20457
5-CG13048-RA_1	CG13048	1	1.10736	0.05399	0.05302	0.05287	0.05396	0.12516	0.12516	0.03768	0.03768	0.07659	0.07659	0.0239	0.9761	0.42	0.15	True	5.71025
16-CG9592-RA_1	CG9592	1	1.10734	0.20366	0.19804	0.19803	0.20338	0.3805	0.3805	0.13575	0.13575	0.32112	0.32112	0.2908	0.7092	0.45	0.46	True	-9.79838
8-CG2201-RB_1	CG2201	1	1.10728	0.09897	0.09777	0.09776	0.09895	0.21071	0.21071	0.06794	0.06794	0.14219	0.14219	0.1263	0.8737	0.25	0.26	True	-1.10623
9-CG2054-RA_1	CG2054	1	1.10726	0.11666	0.11704	0.11704	0.11664	0.26173	0.26173	0.08034	0.08034	0.15924	0.15924	0.1729	0.8271	0.29	0.3	True	-8.98045
23-CG1554-RA_1	CG1554	1	1.10721	0.10821	0.11136	0.11136	0.10817	0.25277	0.25277	0.07639	0.07639	0.14607	0.14607	0.1576	0.8424	0.27	0.28	True	-5.03741
3-CG10122-RA_2	CG10122	1	1.10719	0.1113	0.11262	0.11233	0.11128	0.21308	0.21308	0.07442	0.07442	0.16829	0.16829	0.162	0.838	0.27	0.28	True	0.39567
3-CG7254-RA_1	CG7254	1	1.10707	0.09956	0.10517	0.10498	0.09956	0.26145	0.26145	0.07183	0.07183	0.13845	0.13845	0.1477	0.8523	0.26	0.27	True	-6.6582
2-CG17054-RC_2	CG17054	1	1.10705	0.17615	0.17493	0.17491	0.17607	0.33851	0.33851	0.12186	0.12186	0.30162	0.30162	0.2598	0.7402	0.4	0.43	True	-3.56481
3-CG15011-RA_6	CG15011	1	1.10672	0.10638	0.11001	0.10992	0.10626	0.27981	0.27981	0.07857	0.07857	0.15299	0.15299	0.1582	0.8418	0.28	0.29	True	-4.11113
11-CG17246-RA_1	CG17246	1	1.10665	0.13278	0.13943	0.13925	0.13268	0.33748	0.33748	0.09793	0.09793	0.18515	0.18515	0.208	0.792	0.33	0.34	True	-8.71297
9-CG18744-RA_3	CG18744	1	1.10648	0.20326	0.2232	0.22237	0.20222	0.41769	0.41769	0.14213	0.14213	0.31504	0.31504	0.3108	0.6892	0.46	0.47	True	-14.7718
23-CG15092-RA_8	CG15092	1	1.10637	0.16623	0.17626	0.1762	0.16613	0.42873	0.42873	0.12461	0.12461	0.23738	0.23738	0.2621	0.7379	0.41	0.41	True	-11.7101
2-CG10979-RA_1	CG10979	1	1.1062	0.17849	0.17957	0.17941	0.17839	0.3298	0.3298	0.11931	0.11931	0.28835	0.28835	0.2615	0.7385	0.4	0.41	True	-2.88295
2-CG11262-RA_1	CG11262	1	1.10607	0.15863	0.16507	0.165	0.15851	0.30098	0.30098	0.10942	0.10942	0.25865	0.25865	0.2472	0.7528	0.38	0.38	True	-6.33394
9-CG8588-RB_4	CG8588	1	1.10605	0.13282	0.13674	0.13674	0.1327	0.33896	0.33896	0.09532	0.09532	0.17784	0.17784	0.2172	0.7828	0.34	0.34	True	-7.7318
1-CG14011-RA_2	CG14011	1	1.10605	0.16156	0.1547	0.15448	0.16154	0.31413	0.31413	0.10807	0.10807	0.24315	0.24315	0.2408	0.7592	0.37	0.38	True	-7.78499
2-CG3971-RB_1	CG3971	1	1.10591	0.12011	0.12532	0.12532	0.12013	0.30816	0.30816	0.08681	0.08681	0.16176	0.16176	0.1965	0.8035	0.31	0.31	True	-8.84822
23-CG31534-RB_13	CG31534	1	1.10559	0.11138	0.11253	0.11239	0.11136	0.26755	0.26755	0.07845	0.07845	0.15033	0.15033	0.1666	0.8334	0.28	0.28	True	-7.02691
6-CG1845-RA_1	CG1845	1	1.10555	0.06856	0.07209	0.07207	0.06854	0.15965	0.15965	0.04998	0.04998	0.10022	0.10022	0.0662	0.9338	0.19	0.2	True	3.40026
10-CG18143-RA_1	CG18143	1	1.10554	0.0492	0.04949	0.0494	0.04912	0.12226	0.12226	0.03578	0.03578	0.0689	0.0689	0.0198	0.9802	0.48	0.25	True	5.71441
2-CG9813-RB_1	CG9813	1	1.1054	0.11308	0.10934	0.10939	0.113	0.20413	0.20413	0.07567	0.07567	0.18224	0.18224	0.1534	0.8466	0.27	0.29	True	-0.54055
15-CG30281-RA_5	CG30281	1	1.10516	0.0707	0.07143	0.07143	0.07067	0.17264	0.17264	0.05138	0.05138	0.09835	0.09835	0.0688	0.9312	0.19	0.2	True	1.30524
22-CG1544-RA_5	CG1544	1	1.10512	0.0875	0.08931	0.0892	0.08747	0.17766	0.17766	0.05801	0.05801	0.1358	0.1358	0.108	0.892	0.23	0.23	True	0.53796
24-CG4180-RA_6	CG4180	1	1.10509	0.1734	0.16955	0.16943	0.17341	0.35965	0.35965	0.12013	0.12013	0.25943	0.25943	0.2656	0.7344	0.4	0.41	True	-11.8588
2-CG31233-RA_2	CG31233	1	1.10487	0.16406	0.1697	0.1695	0.16388	0.34484	0.34484	0.11595	0.11595	0.24469	0.24469	0.261	0.739	0.39	0.4	True	-5.00433
3-CG9655-RA_1	CG9655	1	1.10466	0.08754	0.08792	0.08785	0.08754	0.20669	0.20669	0.06078	0.06078	0.1226	0.1226	0.1102	0.8898	0.23	0.24	True	0.13655
23-CG41056-RA_5	CG41056	1	1.1046	0.1414	0.14092	0.14092	0.14118	0.26986	0.26986	0.09469	0.09469	0.22136	0.22136	0.2172	0.7828	0.33	0.34	True	-4.68435
22-CG14489-RA_1	CG14489	1	1.10422	0.07277	0.07397	0.07395	0.0728	0.17205	0.17205	0.05205	0.05205	0.1052	0.1052	0.075	0.925	0.19	0.2	True	2.29333
15-CG13053-RA_3	CG13053	1	1.10419	0.1567	0.15979	0.15977	0.15633	0.36803	0.36803	0.10534	0.10534	0.20394	0.20394	0.2517	0.7483	0.37	0.37	True	-18.5909
23-CG1467-RA_1	CG1467	1	1.10417	0.07134	0.07513	0.07513	0.07131	0.14223	0.14223	0.04931	0.04931	0.11692	0.11692	0.0733	0.9267	0.19	0.2	True	1.97252
23-CG2079-RA_1	CG2079	1	1.10408	0.06869	0.06762	0.06762	0.06867	0.16763	0.16763	0.04861	0.04861	0.0979	0.0979	0.063	0.937	0.18	0.19	True	0.81717
23-CG17946-RA_4	CG17946	1	1.10408	0.16436	0.16938	0.16945	0.16438	0.34699	0.34699	0.11683	0.11683	0.25263	0.25263	0.2674	0.7326	0.39	0.4	True	-10.1826
3-CG12151-RA_1	CG12151	1	1.10407	0.12847	0.13171	0.13126	0.12822	0.30151	0.30151	0.08927	0.08927	0.17617	0.17617	0.2091	0.7909	0.32	0.33	True	-4.86049
6-CG11880-RB_2	CG11880	1	1.10399	0.09438	0.098	0.09796	0.09426	0.22522	0.22522	0.06739	0.06739	0.12922	0.12922	0.1347	0.8653	0.25	0.26	True	-2.27535
18-CG5357-RA_3	CG5357	1	1.10382	0.2483	0.23873	0.23873	0.24815	0.52544	0.52544	0.17574	0.17574	0.37723	0.37723	0.332	0.668	0.22	0.22	True	-9.65673
9-CG30118-RA_1	CG30118	1	1.10367	0.10715	0.1094	0.10933	0.1071	0.26749	0.26749	0.07605	0.07605	0.14681	0.14681	0.1672	0.8328	0.28	0.28	True	-6.78591
23-CG9786-RA_7	CG9786	1	1.10366	0.11036	0.11582	0.11569	0.11028	0.27334	0.27334	0.07957	0.07957	0.15253	0.15253	0.1753	0.8247	0.28	0.29	True	-5.90174
18-CG9907-RA_6	CG9907	1	1.10364	0.17282	0.16933	0.16935	0.17251	0.31892	0.31892	0.11551	0.11551	0.27883	0.27883	0.2561	0.7439	0.39	0.4	True	-7.49603
17-CG14610-RA_1	CG14610	1	1.10361	0.19329	0.20839	0.20833	0.19323	0.42201	0.42201	0.1339	0.1339	0.28223	0.28223	0.3042	0.6958	0.45	0.45	True	-16.2917
15-CG31427-RA_2	CG31427	1	1.10333	0.15022	0.15264	0.15249	0.15022	0.27989	0.27989	0.10365	0.10365	0.24077	0.24077	0.2354	0.7646	0.36	0.36	True	-4.38343
23-CG11875-RA_5	CG11875	1	1.10317	0.07501	0.07624	0.07625	0.07486	0.17001	0.17001	0.05364	0.05364	0.10945	0.10945	0.0835	0.9165	0.2	0.21	True	0.84884
12-CG12737-RA_1	CG12737	1	1.10313	0.1238	0.12567	0.12567	0.12368	0.31405	0.31405	0.08852	0.08852	0.16792	0.16792	0.2004	0.7996	0.31	0.32	True	-5.31022
23-CG5876-RA_19	CG5876	1	1.10305	0.12092	0.12374	0.12319	0.12089	0.22439	0.22439	0.08269	0.08269	0.20257	0.20257	0.1885	0.8115	0.3	0.31	True	-1.87558
23-CG33116-RA_17	CG33116	1	1.10293	0.10455	0.10353	0.10353	0.10443	0.24485	0.24485	0.07199	0.07199	0.14787	0.14787	0.1559	0.8441	0.27	0.28	True	-4.58334
2-CG6070-RA_1	CG6070	1	1.10277	0.11207	0.11144	0.11127	0.11185	0.25908	0.25908	0.07818	0.07818	0.15349	0.15349	0.1708	0.8292	0.28	0.29	True	-4.30473
2-CG5215-RA_1	CG5215	1	1.10249	0.17511	0.17413	0.17388	0.17485	0.32467	0.32467	0.11859	0.11859	0.2792	0.2792	0.2693	0.7307	0.4	0.41	True	-8.31299
16-CG6213-RA_1	CG6213	1	1.10231	0.09417	0.09677	0.09654	0.09419	0.211	0.211	0.06536	0.06536	0.13636	0.13636	0.1277	0.8723	0.24	0.25	True	-0.25251
17-CG30345-RA_1	CG30345	1	1.10228	0.16064	0.15982	0.15975	0.16053	0.34663	0.34663	0.11116	0.11116	0.22704	0.22704	0.2501	0.7499	0.38	0.38	True	-12.6309
2-CG2233-RA_2	CG2233	1	1.10211	0.12024	0.12471	0.12471	0.12026	0.29497	0.29497	0.08517	0.08517	0.16592	0.16592	0.2063	0.7937	0.3	0.31	True	-7.82335
3-CG12085-RB_1	CG12085	1	1.10197	0.08872	0.08629	0.08628	0.0887	0.20791	0.20791	0.06328	0.06328	0.12232	0.12232	0.1156	0.8844	0.23	0.24	True	-3.12524
22-CG9738-RA_1	CG9738	1	1.10195	0.1402	0.15043	0.15042	0.13998	0.28669	0.28669	0.10038	0.10038	0.23029	0.23029	0.2362	0.7638	0.35	0.36	True	-5.73667
3-CG31221-RA_3	CG31221	1	1.10189	0.09072	0.09306	0.09306	0.0905	0.18912	0.18912	0.06517	0.06517	0.1407	0.1407	0.1307	0.8693	0.24	0.25	True	0.12359
6-CG5428-RA_1	CG5428	1	1.10185	0.11189	0.11229	0.11226	0.11177	0.21713	0.21713	0.07732	0.07732	0.17715	0.17715	0.1743	0.8257	0.27	0.29	True	-2.8985
3-CG8952-RA_1	CG8952	1	1.10176	0.11146	0.1116	0.11156	0.11136	0.25061	0.25061	0.07862	0.07862	0.15211	0.15211	0.1746	0.8254	0.28	0.29	True	-6.15773
2-CG3523-RA_2	CG3523	1	1.10141	0.15292	0.1556	0.15485	0.15278	0.38007	0.38007	0.10912	0.10912	0.20052	0.20052	0.2632	0.7368	0.39	0.37	True	-9.11798
18-CG4385-RB_1	CG4385	1	1.10136	0.12427	0.12638	0.12565	0.1241	0.22684	0.22684	0.08309	0.08309	0.19182	0.19182	0.1853	0.8147	0.3	0.31	True	-0.96622
2-CG10506-RA_4	CG10506	1	1.10125	0.21346	0.21873	0.21864	0.21341	0.39662	0.39662	0.14335	0.14335	0.34419	0.34419	0.3122	0.6878	0.46	0.47	True	-5.38398
23-CG32721-RA_1	CG32721	1	1.10121	0.10343	0.10673	0.10643	0.10317	0.25087	0.25087	0.07158	0.07158	0.13987	0.13987	0.1622	0.8378	0.26	0.27	True	-5.73559
11-CG7001-RA_1	CG7001	1	1.10118	0.10189	0.10441	0.10439	0.10188	0.22361	0.22361	0.07191	0.07191	0.14551	0.14551	0.158	0.842	0.26	0.27	True	-1.04406
3-CG17867-RA_2	CG17867	1	1.10109	0.15844	0.16579	0.16575	0.15843	0.31892	0.31892	0.10985	0.10985	0.25141	0.25141	0.2591	0.7409	0.38	0.39	True	-8.95165
47-CG7050-RA_3	CG7050	1	1.10101	0.11366	0.11086	0.11065	0.11356	0.26958	0.26958	0.0773	0.0773	0.14695	0.14695	0.1741	0.8259	0.28	0.29	True	-10.1509
12-CG7112-RA_3	CG7112	1	1.10096	0.09129	0.09289	0.09289	0.09129	0.20825	0.20825	0.06418	0.06418	0.13297	0.13297	0.1297	0.8703	0.24	0.25	True	-3.43668
18-CG8649-RA_2	CG8649	1	1.10092	0.1865	0.18511	0.18508	0.1865	0.37276	0.37276	0.13086	0.13086	0.2937	0.2937	0.2813	0.7187	0.41	0.43	True	-6.12351
17-CG13694-RA_1	CG13694	1	1.10076	0.16979	0.1697	0.16901	0.16974	0.36766	0.36766	0.11633	0.11633	0.236	0.236	0.2648	0.7352	0.4	0.41	True	-13.4379
9-CG9825-RA_1	CG9825	1	1.10061	0.06334	0.06282	0.06257	0.06321	0.12551	0.12551	0.04469	0.04469	0.10102	0.10102	0.054	0.946	0.17	0.18	True	4.1907
23-CG11458-RA_1	CG11458	1	1.10034	0.14979	0.15344	0.15333	0.14975	0.35227	0.35227	0.10571	0.10571	0.20277	0.20277	0.2511	0.7489	0.37	0.37	True	-12.8566
23-CG4266-RA_2	CG4266	1	1.10033	0.20316	0.20876	0.20808	0.20286	0.39663	0.39663	0.13546	0.13546	0.3062	0.3062	0.3065	0.6935	0.45	0.46	True	-6.0528
23-CG5192-RB_2	CG5192	1	1.10022	0.12394	0.12895	0.1289	0.12384	0.30113	0.30113	0.09162	0.09162	0.17837	0.17837	0.2108	0.7892	0.32	0.33	True	-9.80229
18-CG1906-RA_4	CG1906	1	1.10012	0.22845	0.23706	0.23689	0.22845	0.47612	0.47612	0.15677	0.15677	0.33002	0.33002	0.3358	0.6642	0.49	0.5	True	-8.65917
2-CG5442-RA_1	CG5442	1	1.10005	0.1166	0.11813	0.11811	0.11661	0.26351	0.26351	0.08177	0.08177	0.16397	0.16397	0.1891	0.8109	0.3	0.3	True	-5.34898
16-CG33263-RA_1	CG33263	1	1.10004	0.14582	0.15465	0.15459	0.14567	0.3137	0.3137	0.10445	0.10445	0.22157	0.22157	0.247	0.753	0.36	0.37	True	-9.37817
24-CG12324-RA_1	CG12324	1	1.09998	0.17771	0.17543	0.17538	0.17765	0.34654	0.34654	0.11888	0.11888	0.26901	0.26901	0.2798	0.7202	0.41	0.42	True	-10.6868
1-CG32087-RA_1	CG32087	1	1.09987	0.123	0.12804	0.12799	0.12298	0.29821	0.29821	0.08779	0.08779	0.17678	0.17678	0.2124	0.7876	0.32	0.32	True	-9.93288
2-CG8475-RA_1	CG8475	1	1.09981	0.10323	0.10568	0.10558	0.10323	0.23568	0.23568	0.07207	0.07207	0.14497	0.14497	0.1613	0.8387	0.26	0.28	True	-2.27552
9-CG31264-RA_2	CG31264	1	1.09975	0.12622	0.1211	0.1211	0.12612	0.22572	0.22572	0.08248	0.08248	0.20226	0.20226	0.1926	0.8074	0.3	0.31	True	-2.7866
2-CG2277-RA_1	CG2277	1	1.09969	0.13173	0.13645	0.13642	0.1317	0.24472	0.24472	0.08943	0.08943	0.21176	0.21176	0.2079	0.7921	0.32	0.33	True	-1.55297
23-CR31400-RB_5	CR31400	1	1.09945	0.19065	0.19058	0.19007	0.19063	0.43454	0.43454	0.13039	0.13039	0.24975	0.24975	0.3054	0.6946	0.44	0.43	True	-10.5812
22-CG17264-RA_1	CG17264	1	1.09937	0.18086	0.18921	0.18911	0.18087	0.33821	0.33821	0.12476	0.12476	0.29669	0.29669	0.2862	0.7138	0.42	0.42	True	-8.2994
3-CG3167-RA_3	CG3167	1	1.09937	0.21214	0.23051	0.23016	0.21192	0.4135	0.4135	0.15047	0.15047	0.3536	0.3536	0.3196	0.6804	0.48	0.48	True	-8.12948
6-CG10600-RA_1	CG10600	1	1.09936	0.09475	0.09686	0.09679	0.09473	0.18647	0.18647	0.06541	0.06541	0.15182	0.15182	0.1433	0.8567	0.24	0.25	True	-0.16745
23-CG18542-RA_3	CG18542	1	1.09933	0.11824	0.12315	0.12308	0.11816	0.24894	0.24894	0.08259	0.08259	0.17454	0.17454	0.1895	0.8105	0.3	0.31	True	-2.62053
23-CG7917-RA_1	CG7917	1	1.09929	0.15007	0.15463	0.15455	0.15007	0.33495	0.33495	0.10409	0.10409	0.20569	0.20569	0.2584	0.7416	0.37	0.36	True	-5.28411
22-CG11062-RA_2	CG11062	1	1.09924	0.23606	0.24104	0.24104	0.23602	0.45891	0.45891	0.16459	0.16459	0.3964	0.3964	0.3414	0.6586	0.24	0.41	True	-14.6027
3-CG8421-RE_1	CG8421	1	1.0992	0.1428	0.14339	0.14324	0.14279	0.26584	0.26584	0.09685	0.09685	0.23955	0.23955	0.2319	0.7681	0.34	0.35	True	-1.56654
18-CG40176-RA_3	CG40176	1	1.09917	0.22742	0.22874	0.22857	0.22733	0.47018	0.47018	0.16053	0.16053	0.36047	0.36047	0.3254	0.6746	0.49	0.2	True	-9.00721
12-CG6921-RB_1	CG6921	1	1.09914	0.09304	0.09233	0.0923	0.09303	0.20391	0.20391	0.06588	0.06588	0.13208	0.13208	0.1346	0.8654	0.24	0.25	True	-0.33019
11-CG8098-RA_4	CG8098	1	1.09908	0.08131	0.08383	0.08383	0.08124	0.19711	0.19711	0.05974	0.05974	0.1106	0.1106	0.1162	0.8838	0.22	0.23	True	-0.55692
23-CR31853-RA_1	CR31853	1	1.09904	0.1414	0.14163	0.14153	0.14125	0.31746	0.31746	0.09825	0.09825	0.196	0.196	0.2425	0.7575	0.35	0.35	True	-9.55278
23-CG33129-RC_1	CG33129	1	1.09895	0.23016	0.25439	0.25398	0.23011	0.47143	0.47143	0.15547	0.15547	0.36835	0.36835	0.3436	0.6564	0.23	0.18	True	-6.65868
3-CG12047-RB_1	CG12047	1	1.09879	0.18353	0.19302	0.193	0.18332	0.44408	0.44408	0.13157	0.13157	0.25579	0.25579	0.2978	0.7022	0.43	0.43	True	-9.59698
15-CG6382-RA_1	CG6382	1	1.09871	0.09763	0.09723	0.09718	0.09756	0.22701	0.22701	0.06906	0.06906	0.13811	0.13811	0.1443	0.8557	0.25	0.26	True	-0.21995
3-CG5525-RA_1	CG5525	1	1.09858	0.15328	0.16032	0.16022	0.15329	0.38231	0.38231	0.11084	0.11084	0.20937	0.20937	0.2586	0.7414	0.37	0.38	True	-13.523
23-CG6008-RA_1	CG6008	1	1.09852	0.14977	0.14756	0.14753	0.14979	0.3223	0.3223	0.10535	0.10535	0.21694	0.21694	0.2407	0.7593	0.36	0.37	True	-5.06029
23-CG12065-RA_1	CG12065	1	1.09848	0.09438	0.09543	0.09543	0.09439	0.21526	0.21526	0.06692	0.06692	0.13483	0.13483	0.1435	0.8565	0.24	0.25	True	-1.58128
16-CG17374-RA_1	CG17374	1	1.09832	0.18167	0.18817	0.18818	0.18162	0.48867	0.48867	0.1377	0.1377	0.25535	0.25535	0.2912	0.7088	0.42	0.44	True	-13.5139
1-CG9320-RA_1	CG9320	1	1.09792	0.12662	0.13161	0.13156	0.1264	0.23775	0.23775	0.08599	0.08599	0.2011	0.2011	0.2134	0.7866	0.31	0.32	True	-2.0938
17-CG2699-RA_1	CG2699	1	1.09769	0.13275	0.12963	0.12965	0.13259	0.33571	0.33571	0.09389	0.09389	0.1782	0.1782	0.2265	0.7735	0.33	0.33	True	-8.38275
23-CG1818-RA_5	CG1818	1	1.09765	0.07436	0.07365	0.07365	0.07428	0.17771	0.17771	0.05386	0.05386	0.10658	0.10658	0.0914	0.9086	0.2	0.21	True	-0.38447
15-CG9206-RA_5	CG9206	1	1.09759	0.08899	0.08774	0.08763	0.08894	0.21631	0.21631	0.06325	0.06325	0.12236	0.12236	0.1332	0.8668	0.23	0.24	True	0.27804
15-CG2637-RA_12	CG2637	1	1.09753	0.1038	0.1053	0.10495	0.10382	0.26314	0.26314	0.07432	0.07432	0.13879	0.13879	0.1712	0.8288	0.26	0.27	True	-5.06102
3-CG2028-RB_3	CG2028	1	1.09751	0.19787	0.19475	0.1947	0.19782	0.47603	0.47603	0.14132	0.14132	0.27867	0.27867	0.3088	0.6912	0.44	0.46	True	-13.7052
17-CR32658-RA_1	CR32658	1	1.09743	0.09274	0.09456	0.09447	0.09274	0.19988	0.19988	0.06412	0.06412	0.13979	0.13979	0.1382	0.8618	0.24	0.25	True	-1.53085
15-CG30409-RA_1	CG30409	1	1.09735	0.08026	0.08091	0.08083	0.08025	0.19771	0.19771	0.05621	0.05621	0.10863	0.10863	0.1121	0.8879	0.21	0.22	True	-0.59508
3-CG14645-RA_4	CG14645	1	1.09705	0.07749	0.07887	0.07887	0.07748	0.19552	0.19552	0.05541	0.05541	0.1102	0.1102	0.0981	0.9019	0.2	0.21	True	-1.22813
24-CG15281-RB_3	CG15281	1	1.09703	0.15684	0.15682	0.15664	0.15689	0.29931	0.29931	0.1029	0.1029	0.24474	0.24474	0.2649	0.7351	0.36	0.37	True	-7.03415
1-CG10479-RA_1	CG10479	1	1.09699	0.11689	0.12008	0.12004	0.11671	0.24711	0.24711	0.08489	0.08489	0.1821	0.1821	0.1977	0.8023	0.3	0.31	True	-5.66112
23-CG33503-RA_7	CG33503	1	1.09692	0.14909	0.15604	0.15588	0.14909	0.33402	0.33402	0.10633	0.10633	0.2188	0.2188	0.2614	0.7386	0.37	0.38	True	-12.3423
3-CG7379-RA_1	CG7379	1	1.09671	0.09764	0.1008	0.10069	0.09749	0.23144	0.23144	0.06927	0.06927	0.13551	0.13551	0.16	0.84	0.25	0.26	True	-3.977
22-CG10624-RA_1	CG10624	1	1.09669	0.12144	0.11776	0.11765	0.12133	0.2592	0.2592	0.08416	0.08416	0.17714	0.17714	0.1987	0.8013	0.3	0.31	True	-6.65056
2-CG11318-RA_2	CG11318	1	1.09663	0.09365	0.09653	0.09653	0.09354	0.18806	0.18806	0.06665	0.06665	0.15146	0.15146	0.1435	0.8565	0.24	0.26	True	-0.41897
23-CG13779-RA_3	CG13779	1	1.09655	0.14276	0.13991	0.13993	0.14274	0.32069	0.32069	0.0993	0.0993	0.19905	0.19905	0.2467	0.7533	0.35	0.35	True	-11.3477
23-CG1403-RA_3	CG1403	1	1.09652	0.11275	0.11721	0.11718	0.11272	0.26715	0.26715	0.07937	0.07937	0.15563	0.15563	0.1946	0.8054	0.29	0.29	True	-5.87183
16-CG7603-RA_1	CG7603	1	1.09649	0.13184	0.12782	0.12763	0.13151	0.26972	0.26972	0.08891	0.08891	0.19435	0.19435	0.2158	0.7842	0.31	0.33	True	-3.63601
1-CG33199-RA_2	CG33199	1	1.09644	0.13295	0.14248	0.1424	0.13288	0.30158	0.30158	0.09604	0.09604	0.19493	0.19493	0.2386	0.7614	0.34	0.35	True	-5.46572
3-CG14185-RA_1	CG14185	1	1.09636	0.07903	0.07972	0.07972	0.079	0.18776	0.18776	0.05667	0.05667	0.11414	0.11414	0.1017	0.8983	0.21	0.22	True	-0.61234
1-CG11700-RA_4	CG11700	1	1.09635	0.12823	0.12476	0.12472	0.12815	0.32047	0.32047	0.08866	0.08866	0.17663	0.17663	0.2166	0.7834	0.32	0.32	True	-11.5996
2-CG14230-RA_1	CG14230	1	1.09635	0.1282	0.13561	0.13546	0.12751	0.2441	0.2441	0.08851	0.08851	0.21786	0.21786	0.2176	0.7824	0.31	0.33	True	-2.88794
2-CG5183-RB_1	CG5183	1	1.09595	0.06216	0.06011	0.06005	0.06212	0.15165	0.15165	0.04407	0.04407	0.08811	0.08811	0.0578	0.9422	0.17	0.17	True	3.62049
23-CG10137-RA_7	CG10137	1	1.0959	0.18631	0.1742	0.17424	0.18624	0.386	0.386	0.12781	0.12781	0.2718	0.2718	0.299	0.701	0.42	0.43	True	-13.4531
3-CG31662-RA_4	CG31662	1	1.09575	0.12528	0.12967	0.12968	0.1251	0.30546	0.30546	0.09126	0.09126	0.17732	0.17732	0.2168	0.7832	0.32	0.33	True	-10.7726
3-CG12340-RA_2	CG12340	1	1.09574	0.12489	0.12437	0.1241	0.1249	0.22831	0.22831	0.08302	0.08302	0.20654	0.20654	0.2117	0.7883	0.3	0.32	True	-3.03196
3-CG7059-RA_1	CG7059	1	1.09568	0.17681	0.19075	0.19072	0.17659	0.35505	0.35505	0.12264	0.12264	0.27604	0.27604	0.2931	0.7069	0.41	0.42	True	-9.95226
2-CR33258-RA_1	CR33258	1	1.09566	0.1087	0.11056	0.11058	0.10862	0.20057	0.20057	0.07436	0.07436	0.18001	0.18001	0.1749	0.8251	0.27	0.28	True	-0.16584
3-CG8146-RA_1	CG8146	1	1.09557	0.08742	0.08325	0.08323	0.08724	0.1971	0.1971	0.05952	0.05952	0.11622	0.11622	0.124	0.876	0.22	0.23	True	-0.8255
2-CG6432-RA_2	CG6432	1	1.09557	0.08502	0.08634	0.08624	0.08488	0.17465	0.17465	0.05897	0.05897	0.13498	0.13498	0.1229	0.8771	0.22	0.23	True	-0.64333
19-CG13348-RA_4	CG13348	1	1.09553	0.0574	0.05748	0.05748	0.05732	0.13326	0.13326	0.04095	0.04095	0.0831	0.0831	0.0463	0.9537	0.16	0.16	True	3.6754
2-CG2227-RA_1	CG2227	1	1.09552	0.10673	0.10896	0.10895	0.10666	0.21304	0.21304	0.07389	0.07389	0.17021	0.17021	0.1771	0.8229	0.27	0.28	True	-0.00352
8-CG14605-RB_2	CG14605	1	1.09544	0.14316	0.15051	0.15043	0.14323	0.28718	0.28718	0.10005	0.10005	0.23167	0.23167	0.2513	0.7487	0.35	0.36	True	-7.98128
23-CG17068-RA_5	CG17068	1	1.09541	0.17221	0.17122	0.17074	0.17214	0.35084	0.35084	0.11808	0.11808	0.24856	0.24856	0.2852	0.7148	0.4	0.4	True	-4.19195
14-CG32180-RA_1	CG32180	1	1.09541	0.1177	0.11476	0.1146	0.1175	0.23231	0.23231	0.08132	0.08132	0.18346	0.18346	0.1918	0.8082	0.29	0.31	True	-3.713
17-CG14996-RB_2	CG14996	1	1.09537	0.15045	0.15165	0.1515	0.15045	0.30038	0.30038	0.10507	0.10507	0.24085	0.24085	0.256	0.744	0.36	0.37	True	-2.97158
8-CG15398-RA_1	CG15398	1	1.09533	0.07639	0.07656	0.07651	0.07616	0.15659	0.15659	0.05265	0.05265	0.11671	0.11671	0.0998	0.9002	0.2	0.21	True	1.96076
12-CG9733-RA_2	CG9733	1	1.09531	0.12589	0.12679	0.12667	0.12585	0.22802	0.22802	0.08221	0.08221	0.20153	0.20153	0.2054	0.7946	0.3	0.31	True	-1.79948
3-CG8544-RB_1	CG8544	1	1.09522	0.09903	0.09839	0.09841	0.09874	0.17508	0.17508	0.06373	0.06373	0.16019	0.16019	0.1431	0.8569	0.24	0.25	True	1.065
3-CG12439-RA_4	CG12439	1	1.09518	0.11536	0.11893	0.11894	0.11533	0.21608	0.21608	0.07927	0.07927	0.18637	0.18637	0.1952	0.8048	0.29	0.3	True	-2.45172
13-CG18102-RB_1	CG18102	1	1.09512	0.12282	0.12418	0.12409	0.1225	0.29866	0.29866	0.08604	0.08604	0.1702	0.1702	0.2157	0.7843	0.31	0.31	True	-7.13822
23-CG5106-RA_1	CG5106	1	1.09502	0.13887	0.13913	0.13912	0.13887	0.29085	0.29085	0.09686	0.09686	0.20501	0.20501	0.242	0.758	0.34	0.35	True	-6.34892
9-CG8669-RA_4	CG8669	1	1.09497	0.17166	0.18668	0.18671	0.17138	0.42175	0.42175	0.12099	0.12099	0.24078	0.24078	0.2966	0.7034	0.41	0.41	True	-12.9473
3-CG32152-RA_1	CG32152	1	1.09492	0.09787	0.09477	0.09477	0.09777	0.20978	0.20978	0.06832	0.06832	0.1388	0.1388	0.1537	0.8463	0.25	0.26	True	-3.469
3-CG7340-RA_6	CG7340	1	1.09489	0.13496	0.13807	0.13796	0.13478	0.29993	0.29993	0.09632	0.09632	0.19997	0.19997	0.2398	0.7602	0.33	0.35	True	-4.9482
23-CG2082-RC_13	CG2082	1	1.09465	0.14893	0.16197	0.16195	0.14897	0.34312	0.34312	0.11059	0.11059	0.23071	0.23071	0.2659	0.7341	0.37	0.39	True	-11.7867
3-CG13102-RA_1	CG13102	1	1.09455	0.11618	0.11118	0.11118	0.11608	0.28654	0.28654	0.08211	0.08211	0.15104	0.15104	0.1986	0.8014	0.29	0.29	True	-12.2767
2-CG7107-RA_1	CG7107	1	1.09443	0.23816	0.24787	0.24778	0.2379	0.52858	0.52858	0.16199	0.16199	0.31699	0.31699	0.3478	0.6522	0.35	0.16	True	-14.5859
12-CG12236-RB_1	CG12236	1	1.09441	0.09006	0.08699	0.08694	0.09005	0.20463	0.20463	0.06438	0.06438	0.12792	0.12792	0.1326	0.8674	0.23	0.24	True	-0.1866
3-CG11211-RA_1	CG11211	1	1.09429	0.20972	0.19916	0.19907	0.20952	0.38905	0.38905	0.13961	0.13961	0.33637	0.33637	0.3206	0.6794	0.45	0.46	True	-9.40721
3-CG32393-RA_1	CG32393	1	1.09418	0.16374	0.16041	0.16031	0.16313	0.3294	0.3294	0.10854	0.10854	0.23907	0.23907	0.2697	0.7303	0.37	0.38	True	-6.34031
23-CG6544-RC_2	CG6544	1	1.09403	0.20818	0.20983	0.20985	0.20815	0.43294	0.43294	0.14315	0.14315	0.30882	0.30882	0.3258	0.6742	0.46	0.47	True	-7.5464
18-CG15046-RA_1	CG15046	1	1.09398	0.10622	0.10754	0.10741	0.10614	0.24297	0.24297	0.07612	0.07612	0.14797	0.14797	0.1817	0.8183	0.27	0.28	True	-5.90274
13-CG31052-RA_1	CG31052	1	1.09389	0.10751	0.1082	0.10774	0.10752	0.2118	0.2118	0.07425	0.07425	0.17015	0.17015	0.1853	0.8147	0.27	0.28	True	-3.19787
2-CG1424-RA_1	CG1424	1	1.09375	0.14468	0.15281	0.15283	0.1447	0.30948	0.30948	0.10354	0.10354	0.23447	0.23447	0.2542	0.7458	0.35	0.37	True	-7.25022
22-CG2714-RB_1	CG2714	1	1.09358	0.06974	0.07373	0.07371	0.06966	0.17183	0.17183	0.05136	0.05136	0.1012	0.1012	0.0952	0.9048	0.19	0.2	True	0.97622
2-CG7008-RA_3	CG7008	1	1.09352	0.13401	0.13067	0.13062	0.13376	0.33727	0.33727	0.0963	0.0963	0.18071	0.18071	0.2351	0.7649	0.33	0.34	True	-7.20712
23-CG31461-RA_4	CG31461	1	1.09349	0.19663	0.19156	0.19157	0.19658	0.36586	0.36586	0.13313	0.13313	0.31455	0.31455	0.3077	0.6923	0.43	0.44	True	-9.97725
14-CG31522-RA_1	CG31522	1	1.09324	0.12999	0.131	0.13053	0.12991	0.26296	0.26296	0.08755	0.08755	0.18878	0.18878	0.2245	0.7755	0.32	0.32	True	-2.12879
22-CG5850-RA_1	CG5850	1	1.09316	0.0851	0.08318	0.08313	0.0849	0.19902	0.19902	0.06031	0.06031	0.11698	0.11698	0.1286	0.8714	0.22	0.23	True	-3.93018
10-CG14205-RA_1	CG14205	1	1.09306	0.12257	0.12212	0.12209	0.12247	0.27611	0.27611	0.08238	0.08238	0.16545	0.16545	0.2151	0.7849	0.3	0.3	True	-7.45807
3-CG10959-RA_1	CG10959	1	1.09306	0.09048	0.09168	0.09156	0.09028	0.17807	0.17807	0.06294	0.06294	0.14412	0.14412	0.1371	0.8629	0.23	0.24	True	-0.567
2-CG40113-RB_2	CG40113	1	1.09303	0.08662	0.08563	0.08546	0.08657	0.20607	0.20607	0.0619	0.0619	0.12073	0.12073	0.1359	0.8641	0.23	0.23	True	-3.79347
8-CG6433-RA_1	CG6433	1	1.09303	0.08639	0.08841	0.08834	0.08619	0.17787	0.17787	0.05956	0.05956	0.133	0.133	0.1275	0.8725	0.22	0.23	True	-0.12414
2-CG3239-RA_2	CG3239	1	1.09287	0.13783	0.13467	0.1345	0.13782	0.3089	0.3089	0.09544	0.09544	0.18317	0.18317	0.2369	0.7631	0.34	0.35	True	-11.8282
2-CG10849-RA_1	CG10849	1	1.09279	0.18146	0.19805	0.19778	0.18136	0.36696	0.36696	0.1338	0.1338	0.32038	0.32038	0.3085	0.6915	0.42	0.45	True	-5.30113
8-CG10737-RC_1	CG10737	1	1.0927	0.08063	0.08291	0.08291	0.08053	0.14836	0.14836	0.05517	0.05517	0.13858	0.13858	0.1157	0.8843	0.21	0.22	True	2.22591
23-CG8012-RA_1	CG8012	1	1.09264	0.11299	0.11695	0.11664	0.11292	0.2488	0.2488	0.07929	0.07929	0.17052	0.17052	0.1991	0.8009	0.29	0.3	True	-3.82495
1-CG13374-RA_1	CG13374	1	1.09255	0.13445	0.1392	0.13879	0.13442	0.28286	0.28286	0.0957	0.0957	0.20156	0.20156	0.2411	0.7589	0.33	0.34	True	-8.02562
3-CG13049-RA_1	CG13049	1	1.09254	0.10042	0.09732	0.09725	0.10039	0.24291	0.24291	0.07218	0.07218	0.13618	0.13618	0.1629	0.8371	0.25	0.26	True	-4.27436
1-CG6447-RA_2	CG6447	1	1.09248	0.20907	0.21387	0.2138	0.20907	0.46241	0.46241	0.15175	0.15175	0.33171	0.33171	0.3328	0.6672	0.46	0.49	True	-9.42727
23-CG4464-RB_3	CG4464	1	1.09247	0.06323	0.0633	0.06325	0.06308	0.15838	0.15838	0.04633	0.04633	0.08976	0.08976	0.0702	0.9298	0.17	0.18	True	2.65054
6-CG12341-RA_1	CG12341	1	1.09232	0.12486	0.13004	0.13004	0.12471	0.27507	0.27507	0.08856	0.08856	0.18676	0.18676	0.2266	0.7734	0.32	0.32	True	-8.54111
17-CG5060-RA_1	CG5060	1	1.09225	0.19408	0.19597	0.19571	0.19404	0.41951	0.41951	0.13041	0.13041	0.28004	0.28004	0.3182	0.6818	0.44	0.45	True	-16.0091
23-CG15168-RA_1	CG15168	1	1.09217	0.14805	0.15862	0.15826	0.14808	0.3644	0.3644	0.11017	0.11017	0.2159	0.2159	0.2694	0.7306	0.37	0.38	True	-11.1298
23-CG15367-RA_1	CG15367	1	1.09216	0.09657	0.09955	0.09956	0.09657	0.24767	0.24767	0.07046	0.07046	0.13212	0.13212	0.1652	0.8348	0.25	0.26	True	-2.32412
15-CG12832-RA_2	CG12832	1	1.09213	0.10983	0.11122	0.1112	0.1097	0.23048	0.23048	0.07557	0.07557	0.16425	0.16425	0.1898	0.8102	0.28	0.29	True	-2.67711
22-CR32314-RA_3	CR32314	1	1.09211	0.09804	0.09734	0.09734	0.09806	0.19169	0.19169	0.06632	0.06632	0.15292	0.15292	0.159	0.841	0.25	0.26	True	-0.62373
23-CG14666-RA_3	CG14666	1	1.09205	0.19669	0.19995	0.19987	0.19645	0.43238	0.43238	0.13663	0.13663	0.28864	0.28864	0.3177	0.6823	0.45	0.45	True	-17.9709
23-CG7870-RA_3	CG7870	1	1.09196	0.13824	0.13701	0.13691	0.13813	0.28642	0.28642	0.09607	0.09607	0.20429	0.20429	0.2413	0.7587	0.34	0.35	True	-7.84119
2-CG8058-RA_1	CG8058	1	1.0919	0.06799	0.0689	0.06885	0.06793	0.17423	0.17423	0.05014	0.05014	0.09545	0.09545	0.0882	0.9118	0.19	0.19	True	-1.70774
14-CG12995-RB_1	CG12995	1	1.0919	0.08722	0.08557	0.08561	0.08721	0.17844	0.17844	0.05996	0.05996	0.13052	0.13052	0.1295	0.8705	0.22	0.23	True	-0.21221
3-CG10220-RA_3	CG10220	1	1.0918	0.16828	0.18052	0.18027	0.1681	0.34511	0.34511	0.12602	0.12602	0.29778	0.29778	0.2916	0.7084	0.4	0.43	True	-8.66628
23-CG11861-RA_8	CG11861	1	1.09176	0.08034	0.08157	0.08154	0.07994	0.17735	0.17735	0.05509	0.05509	0.11488	0.11488	0.1213	0.8787	0.21	0.21	True	1.81426
1-CG7377-RA_1	CG7377	1	1.09168	0.1414	0.14897	0.14863	0.14135	0.32114	0.32114	0.10359	0.10359	0.21505	0.21505	0.2664	0.7336	0.36	0.37	True	-10.4265
12-CG18417-RA_5	CG18417	1	1.09167	0.14618	0.14586	0.14578	0.14611	0.27135	0.27135	0.09768	0.09768	0.23628	0.23628	0.2552	0.7448	0.35	0.36	True	-5.6465
1-CG8165-RA_1	CG8165	1	1.09149	0.09631	0.10148	0.1015	0.0961	0.20757	0.20757	0.07085	0.07085	0.15797	0.15797	0.1751	0.8249	0.26	0.27	True	-3.29938
23-CG7959-RA_5	CG7959	1	1.0913	0.10861	0.11208	0.11188	0.10863	0.21696	0.21696	0.0758	0.0758	0.18094	0.18094	0.1916	0.8084	0.28	0.29	True	-2.91484
23-CG9035-RA_1	CG9035	1	1.09128	0.08973	0.09	0.08993	0.08973	0.19409	0.19409	0.0627	0.0627	0.1298	0.1298	0.1462	0.8538	0.23	0.24	True	0.71941
2-CG30287-RA_1	CG30287	1	1.09128	0.18822	0.18891	0.18891	0.18817	0.40486	0.40486	0.12869	0.12869	0.26728	0.26728	0.3149	0.6851	0.44	0.43	True	-11.7975
9-CG8378-RA_1	CG8378	1	1.0912	0.13671	0.13952	0.13942	0.13655	0.30448	0.30448	0.09657	0.09657	0.18728	0.18728	0.2501	0.7499	0.34	0.34	True	-4.53827
23-CG9195-RA_14	CG9195	1	1.09117	0.12069	0.12069	0.12066	0.12059	0.28661	0.28661	0.08664	0.08664	0.16684	0.16684	0.2241	0.7759	0.3	0.31	True	-4.08226
23-CG1637-RA_1	CG1637	1	1.09106	0.12177	0.12258	0.12251	0.12167	0.26886	0.26886	0.08753	0.08753	0.17736	0.17736	0.2123	0.7877	0.31	0.32	True	-7.36079
1-CG13063-RA_1	CG13063	1	1.09092	0.13734	0.14371	0.14369	0.13735	0.29593	0.29593	0.09487	0.09487	0.19405	0.19405	0.2516	0.7484	0.34	0.34	True	-8.49635
12-CG9587-RA_1	CG9587	1	1.09082	0.12906	0.13013	0.13008	0.12901	0.24014	0.24014	0.08917	0.08917	0.2137	0.2137	0.2231	0.7769	0.31	0.33	True	-2.51283
3-CG10913-RA_2	CG10913	1	1.09078	0.10737	0.11216	0.11211	0.10722	0.21621	0.21621	0.07685	0.07685	0.182	0.182	0.1936	0.8064	0.28	0.29	True	-1.43361
17-CG18549-RA_4	CG18549	1	1.09071	0.15791	0.16534	0.16532	0.15791	0.30199	0.30199	0.10957	0.10957	0.26474	0.26474	0.2851	0.7149	0.38	0.39	True	-3.22294
17-CG15055-RA_1	CG15055	1	1.0907	0.27244	0.27423	0.27394	0.27221	0.57134	0.57134	0.17608	0.17608	0.34467	0.34467	0.3737	0.6263	0.21	0.37	True	-20.5267
18-CG32356-RA_2	CG32356	1	1.0907	0.19973	0.19752	0.19752	0.19979	0.38797	0.38797	0.13317	0.13317	0.31561	0.31561	0.3168	0.6832	0.45	0.45	True	-12.1507
3-CG3799-RA_3	CG3799	1	1.09059	0.11512	0.11655	0.1165	0.11514	0.22684	0.22684	0.07693	0.07693	0.18474	0.18474	0.2056	0.7944	0.29	0.3	True	-2.79108
16-CG10901-RB_1	CG10901	1	1.09035	0.12051	0.12165	0.12162	0.12051	0.30173	0.30173	0.08535	0.08535	0.17127	0.17127	0.2148	0.7852	0.3	0.32	True	-7.98603
18-CG9267-RA_7	CG9267	1	1.09031	0.10065	0.09608	0.096	0.10062	0.21477	0.21477	0.07008	0.07008	0.14271	0.14271	0.16	0.84	0.25	0.26	True	-2.88756
2-CG31132-RA_2	CG31132	1	1.0903	0.22835	0.24142	0.24118	0.22847	0.50549	0.50549	0.16562	0.16562	0.35932	0.35932	0.3442	0.6558	0.18	0.25	True	-8.0616
2-CG9577-RA_4	CG9577	1	1.09017	0.20288	0.21572	0.21567	0.2023	0.40635	0.40635	0.14002	0.14002	0.32334	0.32334	0.3329	0.6671	0.46	0.46	True	-9.4042
1-CG10101-RA_2	CG10101	1	1.09008	0.12178	0.12009	0.12006	0.12178	0.26644	0.26644	0.08511	0.08511	0.17602	0.17602	0.2205	0.7795	0.31	0.32	True	-6.53934
11-CG10072-RA_1	CG10072	1	1.09002	0.06315	0.06551	0.06545	0.06314	0.14618	0.14618	0.04485	0.04485	0.0914	0.0914	0.081	0.919	0.17	0.18	True	2.21628
3-CG32454-RA_2	CG32454	1	1.09002	0.13307	0.13903	0.13871	0.13307	0.2487	0.2487	0.09233	0.09233	0.21708	0.21708	0.2341	0.7659	0.32	0.33	True	-4.3028
5-CG1965-RA_1	CG1965	1	1.08964	0.09061	0.09163	0.09145	0.09049	0.19412	0.19412	0.0618	0.0618	0.13098	0.13098	0.1501	0.8499	0.23	0.24	True	-2.43862
12-CG3994-RA_2	CG3994	1	1.08955	0.08038	0.08014	0.08011	0.08031	0.19924	0.19924	0.05762	0.05762	0.1102	0.1102	0.1248	0.8752	0.21	0.22	True	-2.10416
8-CG4738-RA_3	CG4738	1	1.08954	0.07625	0.07436	0.07438	0.07609	0.17353	0.17353	0.05488	0.05488	0.10933	0.10933	0.1102	0.8898	0.2	0.21	True	1.33178
12-CG30353-RA_1	CG30353	1	1.08951	0.14125	0.14903	0.149	0.14114	0.26641	0.26641	0.09847	0.09847	0.23256	0.23256	0.2501	0.7499	0.34	0.35	True	-5.37907
23-CG18087-RA_1	CG18087	1	1.0895	0.1721	0.17464	0.17454	0.17205	0.33706	0.33706	0.11613	0.11613	0.25689	0.25689	0.3018	0.6982	0.4	0.41	True	-8.08662
3-CG30043-RA_2	CG30043	1	1.08934	0.15258	0.15965	0.15948	0.15255	0.32215	0.32215	0.10776	0.10776	0.24317	0.24317	0.2771	0.7229	0.37	0.38	True	-9.80356
23-CG4239-RA_9	CG4239	1	1.08934	0.07489	0.07594	0.07584	0.07481	0.14508	0.14508	0.05	0.05	0.12147	0.12147	0.1064	0.8936	0.19	0.2	True	2.10546
3-CG4446-RA_1	CG4446	1	1.08917	0.12593	0.13044	0.13027	0.12592	0.27576	0.27576	0.08798	0.08798	0.17595	0.17595	0.2351	0.7649	0.32	0.32	True	-7.82882
3-CG15396-RB_1	CG15396	1	1.08916	0.14655	0.14364	0.14341	0.14624	0.33867	0.33867	0.10123	0.10123	0.19633	0.19633	0.264	0.736	0.36	0.36	True	-7.29014
17-CG2048-RB_1	CG2048	1	1.08915	0.11463	0.1121	0.11182	0.11468	0.28498	0.28498	0.08039	0.08039	0.15256	0.15256	0.2132	0.7868	0.29	0.29	True	-10.4684
2-CG5395-RA_2	CG5395	1	1.08909	0.06915	0.06979	0.06971	0.06911	0.14432	0.14432	0.04854	0.04854	0.10924	0.10924	0.092	0.908	0.18	0.19	True	3.5563
3-CG1435-RA_1	CG1435	1	1.08888	0.10613	0.10384	0.10384	0.10606	0.23125	0.23125	0.07448	0.07448	0.15666	0.15666	0.189	0.811	0.27	0.28	True	-4.54453
6-CG10895-RC_7	CG10895	1	1.08887	0.22437	0.20958	0.2095	0.22373	0.41026	0.41026	0.14573	0.14573	0.3438	0.3438	0.3341	0.6659	0.47	0.48	True	-6.35796
23-CG8083-RA_1	CG8083	1	1.08863	0.15485	0.15914	0.15879	0.15425	0.36791	0.36791	0.11183	0.11183	0.22626	0.22626	0.2881	0.7119	0.38	0.38	True	-14.993
15-CG30159-RA_1	CG30159	1	1.08851	0.13036	0.13192	0.13175	0.13036	0.29549	0.29549	0.09454	0.09454	0.19202	0.19202	0.2427	0.7573	0.32	0.33	True	-5.95113
2-CG13008-RA_2	CG13008	1	1.08824	0.19572	0.19209	0.19188	0.19562	0.35736	0.35736	0.12917	0.12917	0.3141	0.3141	0.3218	0.6782	0.43	0.44	True	-8.29448
14-CG31363-RE_3	CG31363	1	1.08808	0.21139	0.20722	0.20692	0.21132	0.50872	0.50872	0.14142	0.14142	0.26945	0.26945	0.3419	0.6581	0.47	0.45	True	-17.3215
2-CG4187-RA_2	CG4187	1	1.08802	0.19251	0.21119	0.21083	0.19246	0.36831	0.36831	0.13119	0.13119	0.33173	0.33173	0.3212	0.6788	0.44	0.45	True	-8.49489
23-CG32169-RA_4	CG32169	1	1.08801	0.15151	0.14936	0.14931	0.15125	0.31524	0.31524	0.10504	0.10504	0.22278	0.22278	0.2768	0.7232	0.37	0.37	True	-9.00813
3-CG11290-RA_1	CG11290	1	1.08784	0.11049	0.1073	0.10728	0.11037	0.21314	0.21314	0.07515	0.07515	0.16877	0.16877	0.201	0.799	0.27	0.28	True	-1.42229
17-CG9691-RB_1	CG9691	1	1.08783	0.06177	0.06259	0.06261	0.06174	0.15589	0.15589	0.04472	0.04472	0.08509	0.08509	0.0727	0.9273	0.16	0.17	True	2.02143
16-CG3936-RA_1	CG3936	1	1.08766	0.07897	0.0792	0.07914	0.07892	0.20092	0.20092	0.05587	0.05587	0.10683	0.10683	0.1344	0.8656	0.21	0.22	True	-2.53086
3-CG8931-RA_2	CG8931	1	1.08761	0.11426	0.11738	0.11742	0.11421	0.24618	0.24618	0.08168	0.08168	0.18088	0.18088	0.2185	0.7815	0.29	0.31	True	-4.88889
23-CG8680-RA_4	CG8680	1	1.08753	0.07765	0.07602	0.07585	0.07759	0.19696	0.19696	0.0563	0.0563	0.10563	0.10563	0.1158	0.8842	0.2	0.21	True	-2.51352
2-CG13804-RA_1	CG13804	1	1.08748	0.09463	0.09396	0.09383	0.09458	0.24301	0.24301	0.06892	0.06892	0.12859	0.12859	0.1746	0.8254	0.25	0.26	True	-5.28836
23-CG1268-RA_1	CG1268	1	1.08745	0.17446	0.17959	0.17953	0.17446	0.38456	0.38456	0.12761	0.12761	0.2689	0.2689	0.3111	0.6889	0.42	0.43	True	-13.0821
15-CG31513-RA_1	CG31513	1	1.08744	0.30172	0.29171	0.29093	0.30172	0.5316	0.5316	0.1925	0.1925	0.43924	0.43924	0.3848	0.6152	0.47	0.2	True	-18.2435
15-CG41099-RB_3	CG41099	1	1.08724	0.09621	0.09838	0.09833	0.09613	0.2487	0.2487	0.0705	0.0705	0.13287	0.13287	0.1796	0.8204	0.25	0.26	True	-4.35177
3-CG7769-RA_1	CG7769	1	1.08722	0.14664	0.14172	0.14157	0.14639	0.2777	0.2777	0.09816	0.09816	0.22217	0.22217	0.2614	0.7386	0.34	0.35	True	-4.11305
17-CG6656-RA_1	CG6656	1	1.08698	0.11573	0.11796	0.11791	0.1156	0.22862	0.22862	0.08112	0.08112	0.18077	0.18077	0.2181	0.7819	0.29	0.3	True	-1.54394
1-CG1147-RA_1	CG1147	1	1.0868	0.14977	0.15363	0.15345	0.14944	0.34579	0.34579	0.10591	0.10591	0.21569	0.21569	0.2807	0.7193	0.37	0.37	True	-7.19146
17-CG2025-RA_1	CG2025	1	1.08668	0.1078	0.10495	0.10468	0.1077	0.22191	0.22191	0.07509	0.07509	0.16797	0.16797	0.1984	0.8016	0.27	0.28	True	-0.9716
7-CG3025-RA_1	CG3025	1	1.08667	0.06606	0.06668	0.06656	0.06571	0.16852	0.16852	0.04738	0.04738	0.09244	0.09244	0.0896	0.9104	0.18	0.18	True	0.32894
1-CG9246-RA_1	CG9246	1	1.08662	0.1454	0.14647	0.14644	0.14538	0.30028	0.30028	0.09911	0.09911	0.22079	0.22079	0.2692	0.7308	0.35	0.36	True	-3.96614
1-CG11783-RA_1	CG11783	1	1.08661	0.11096	0.11174	0.11171	0.11093	0.27559	0.27559	0.07964	0.07964	0.15461	0.15461	0.2105	0.7895	0.28	0.29	True	-6.05692
17-CG10570-RA_1	CG10570	1	1.08658	0.14355	0.14125	0.14118	0.14323	0.34032	0.34032	0.09788	0.09788	0.19356	0.19356	0.2722	0.7278	0.35	0.35	True	-8.14141
2-CG11790-RA_1	CG11790	1	1.08631	0.08931	0.08751	0.08746	0.08931	0.18375	0.18375	0.06306	0.06306	0.13858	0.13858	0.1517	0.8483	0.23	0.24	True	0.22273
18-CG10473-RB_3	CG10473	1	1.08629	0.16338	0.17123	0.17045	0.16302	0.38674	0.38674	0.11998	0.11998	0.23188	0.23188	0.2989	0.7011	0.39	0.41	True	-6.42994
15-CG15825-RB_1	CG15825	1	1.0862	0.1325	0.12989	0.12988	0.13244	0.29178	0.29178	0.0897	0.0897	0.18158	0.18158	0.2452	0.7548	0.32	0.33	True	-4.17303
3-CG11828-RA_1	CG11828	1	1.08613	0.07579	0.07529	0.07532	0.07577	0.1867	0.1867	0.05442	0.05442	0.1061	0.1061	0.1217	0.8783	0.2	0.21	True	0.54881
3-CG6295-RA_2	CG6295	1	1.08598	0.16193	0.15882	0.15869	0.16174	0.40236	0.40236	0.11847	0.11847	0.21586	0.21586	0.2988	0.7012	0.39	0.4	True	-10.7384
8-CG10081-RA_2	CG10081	1	1.08597	0.11314	0.11211	0.11199	0.11314	0.22638	0.22638	0.07848	0.07848	0.17642	0.17642	0.2069	0.7931	0.29	0.3	True	-4.08047
13-CG3258-RA_2	CG3258	1	1.08588	0.13441	0.13739	0.13737	0.13439	0.25008	0.25008	0.09222	0.09222	0.21974	0.21974	0.248	0.752	0.32	0.34	True	-1.65638
2-CG11567-RA_1	CG11567	1	1.08559	0.17758	0.17933	0.17891	0.17754	0.4563	0.4563	0.12655	0.12655	0.24328	0.24328	0.3174	0.6826	0.42	0.42	True	-13.2207
15-CG4626-RB_2	CG4626	1	1.08554	0.15342	0.1619	0.16183	0.15312	0.33444	0.33444	0.10909	0.10909	0.2334	0.2334	0.2904	0.7096	0.38	0.39	True	-6.2078
1-CG14460-RA_1	CG14460	1	1.08551	0.10425	0.10516	0.10509	0.10423	0.26546	0.26546	0.07678	0.07678	0.13475	0.13475	0.2031	0.7969	0.27	0.27	True	-6.6774
3-CG9104-RA_1	CG9104	1	1.08544	0.14698	0.14593	0.14592	0.14698	0.27995	0.27995	0.10235	0.10235	0.24254	0.24254	0.2682	0.7318	0.35	0.37	True	-2.15844
23-CG3652-RA_3	CG3652	1	1.08538	0.08721	0.08401	0.08396	0.0871	0.21157	0.21157	0.06268	0.06268	0.11729	0.11729	0.1552	0.8448	0.22	0.23	True	-3.00922
23-CG14231-RA_4	CG14231	1	1.08531	0.10475	0.10757	0.10749	0.1047	0.22053	0.22053	0.07366	0.07366	0.15938	0.15938	0.2041	0.7959	0.27	0.28	True	-2.60457
12-CG15897-RA_1	CG15897	1	1.0853	0.11658	0.11748	0.11732	0.11643	0.24553	0.24553	0.08163	0.08163	0.17797	0.17797	0.2226	0.7774	0.29	0.31	True	-2.77746
2-CG3542-RA_1	CG3542	1	1.08523	0.05632	0.05634	0.05624	0.05627	0.12391	0.12391	0.03939	0.03939	0.08634	0.08634	0.0648	0.9352	0.15	0.16	True	4.9129
1-CG3576-RB_1	CG3576	1	1.0852	0.10329	0.10414	0.10401	0.10328	0.20472	0.20472	0.0715	0.0715	0.16968	0.16968	0.1943	0.8057	0.26	0.28	True	0.45479
11-CG6986-RB_1	CG6986	1	1.08516	0.16629	0.16479	0.16481	0.16625	0.37543	0.37543	0.11585	0.11585	0.23671	0.23671	0.299	0.701	0.4	0.4	True	-15.6648
24-CG3584-RA_1	CG3584	1	1.08515	0.16528	0.16898	0.1686	0.16528	0.34511	0.34511	0.1136	0.1136	0.24795	0.24795	0.2977	0.7023	0.39	0.4	True	-10.9565
3-CG1389-RA_3	CG1389	1	1.08512	0.10237	0.10761	0.10758	0.10221	0.19468	0.19468	0.07266	0.07266	0.17082	0.17082	0.1954	0.8046	0.26	0.28	True	0.52106
3-CG5588-RA_1	CG5588	1	1.0851	0.10323	0.10161	0.10159	0.1031	0.24882	0.24882	0.07254	0.07254	0.14009	0.14009	0.1896	0.8104	0.26	0.27	True	-4.77998
23-CG9344-RA_4	CG9344	1	1.08505	0.15034	0.16062	0.16057	0.15024	0.34194	0.34194	0.10752	0.10752	0.22754	0.22754	0.2873	0.7127	0.37	0.39	True	-12.2102
16-CG16766-RA_1	CG16766	1	1.08504	0.12207	0.1267	0.12666	0.12187	0.28535	0.28535	0.08957	0.08957	0.17728	0.17728	0.2494	0.7506	0.31	0.32	True	-9.31467
23-CG4946-RA_3	CG4946	1	1.08484	0.10691	0.10422	0.10424	0.10674	0.21826	0.21826	0.07263	0.07263	0.16411	0.16411	0.2007	0.7993	0.27	0.28	True	-2.91804
22-CG9553-RA_1	CG9553	1	1.08474	0.14124	0.14363	0.14363	0.14124	0.32243	0.32243	0.09909	0.09909	0.20068	0.20068	0.2712	0.7288	0.35	0.35	True	-5.48172
12-CG6147-RA_1	CG6147	1	1.0847	0.19342	0.20009	0.19947	0.19328	0.43441	0.43441	0.13868	0.13868	0.28331	0.28331	0.3386	0.6614	0.45	0.46	True	-8.42578
23-CG2852-RA_6	CG2852	1	1.0846	0.09097	0.09271	0.09266	0.09087	0.22653	0.22653	0.06623	0.06623	0.12327	0.12327	0.1719	0.8281	0.24	0.25	True	-4.46984
23-CG6634-RA_1	CG6634	1	1.08456	0.20852	0.22063	0.2206	0.20825	0.39812	0.39812	0.14175	0.14175	0.33787	0.33787	0.3449	0.6551	0.47	0.47	True	-9.14679
2-CG9244-RB_1	CG9244	1	1.08454	0.13671	0.13124	0.13107	0.13666	0.3376	0.3376	0.09663	0.09663	0.19347	0.19347	0.2585	0.7415	0.34	0.34	True	-8.39543
2-CG5651-RA_1	CG5651	1	1.08436	0.09939	0.09829	0.09814	0.09937	0.2518	0.2518	0.07349	0.07349	0.13495	0.13495	0.1834	0.8166	0.26	0.26	True	-4.8736
8-CG18641-RA_1	CG18641	1	1.08425	0.14283	0.14401	0.14378	0.1426	0.30752	0.30752	0.09822	0.09822	0.21028	0.21028	0.267	0.733	0.35	0.35	True	-9.15034
11-CG6759-RA_1	CG6759	1	1.08418	0.07254	0.07632	0.07632	0.07242	0.17883	0.17883	0.0527	0.0527	0.11204	0.11204	0.1311	0.8689	0.2	0.21	True	-1.46655
18-CG12943-RA_9	CG12943	1	1.08395	0.16356	0.16666	0.16661	0.16356	0.322	0.322	0.11184	0.11184	0.25175	0.25175	0.3088	0.6912	0.39	0.39	True	-8.49784
3-CG8295-RA_3	CG8295	1	1.08375	0.11831	0.12095	0.12095	0.11832	0.28539	0.28539	0.08546	0.08546	0.17097	0.17097	0.2392	0.7608	0.31	0.31	True	-6.23147
3-CG2244-RA_4	CG2244	1	1.08369	0.04443	0.04418	0.04417	0.04443	0.10752	0.10752	0.03212	0.03212	0.065	0.065	0.0319	0.9681	0.31	0.5	True	8.03399
17-CG4733-RA_1	CG4733	1	1.08358	0.11373	0.11606	0.11598	0.11357	0.24611	0.24611	0.08043	0.08043	0.16775	0.16775	0.2265	0.7735	0.29	0.3	True	-5.54386
2-CG9330-RA_1	CG9330	1	1.08337	0.22338	0.21657	0.21626	0.22334	0.40688	0.40688	0.14818	0.14818	0.34856	0.34856	0.3456	0.6544	0.47	0.48	True	-6.83895
8-CG4976-RA_1	CG4976	1	1.08322	0.21528	0.20811	0.20798	0.21528	0.40345	0.40345	0.14454	0.14454	0.34758	0.34758	0.3469	0.6531	0.47	0.47	True	-7.82711
2-CG2977-RA_1	CG2977	1	1.08319	0.10977	0.10789	0.10711	0.10978	0.22371	0.22371	0.07381	0.07381	0.16596	0.16596	0.2146	0.7854	0.27	0.28	True	-2.0777
1-CG11414-RA_1	CG11414	1	1.08303	0.17583	0.1765	0.17637	0.17552	0.33084	0.33084	0.12138	0.12138	0.28927	0.28927	0.3106	0.6894	0.4	0.42	True	-3.77967
23-CG4560-RA_1	CG4560	1	1.08293	0.11782	0.11666	0.11666	0.11722	0.27878	0.27878	0.08345	0.08345	0.1626	0.1626	0.2374	0.7626	0.3	0.31	True	-4.99968
3-CG31478-RA_2	CG31478	1	1.08284	0.19101	0.18396	0.18402	0.19086	0.43522	0.43522	0.12923	0.12923	0.25384	0.25384	0.3288	0.6712	0.44	0.43	True	-12.0248
3-CG6233-RA_2	CG6233	1	1.0827	0.09619	0.09711	0.09679	0.09599	0.20886	0.20886	0.06592	0.06592	0.14207	0.14207	0.1777	0.8223	0.25	0.26	True	-2.21864
14-CG7897-RA_3	CG7897	1	1.08264	0.10812	0.107	0.10698	0.10787	0.21298	0.21298	0.07415	0.07415	0.16835	0.16835	0.2014	0.7986	0.27	0.28	True	-0.19509
13-CG7588-RA_1	CG7588	1	1.08259	0.12577	0.13235	0.13234	0.12554	0.30001	0.30001	0.09411	0.09411	0.17633	0.17633	0.2622	0.7378	0.33	0.34	True	-10.2942
18-CG14029-RA_1	CG14029	1	1.08255	0.15112	0.15613	0.15602	0.15105	0.34284	0.34284	0.10492	0.10492	0.20787	0.20787	0.2928	0.7072	0.37	0.37	True	-11.5745
23-CG4753-RA_2	CG4753	1	1.08239	0.078	0.07813	0.07795	0.07793	0.18762	0.18762	0.05602	0.05602	0.11036	0.11036	0.1391	0.8609	0.21	0.22	True	-0.72429
11-CG13363-RA_3	CG13363	1	1.08235	0.16449	0.17855	0.17808	0.16448	0.41279	0.41279	0.1225	0.1225	0.23724	0.23724	0.311	0.689	0.41	0.42	True	-9.0808
18-CG3397-RA_2	CG3397	1	1.08235	0.09393	0.09233	0.09231	0.09387	0.1804	0.1804	0.06335	0.06335	0.15293	0.15293	0.1736	0.8264	0.23	0.25	True	0.77814
3-CG16735-RA_2	CG16735	1	1.08233	0.14243	0.14328	0.14323	0.14236	0.31296	0.31296	0.10024	0.10024	0.2072	0.2072	0.2705	0.7295	0.35	0.36	True	-9.54235
3-CG8818-RA_2	CG8818	1	1.08227	0.08304	0.08716	0.08702	0.08283	0.18538	0.18538	0.05899	0.05899	0.12782	0.12782	0.1543	0.8457	0.22	0.23	True	-1.23007
15-CG12388-RA_1	CG12388	1	1.08223	0.0948	0.09284	0.09277	0.0947	0.20282	0.20282	0.0652	0.0652	0.14006	0.14006	0.1808	0.8192	0.24	0.25	True	-2.27239
1-CG9895-RA_3	CG9895	1	1.08222	0.07772	0.07846	0.07843	0.07754	0.19077	0.19077	0.05501	0.05501	0.10543	0.10543	0.14	0.86	0.21	0.21	True	1.63484
12-CG15585-RA_1	CG15585	1	1.08221	0.13171	0.14191	0.14187	0.13166	0.30375	0.30375	0.09667	0.09667	0.20459	0.20459	0.2652	0.7348	0.34	0.35	True	-9.92669
16-CG6393-RD_1	CG6393	1	1.08219	0.07388	0.07382	0.07375	0.07385	0.13287	0.13287	0.04966	0.04966	0.12178	0.12178	0.1181	0.8819	0.19	0.2	True	4.25218
6-CG15439-RA_7	CG15439	1	1.08218	0.08264	0.08159	0.08157	0.08251	0.17029	0.17029	0.05724	0.05724	0.12799	0.12799	0.1443	0.8557	0.21	0.22	True	0.43651
24-CG3849-RA_1	CG3849	1	1.08216	0.12328	0.12309	0.12291	0.12325	0.26366	0.26366	0.08541	0.08541	0.17486	0.17486	0.2413	0.7587	0.31	0.31	True	-7.30935
3-CG3762-RA_1	CG3762	1	1.08215	0.12019	0.12222	0.12213	0.12001	0.30775	0.30775	0.08832	0.08832	0.16323	0.16323	0.251	0.749	0.31	0.32	True	-8.95746
12-CG9203-RA_3	CG9203	1	1.08215	0.08255	0.08636	0.08631	0.0825	0.16357	0.16357	0.05714	0.05714	0.1371	0.1371	0.1474	0.8526	0.22	0.23	True	0.34873
3-CG9633-RA_3	CG9633	1	1.082	0.24072	0.239	0.23894	0.24017	0.50837	0.50837	0.15975	0.15975	0.32653	0.32653	0.3639	0.6361	0.16	0.45	True	-11.2194
6-CG12913-RA_1	CG12913	1	1.082	0.14118	0.14498	0.14493	0.14098	0.26921	0.26921	0.09972	0.09972	0.23806	0.23806	0.2801	0.7199	0.34	0.35	True	-5.20634
15-CG2781-RA_1	CG2781	1	1.08197	0.11098	0.11317	0.11315	0.11099	0.24556	0.24556	0.07958	0.07958	0.16645	0.16645	0.2316	0.7684	0.29	0.29	True	-6.11124
2-CG1889-RB_4	CG1889	1	1.08188	0.13564	0.13159	0.1314	0.13563	0.30391	0.30391	0.0942	0.0942	0.19154	0.19154	0.2578	0.7422	0.34	0.34	True	-10.9705
3-CG32444-RA_1	CG32444	1	1.0818	0.2724	0.28475	0.28463	0.27228	0.50717	0.50717	0.18331	0.18331	0.42168	0.42168	0.3882	0.6118	0.31	0.48	True	-9.27453
18-CG10528-RB_1	CG10528	1	1.0817	0.12787	0.13392	0.1338	0.12784	0.23897	0.23897	0.08838	0.08838	0.2134	0.2134	0.2507	0.7493	0.31	0.32	True	-0.15087
11-CG7390-RA_2	CG7390	1	1.08152	0.15935	0.17163	0.17156	0.15933	0.3809	0.3809	0.11922	0.11922	0.2267	0.2267	0.3121	0.6879	0.39	0.4	True	-9.7946
23-CG12288-RA_1	CG12288	1	1.08144	0.14256	0.14289	0.14284	0.14256	0.31757	0.31757	0.09795	0.09795	0.2004	0.2004	0.2809	0.7191	0.35	0.35	True	-10.8234
9-CG33138-RA_7	CG33138	1	1.08121	0.07907	0.07816	0.07811	0.07896	0.1937	0.1937	0.05617	0.05617	0.1058	0.1058	0.1388	0.8612	0.21	0.21	True	-0.36634
23-CG14207-RB_3	CG14207	1	1.08117	0.07615	0.08085	0.08077	0.0761	0.19606	0.19606	0.05762	0.05762	0.10893	0.10893	0.148	0.852	0.21	0.22	True	-1.40852
3-CG4656-RA_1	CG4656	1	1.08111	0.10291	0.1067	0.10662	0.10283	0.2542	0.2542	0.07368	0.07368	0.14019	0.14019	0.209	0.791	0.27	0.27	True	-4.27718
16-CG5722-RA_1	CG5722	1	1.08104	0.16331	0.1583	0.15829	0.16321	0.34455	0.34455	0.11152	0.11152	0.22466	0.22466	0.2923	0.7077	0.38	0.39	True	-5.95588
3-CG6502-RA_1	CG6502	1	1.08094	0.08777	0.09049	0.0905	0.08768	0.19573	0.19573	0.06199	0.06199	0.134	0.134	0.1719	0.8281	0.23	0.24	True	-1.2837
3-CG6936-RA_1	CG6936	1	1.08091	0.09839	0.10067	0.10048	0.09829	0.18489	0.18489	0.06949	0.06949	0.16345	0.16345	0.1974	0.8026	0.25	0.26	True	0.411
3-CG9072-RA_1	CG9072	1	1.08075	0.11074	0.11243	0.11246	0.11066	0.20943	0.20943	0.07584	0.07584	0.1874	0.1874	0.2157	0.7843	0.28	0.29	True	-0.7471
9-CG11900-RA_3	CG11900	1	1.08073	0.09372	0.09334	0.09324	0.09372	0.17391	0.17391	0.06297	0.06297	0.15708	0.15708	0.1791	0.8209	0.24	0.25	True	0.28897
1-CG11268-RA_1	CG11268	1	1.08064	0.08368	0.08447	0.08448	0.08372	0.2141	0.2141	0.06276	0.06276	0.1163	0.1163	0.1645	0.8355	0.22	0.23	True	-1.65225
11-CG30142-RA_1	CG30142	1	1.08042	0.16766	0.17084	0.17046	0.16745	0.39432	0.39432	0.11889	0.11889	0.24269	0.24269	0.3207	0.6793	0.41	0.41	True	-16.6811
18-CG9568-RA_1	CG9568	1	1.08037	0.11404	0.11792	0.11789	0.11403	0.22669	0.22669	0.07915	0.07915	0.1852	0.1852	0.2317	0.7683	0.28	0.3	True	-1.32033
23-CG9812-RB_8	CG9812	1	1.08031	0.12075	0.12205	0.12214	0.12062	0.2379	0.2379	0.08359	0.08359	0.18923	0.18923	0.2455	0.7545	0.3	0.31	True	-2.15748
2-CG30121-RA_4	CG30121	1	1.08029	0.15137	0.1592	0.15907	0.15137	0.37272	0.37272	0.11079	0.11079	0.20534	0.20534	0.3015	0.6985	0.37	0.38	True	-16.1148
2-CG18446-RA_1	CG18446	1	1.08025	0.13558	0.13536	0.13523	0.13558	0.30218	0.30218	0.09516	0.09516	0.18465	0.18465	0.2737	0.7263	0.33	0.34	True	-10.9862
8-CG11857-RA_1	CG11857	1	1.0802	0.18973	0.19401	0.19374	0.18976	0.46778	0.46778	0.13513	0.13513	0.25061	0.25061	0.3357	0.6643	0.44	0.44	True	-13.6917
14-CG10443-RA_1	CG10443	1	1.08019	0.10584	0.11156	0.11153	0.10576	0.25774	0.25774	0.07582	0.07582	0.15337	0.15337	0.226	0.774	0.28	0.29	True	-5.54679
1-CG40337-RA_1	CG40337	1	1.08015	0.18475	0.19393	0.19383	0.18464	0.46896	0.46896	0.1408	0.1408	0.27326	0.27326	0.3417	0.6583	0.43	0.45	True	-12.4503
1-CG4110-RA_1	CG4110	1	1.08015	0.17875	0.17784	0.17786	0.17875	0.37378	0.37378	0.12318	0.12318	0.27351	0.27351	0.3227	0.6773	0.41	0.42	True	-11.3764
24-CG31415-RA_1	CG31415	1	1.08011	0.20249	0.1932	0.19318	0.20248	0.40232	0.40232	0.13917	0.13917	0.30302	0.30302	0.3344	0.6656	0.45	0.46	True	-11.9714
13-CG5029-RA_1	CG5029	1	1.08007	0.11699	0.11422	0.11417	0.11689	0.21267	0.21267	0.07777	0.07777	0.19087	0.19087	0.225	0.775	0.28	0.3	True	-1.46732
3-CG13409-RA_2	CG13409	1	1.07972	0.11827	0.11728	0.11717	0.11821	0.22741	0.22741	0.07902	0.07902	0.18497	0.18497	0.2297	0.7703	0.29	0.3	True	-2.66435
9-CG12605-RB_1	CG12605	1	1.07969	0.24633	0.24715	0.24606	0.24639	0.4782	0.4782	0.17391	0.17391	0.40344	0.40344	0.3762	0.6238	0.2	0.21	True	-7.8304
12-CG3278-RA_5	CG3278	1	1.07968	0.22371	0.21916	0.21911	0.22355	0.4389	0.4389	0.14793	0.14793	0.33931	0.33931	0.3526	0.6474	0.49	0.48	True	-7.64938
16-CG13933-RA_1	CG13933	1	1.07964	0.09173	0.09325	0.09315	0.09159	0.21255	0.21255	0.06448	0.06448	0.13291	0.13291	0.1916	0.8084	0.24	0.25	True	-1.9292
3-CG3268-RA_5	CG3268	1	1.07959	0.12151	0.12286	0.12286	0.12141	0.25668	0.25668	0.08674	0.08674	0.19138	0.19138	0.2505	0.7495	0.31	0.31	True	-5.62971
1-CG10481-RA_1	CG10481	1	1.07953	0.10722	0.10484	0.10475	0.10713	0.23836	0.23836	0.07857	0.07857	0.1639	0.1639	0.2307	0.7693	0.28	0.28	True	-3.29844
2-CG30414-RA_1	CG30414	1	1.0795	0.06155	0.06257	0.06251	0.06152	0.12862	0.12862	0.04337	0.04337	0.09391	0.09391	0.0926	0.9074	0.16	0.17	True	5.19357
3-CG30165-RA_1	CG30165	1	1.07943	0.18165	0.18064	0.18057	0.18137	0.36428	0.36428	0.1214	0.1214	0.25719	0.25719	0.3266	0.6734	0.42	0.41	True	-10.3928
3-CG17369-RB_1	CG17369	1	1.07941	0.1653	0.17053	0.17054	0.16516	0.39575	0.39575	0.12094	0.12094	0.2472	0.2472	0.3205	0.6795	0.4	0.41	True	-12.1183
17-CG16705-RA_2	CG16705	1	1.07933	0.16548	0.17256	0.17251	0.16543	0.37584	0.37584	0.11598	0.11598	0.23334	0.23334	0.3148	0.6852	0.4	0.4	True	-10.7336
2-CG12155-RA_5	CG12155	1	1.07931	0.11545	0.11016	0.11009	0.11544	0.28889	0.28889	0.08267	0.08267	0.15069	0.15069	0.2379	0.7621	0.29	0.3	True	-7.40178
3-CG7504-RA_1	CG7504	1	1.0793	0.07351	0.07275	0.07272	0.07341	0.15199	0.15199	0.05111	0.05111	0.11553	0.11553	0.1289	0.8711	0.19	0.2	True	2.62991
12-CG1691-RA_2	CG1691	1	1.07926	0.2405	0.26584	0.26576	0.2405	0.52205	0.52205	0.17049	0.17049	0.37184	0.37184	0.3819	0.6181	0.15	0.36	True	-11.2804
2-CG15325-RA_1	CG15325	1	1.07915	0.11393	0.11432	0.1143	0.11389	0.25855	0.25855	0.07854	0.07854	0.16587	0.16587	0.2398	0.7602	0.29	0.3	True	-6.88347
1-CG4558-RA_1	CG4558	1	1.07911	0.09529	0.09352	0.09336	0.09529	0.21587	0.21587	0.0683	0.0683	0.1307	0.1307	0.1918	0.8082	0.25	0.25	True	-2.86652
3-CG10344-RB_2	CG10344	1	1.07908	0.1011	0.10538	0.10531	0.1011	0.21341	0.21341	0.0713	0.0713	0.16026	0.16026	0.2078	0.7922	0.26	0.27	True	-2.7022
2-CG1698-RA_1	CG1698	1	1.07907	0.18134	0.19115	0.1911	0.18129	0.35694	0.35694	0.12999	0.12999	0.30816	0.30816	0.3297	0.6703	0.43	0.43	True	-8.53691
17-CG14457-RA_2	CG14457	1	1.07906	0.09194	0.09243	0.09237	0.0916	0.19059	0.19059	0.06405	0.06405	0.13443	0.13443	0.1721	0.8279	0.24	0.25	True	-1.25183
3-CG17033-RA_1	CG17033	1	1.0789	0.11443	0.11982	0.1198	0.11434	0.21509	0.21509	0.07719	0.07719	0.18846	0.18846	0.2398	0.7602	0.29	0.3	True	-1.89763
9-CG7283-RA_1	CG7283	1	1.07879	0.07722	0.0784	0.07844	0.07717	0.19723	0.19723	0.05671	0.05671	0.10619	0.10619	0.1478	0.8522	0.2	0.21	True	-2.24626
23-CG15658-RA_5	CG15658	1	1.07863	0.11635	0.11619	0.11614	0.11594	0.26147	0.26147	0.08084	0.08084	0.15893	0.15893	0.2423	0.7577	0.29	0.3	True	-5.27937
3-CG3624-RA_1	CG3624	1	1.07863	0.0867	0.08751	0.08748	0.08661	0.18881	0.18881	0.06028	0.06028	0.12918	0.12918	0.1732	0.8268	0.23	0.24	True	-1.52564
3-CG18268-RA_1	CG18268	1	1.07862	0.07906	0.07753	0.07747	0.07905	0.19198	0.19198	0.0564	0.0564	0.10646	0.10646	0.1539	0.8461	0.21	0.21	True	-1.61338
1-CG14310-RA_1	CG14310	1	1.07854	0.1067	0.10523	0.10523	0.10663	0.2082	0.2082	0.07261	0.07261	0.1723	0.1723	0.2181	0.7819	0.26	0.28	True	0.24225
16-CG15925-RA_1	CG15925	1	1.07818	0.14033	0.1402	0.1402	0.14027	0.25888	0.25888	0.0949	0.0949	0.22998	0.22998	0.2783	0.7217	0.34	0.35	True	-3.91794
2-CG1662-RA_1	CG1662	1	1.0781	0.06415	0.06489	0.06484	0.06411	0.15512	0.15512	0.04693	0.04693	0.09458	0.09458	0.109	0.891	0.17	0.18	True	3.45428
23-CG31535-RA_5	CG31535	1	1.07809	0.10889	0.11741	0.11733	0.10863	0.2499	0.2499	0.07987	0.07987	0.1756	0.1756	0.238	0.762	0.29	0.3	True	-5.38819
23-CG10279-RB_4	CG10279	1	1.07806	0.08895	0.09094	0.09079	0.08895	0.22726	0.22726	0.06396	0.06396	0.12055	0.12055	0.1921	0.8079	0.23	0.24	True	-4.94985
47-CG4094-RA_1	CG4094	1	1.07801	0.09839	0.10014	0.10017	0.09825	0.24963	0.24963	0.06939	0.06939	0.13314	0.13314	0.2143	0.7857	0.25	0.26	True	-5.29252
22-CG3136-RA_1	CG3136	1	1.07799	0.0866	0.08776	0.08768	0.08635	0.18841	0.18841	0.06042	0.06042	0.12659	0.12659	0.1714	0.8286	0.23	0.24	True	-0.76145
9-CG33120-RA_1	CG33120	1	1.07792	0.18948	0.19794	0.1977	0.1895	0.38897	0.38897	0.1341	0.1341	0.31272	0.31272	0.3412	0.6588	0.44	0.45	True	-6.01738
23-CG31308-RA_4	CG31308	1	1.07791	0.06165	0.06331	0.06326	0.06151	0.1554	0.1554	0.04602	0.04602	0.09063	0.09063	0.1013	0.8987	0.17	0.18	True	2.68748
23-CG8053-RB_2	CG8053	1	1.07788	0.10021	0.09983	0.09968	0.10018	0.25581	0.25581	0.0721	0.0721	0.13943	0.13943	0.2216	0.7784	0.26	0.27	True	-4.54568
12-CG31367-RA_5	CG31367	1	1.07775	0.08295	0.08171	0.08169	0.0829	0.20979	0.20979	0.06	0.06	0.11275	0.11275	0.1638	0.8362	0.21	0.22	True	-2.82106
2-CG14487-RA_1	CG14487	1	1.07773	0.18878	0.18521	0.18521	0.18843	0.34957	0.34957	0.12769	0.12769	0.30113	0.30113	0.3312	0.6688	0.42	0.43	True	-7.05094
23-CG13004-RA_1	CG13004	1	1.07772	0.07875	0.08189	0.08187	0.07863	0.14983	0.14983	0.05595	0.05595	0.139	0.139	0.1582	0.8418	0.21	0.22	True	1.56596
3-CG7123-RA_2	CG7123	1	1.07764	0.19594	0.19715	0.19707	0.19588	0.43183	0.43183	0.14202	0.14202	0.31349	0.31349	0.34	0.66	0.44	0.47	True	-8.46694
17-CG32491-RZ_1	CG32491	1	1.07752	0.15095	0.15048	0.15025	0.15095	0.37188	0.37188	0.10764	0.10764	0.19853	0.19853	0.3015	0.6985	0.37	0.37	True	-9.90696
23-CG6426-RA_1	CG6426	1	1.07735	0.14785	0.15204	0.15202	0.14738	0.29317	0.29317	0.10261	0.10261	0.22543	0.22543	0.2898	0.7102	0.36	0.36	True	-6.66113
4-CG13504-RA_1	CG13504	1	1.07727	0.18547	0.18671	0.18666	0.18532	0.44024	0.44024	0.1205	0.1205	0.23244	0.23244	0.339	0.661	0.43	0.41	True	-18.6221
1-CG8538-RA_1	CG8538	1	1.07727	0.05101	0.05131	0.05128	0.05071	0.11193	0.11193	0.03667	0.03667	0.07527	0.07527	0.0624	0.9376	0.35	0.36	True	6.09241
18-CG3009-RA_1	CG3009	1	1.07724	0.17784	0.17554	0.17552	0.17771	0.36301	0.36301	0.12062	0.12062	0.2576	0.2576	0.3241	0.6759	0.41	0.42	True	-12.8167
5-CG8956-RD_1	CG8956	1	1.07719	0.15132	0.15092	0.15083	0.15124	0.33142	0.33142	0.10584	0.10584	0.2124	0.2124	0.2997	0.7003	0.36	0.37	True	-10.3331
3-CG3857-RA_3	CG3857	1	1.07719	0.15054	0.14923	0.14915	0.15048	0.27707	0.27707	0.10004	0.10004	0.25606	0.25606	0.2832	0.7168	0.35	0.36	True	-6.07943
23-CG3365-RB_2	CG3365	1	1.07718	0.06671	0.06533	0.06528	0.06662	0.16404	0.16404	0.04907	0.04907	0.09113	0.09113	0.1196	0.8804	0.18	0.19	True	2.37693
14-CG5317-RA_1	CG5317	1	1.07714	0.20578	0.20977	0.20943	0.20551	0.46424	0.46424	0.1476	0.1476	0.31821	0.31821	0.3535	0.6465	0.47	0.48	True	-11.3461
23-CG30336-RA_2	CG30336	1	1.07707	0.16385	0.17066	0.17061	0.16385	0.33069	0.33069	0.11509	0.11509	0.25976	0.25976	0.3136	0.6864	0.39	0.4	True	-9.81218
15-CG11984-RB_2	CG11984	1	1.07702	0.22597	0.21648	0.21638	0.22582	0.43155	0.43155	0.15802	0.15802	0.36713	0.36713	0.3651	0.6349	0.48	0.49	True	-5.39952
1-CG12891-RB_1	CG12891	1	1.07701	0.06252	0.0645	0.06435	0.06252	0.15794	0.15794	0.04631	0.04631	0.08817	0.08817	0.1108	0.8892	0.17	0.18	True	3.01501
23-CG7571-RA_13	CG7571	1	1.0769	0.11995	0.1198	0.1198	0.11988	0.26512	0.26512	0.08479	0.08479	0.17402	0.17402	0.258	0.742	0.31	0.32	True	-6.21354
3-CG4259-RA_5	CG4259	1	1.07689	0.12266	0.12275	0.12269	0.12254	0.24986	0.24986	0.0825	0.0825	0.18988	0.18988	0.2514	0.7486	0.3	0.31	True	-4.94596
17-CG6700-RA_2	CG6700	1	1.07674	0.19273	0.19834	0.1983	0.19247	0.44825	0.44825	0.14306	0.14306	0.29595	0.29595	0.3429	0.6571	0.45	0.46	True	-8.64277
2-CG14023-RA_2	CG14023	1	1.07666	0.13639	0.14583	0.1458	0.13641	0.27168	0.27168	0.09392	0.09392	0.21277	0.21277	0.2907	0.7093	0.33	0.34	True	-3.49841
23-CG12203-RA_1	CG12203	1	1.07652	0.06879	0.06905	0.069	0.06875	0.18097	0.18097	0.05132	0.05132	0.09477	0.09477	0.1276	0.8724	0.19	0.2	True	1.7062
24-CG13060-RA_1	CG13060	1	1.0765	0.11623	0.1193	0.119	0.11624	0.25258	0.25258	0.07955	0.07955	0.17232	0.17232	0.2495	0.7505	0.3	0.3	True	-6.22645
6-CG10514-RA_2	CG10514	1	1.0764	0.20629	0.21547	0.21539	0.20596	0.40308	0.40308	0.14218	0.14218	0.29653	0.29653	0.3523	0.6477	0.46	0.46	True	-11.0012
3-CG14211-RB_1	CG14211	1	1.07633	0.10961	0.11639	0.1161	0.10963	0.2436	0.2436	0.07756	0.07756	0.16904	0.16904	0.2396	0.7604	0.29	0.29	True	-5.45956
47-CG8821-RA_5	CG8821	1	1.07632	0.17138	0.17565	0.17553	0.17133	0.35099	0.35099	0.12093	0.12093	0.27883	0.27883	0.3293	0.6707	0.41	0.42	True	-10.7357
23-CG5740-RA_3	CG5740	1	1.07629	0.1314	0.13917	0.13889	0.13131	0.29857	0.29857	0.09619	0.09619	0.19763	0.19763	0.2841	0.7159	0.33	0.35	True	-8.54436
3-CG7070-RA_1	CG7070	1	1.07612	0.12139	0.11901	0.11889	0.12137	0.3075	0.3075	0.08601	0.08601	0.15996	0.15996	0.2617	0.7383	0.31	0.31	True	-10.4613
16-CG15155-RA_1	CG15155	1	1.07607	0.08808	0.08916	0.08918	0.08804	0.18158	0.18158	0.06036	0.06036	0.13429	0.13429	0.1725	0.8275	0.23	0.24	True	-0.6946
2-CG7900-RA_2	CG7900	1	1.07586	0.11328	0.11999	0.11983	0.11321	0.23846	0.23846	0.07881	0.07881	0.17988	0.17988	0.2515	0.7485	0.29	0.3	True	-4.33243
17-CG8920-RC_3	CG8920	1	1.07572	0.13151	0.14051	0.14051	0.13145	0.25612	0.25612	0.09412	0.09412	0.22701	0.22701	0.2791	0.7209	0.33	0.34	True	-1.85972
24-CG14193-RA_4	CG14193	1	1.07563	0.18762	0.18964	0.1895	0.18748	0.39757	0.39757	0.1317	0.1317	0.28144	0.28144	0.3381	0.6619	0.44	0.44	True	-12.6294
3-CG7262-RA_2	CG7262	1	1.07559	0.12292	0.1244	0.12423	0.12276	0.28039	0.28039	0.0871	0.0871	0.1722	0.1722	0.2681	0.7319	0.31	0.32	True	-6.37588
23-CG18408-RA_2	CG18408	1	1.07546	0.10506	0.1031	0.10287	0.10482	0.23579	0.23579	0.07275	0.07275	0.15259	0.15259	0.2254	0.7746	0.27	0.28	True	-5.93306
3-CG32425-RA_1	CG32425	1	1.07541	0.14568	0.1502	0.14977	0.14563	0.30397	0.30397	0.10184	0.10184	0.21796	0.21796	0.2982	0.7018	0.36	0.36	True	-2.59063
23-CG3704-RA_6	CG3704	1	1.0754	0.08259	0.08297	0.08294	0.08236	0.15332	0.15332	0.05548	0.05548	0.13899	0.13899	0.1677	0.8323	0.21	0.22	True	1.56117
6-CG15240-RA_1	CG15240	1	1.07523	0.11305	0.11546	0.11538	0.11304	0.22457	0.22457	0.07809	0.07809	0.17842	0.17842	0.2428	0.7572	0.28	0.3	True	-3.46612
23-CG14454-RA_2	CG14454	1	1.07522	0.1213	0.12349	0.12332	0.12121	0.23616	0.23616	0.08292	0.08292	0.18888	0.18888	0.2485	0.7515	0.3	0.31	True	-3.50805
3-CG17952-RB_1	CG17952	1	1.07516	0.08783	0.08671	0.08671	0.08763	0.20821	0.20821	0.06223	0.06223	0.12799	0.12799	0.188	0.812	0.23	0.24	True	-0.47529
2-CG1103-RA_2	CG1103	1	1.07509	0.07091	0.07076	0.07063	0.07084	0.15691	0.15691	0.05071	0.05071	0.10897	0.10897	0.1463	0.8537	0.19	0.2	True	0.28481
5-CG7110-RB_1	CG7110	1	1.07492	0.11958	0.1241	0.12409	0.11946	0.24099	0.24099	0.08547	0.08547	0.19703	0.19703	0.2633	0.7367	0.3	0.31	True	-5.23426
17-CG40050-RA_1	CG40050	1	1.07485	0.10139	0.09872	0.09869	0.10138	0.2505	0.2505	0.07259	0.07259	0.13764	0.13764	0.2214	0.7786	0.26	0.27	True	-4.36873
22-CG1830-RB_1	CG1830	1	1.07485	0.17364	0.17195	0.17178	0.17354	0.32555	0.32555	0.12148	0.12148	0.27531	0.27531	0.3213	0.6787	0.39	0.41	True	-3.562
22-CG33292-RA_1	CG33292	1	1.07482	0.10557	0.10248	0.10244	0.10539	0.19296	0.19296	0.07116	0.07116	0.17794	0.17794	0.222	0.778	0.26	0.27	True	0.59724
23-CG17019-RA_1	CG17019	1	1.0747	0.0979	0.10022	0.10016	0.09782	0.2384	0.2384	0.07237	0.07237	0.14347	0.14347	0.2253	0.7747	0.26	0.27	True	-6.22081
8-CG14816-RA_1	CG14816	1	1.07458	0.08915	0.09023	0.09023	0.08909	0.19585	0.19585	0.06256	0.06256	0.1386	0.1386	0.1976	0.8024	0.23	0.24	True	0.71479
2-CG8987-RA_1	CG8987	1	1.07458	0.11501	0.11666	0.11661	0.11498	0.23665	0.23665	0.07825	0.07825	0.17804	0.17804	0.2475	0.7525	0.29	0.3	True	-4.20362
1-CG13400-RA_2	CG13400	1	1.07458	0.078	0.0811	0.0811	0.07793	0.16731	0.16731	0.05646	0.05646	0.12382	0.12382	0.1648	0.8352	0.21	0.22	True	0.63842
3-CG3626-RA_2	CG3626	1	1.07456	0.07397	0.07748	0.07724	0.07394	0.14832	0.14832	0.05266	0.05266	0.12338	0.12338	0.1507	0.8493	0.19	0.21	True	3.6757
17-CG15021-RA_1	CG15021	1	1.07453	0.12021	0.12214	0.12213	0.11993	0.24641	0.24641	0.08133	0.08133	0.1763	0.1763	0.2547	0.7453	0.3	0.31	True	-6.03074
23-CG4994-RB_2	CG4994	1	1.07448	0.06574	0.06748	0.06748	0.06569	0.17278	0.17278	0.04905	0.04905	0.09293	0.09293	0.1303	0.8697	0.18	0.19	True	1.69786
2-CG5991-RA_3	CG5991	1	1.07448	0.15866	0.154	0.15398	0.15853	0.33311	0.33311	0.11023	0.11023	0.24137	0.24137	0.3139	0.6861	0.38	0.39	True	-4.50906
23-CG13551-RA_1	CG13551	1	1.07432	0.14044	0.14087	0.1408	0.14039	0.32555	0.32555	0.09587	0.09587	0.18817	0.18817	0.2971	0.7029	0.35	0.35	True	-7.44059
13-CG6901-RA_1	CG6901	1	1.07431	0.12939	0.12859	0.12841	0.12924	0.28639	0.28639	0.09186	0.09186	0.18753	0.18753	0.2698	0.7302	0.32	0.34	True	-6.86571
3-CG4712-RB_1	CG4712	1	1.07428	0.12364	0.12739	0.12716	0.12356	0.32163	0.32163	0.09301	0.09301	0.1739	0.1739	0.2772	0.7228	0.32	0.33	True	-8.12751
23-CG11089-RA_3	CG11089	1	1.07425	0.08858	0.08949	0.08913	0.08843	0.18632	0.18632	0.06387	0.06387	0.13572	0.13572	0.194	0.806	0.23	0.24	True	1.4903
15-CG30377-RA_1	CG30377	1	1.0742	0.07869	0.07794	0.07781	0.07866	0.14786	0.14786	0.05531	0.05531	0.1299	0.1299	0.1578	0.8422	0.2	0.22	True	2.00868
23-CG6340-RC_2	CG6340	1	1.07409	0.09476	0.09253	0.0925	0.09476	0.19449	0.19449	0.06613	0.06613	0.14438	0.14438	0.1967	0.8033	0.24	0.25	True	-2.54039
11-CG10207-RA_2	CG10207	1	1.07406	0.07967	0.07598	0.07589	0.07964	0.18005	0.18005	0.05699	0.05699	0.11279	0.11279	0.161	0.839	0.21	0.22	True	-0.91637
18-CG6354-RB_4	CG6354	1	1.07397	0.09522	0.09685	0.09676	0.09514	0.21635	0.21635	0.0678	0.0678	0.13779	0.13779	0.2083	0.7917	0.24	0.26	True	-5.46689
23-CG5012-RA_2	CG5012	1	1.07393	0.06255	0.06129	0.06126	0.06245	0.15938	0.15938	0.04592	0.04592	0.08424	0.08424	0.1144	0.8856	0.17	0.17	True	3.69938
17-CG7309-RA_2	CG7309	1	1.0739	0.14712	0.14918	0.14913	0.14709	0.32191	0.32191	0.10363	0.10363	0.21144	0.21144	0.2996	0.7004	0.36	0.37	True	-9.74394
3-CG3054-RA_1	CG3054	1	1.07385	0.10347	0.10722	0.10722	0.10334	0.19562	0.19562	0.07152	0.07152	0.18072	0.18072	0.2245	0.7755	0.26	0.27	True	0.88175
2-CG8889-RB_1	CG8889	1	1.07382	0.09605	0.09635	0.09631	0.09586	0.20497	0.20497	0.06588	0.06588	0.14394	0.14394	0.2134	0.7866	0.24	0.26	True	0.13367
3-CG17911-RA_1	CG17911	1	1.0738	0.11544	0.11721	0.11657	0.11518	0.21676	0.21676	0.07932	0.07932	0.1879	0.1879	0.2535	0.7465	0.29	0.3	True	-2.56725
3-CG33342-RA_1	CG33342	1	1.07379	0.07828	0.08137	0.08129	0.07826	0.15971	0.15971	0.05606	0.05606	0.13107	0.13107	0.1623	0.8377	0.21	0.22	True	1.891
2-CG14593-RA_1	CG14593	1	1.07375	0.16734	0.1616	0.1616	0.16718	0.3307	0.3307	0.11492	0.11492	0.26156	0.26156	0.3162	0.6838	0.39	0.4	True	-9.24475
2-CG9300-RA_2	CG9300	1	1.07367	0.05532	0.05525	0.05524	0.05527	0.13332	0.13332	0.03933	0.03933	0.08142	0.08142	0.0862	0.9138	0.15	0.16	True	4.08348
15-CG40300-RA_2	CG40300	1	1.07357	0.08427	0.08694	0.0869	0.08417	0.21527	0.21527	0.06371	0.06371	0.12093	0.12093	0.1947	0.8053	0.23	0.24	True	-3.51526
24-CG40002-RA_2	CG40002	1	1.07355	0.15696	0.15854	0.15839	0.15692	0.34994	0.34994	0.10898	0.10898	0.21105	0.21105	0.3195	0.6805	0.38	0.38	True	-9.63084
15-CG13980-RA_1	CG13980	1	1.07346	0.1505	0.1467	0.1467	0.15043	0.28535	0.28535	0.10408	0.10408	0.24648	0.24648	0.3034	0.6966	0.36	0.37	True	-5.13233
15-CG9769-RA_2	CG9769	1	1.07345	0.09898	0.0985	0.09833	0.09897	0.22416	0.22416	0.069	0.069	0.14003	0.14003	0.2149	0.7851	0.25	0.27	True	-2.09878
14-CG30357-RA_2	CG30357	1	1.07328	0.09173	0.09376	0.09364	0.09167	0.21076	0.21076	0.06618	0.06618	0.13228	0.13228	0.2032	0.7968	0.24	0.25	True	-2.09849
18-CG9709-RA_1	CG9709	1	1.07315	0.09963	0.10279	0.10253	0.09935	0.22978	0.22978	0.07192	0.07192	0.14454	0.14454	0.233	0.767	0.26	0.27	True	-2.22854
23-CG4257-RC_11	CG4257	1	1.07292	0.15281	0.15145	0.15149	0.15273	0.38582	0.38582	0.10834	0.10834	0.20523	0.20523	0.3106	0.6894	0.37	0.37	True	-10.0373
15-CG17735-RA_9	CG17735	1	1.07292	0.12062	0.12221	0.12211	0.12044	0.29444	0.29444	0.08628	0.08628	0.15332	0.15332	0.2686	0.7314	0.3	0.3	True	-7.03284
7-CG7568-RA_1	CG7568	1	1.07287	0.18687	0.1858	0.18578	0.18677	0.35081	0.35081	0.12877	0.12877	0.30652	0.30652	0.3425	0.6575	0.42	0.43	True	-8.84276
17-CG13596-RA_1	CG13596	1	1.07263	0.16512	0.16828	0.16819	0.1645	0.32926	0.32926	0.11393	0.11393	0.26405	0.26405	0.3204	0.6796	0.39	0.4	True	-8.69999
13-CG2175-RA_1	CG2175	1	1.07262	0.11178	0.10533	0.10518	0.11173	0.26983	0.26983	0.07866	0.07866	0.15061	0.15061	0.2402	0.7598	0.28	0.28	True	-3.66067
18-CG14176-RB_5	CG14176	1	1.07236	0.07932	0.0812	0.0811	0.07926	0.17768	0.17768	0.05644	0.05644	0.11791	0.11791	0.1825	0.8175	0.21	0.22	True	0.20302
16-CG14148-RA_1	CG14148	1	1.07234	0.27355	0.30427	0.30427	0.27348	0.63215	0.63215	0.18647	0.18647	0.35626	0.35626	0.4064	0.5936	0.17	0.31	True	-26.1137
15-CG5827-RB_3	CG5827	1	1.07224	0.10739	0.11292	0.11292	0.10727	0.2791	0.2791	0.0783	0.0783	0.14655	0.14655	0.2611	0.7389	0.29	0.28	True	-6.31729
6-CG4471-RA_1	CG4471	1	1.07222	0.19569	0.196	0.19595	0.19534	0.39094	0.39094	0.13552	0.13552	0.30455	0.30455	0.3548	0.6452	0.45	0.45	True	-11.4565
2-CG17018-RD_1	CG17018	1	1.0722	0.21451	0.21872	0.21846	0.21449	0.49304	0.49304	0.14873	0.14873	0.29669	0.29669	0.3712	0.6288	0.48	0.48	True	-10.88
9-CG6708-RA_1	CG6708	1	1.07219	0.1341	0.13472	0.13468	0.13406	0.27401	0.27401	0.09121	0.09121	0.19491	0.19491	0.2862	0.7138	0.33	0.33	True	-2.27133
24-CG9277-RA_1	CG9277	1	1.07201	0.12654	0.1216	0.12135	0.12601	0.33022	0.33022	0.09218	0.09218	0.17707	0.17707	0.2817	0.7183	0.33	0.33	True	-8.53914
23-CG32513-RA_8	CG32513	1	1.07185	0.13631	0.13276	0.13273	0.13624	0.29038	0.29038	0.09364	0.09364	0.197	0.197	0.2875	0.7125	0.33	0.34	True	-7.15825
3-CG4008-RA_1	CG4008	1	1.07175	0.14105	0.13708	0.13706	0.14088	0.35094	0.35094	0.09852	0.09852	0.18183	0.18183	0.2985	0.7015	0.34	0.34	True	-11.6207
23-CG40188-RB_9	CG40188	1	1.07169	0.12627	0.1291	0.12903	0.1261	0.3151	0.3151	0.09024	0.09024	0.17525	0.17525	0.2798	0.7202	0.32	0.33	True	-12.3241
2-CG15653-RA_1	CG15653	1	1.07168	0.11492	0.11616	0.11603	0.11478	0.21544	0.21544	0.07799	0.07799	0.19494	0.19494	0.2522	0.7478	0.29	0.3	True	-1.10759
2-CG10467-RA_1	CG10467	1	1.07167	0.09321	0.09786	0.09786	0.093	0.22185	0.22185	0.06967	0.06967	0.13869	0.13869	0.2223	0.7777	0.25	0.26	True	-1.53847
3-CG7415-RB_1	CG7415	1	1.07164	0.19057	0.18583	0.18577	0.19055	0.46456	0.46456	0.1321	0.1321	0.23249	0.23249	0.3549	0.6451	0.44	0.43	True	-16.3204
23-CG7339-RA_6	CG7339	1	1.07162	0.12261	0.12079	0.12062	0.12238	0.27181	0.27181	0.08446	0.08446	0.16948	0.16948	0.2697	0.7303	0.3	0.31	True	-8.46814
2-CG8080-RA_2	CG8080	1	1.07161	0.07762	0.07969	0.07967	0.07759	0.18335	0.18335	0.05688	0.05688	0.11201	0.11201	0.1698	0.8302	0.21	0.22	True	-2.34858
15-CG1263-RB_4	CG1263	1	1.07161	0.11443	0.1165	0.11652	0.11435	0.2139	0.2139	0.07942	0.07942	0.19235	0.19235	0.2458	0.7542	0.28	0.29	True	-2.49755
3-CG2910-RB_3	CG2910	1	1.07154	0.18994	0.19066	0.19049	0.18987	0.43331	0.43331	0.12527	0.12527	0.24925	0.24925	0.3567	0.6433	0.44	0.43	True	-12.3398
16-CG32535-RA_1	CG32535	1	1.07131	0.1141	0.11585	0.11583	0.11408	0.27582	0.27582	0.08315	0.08315	0.15908	0.15908	0.2618	0.7382	0.3	0.3	True	-10.2412
13-CG17443-RA_2	CG17443	1	1.07122	0.13058	0.13555	0.13554	0.13037	0.28513	0.28513	0.0953	0.0953	0.20395	0.20395	0.2859	0.7141	0.33	0.34	True	-6.56398
15-CG1828-RA_4	CG1828	1	1.07115	0.19846	0.19525	0.19525	0.19822	0.38416	0.38416	0.1355	0.1355	0.32755	0.32755	0.3547	0.6453	0.45	0.46	True	-5.92908
17-CG7320-RA_1	CG7320	1	1.07114	0.2005	0.20692	0.20667	0.20037	0.38499	0.38499	0.13996	0.13996	0.33822	0.33822	0.3557	0.6443	0.45	0.46	True	-10.8116
1-CG1234-RA_1	CG1234	1	1.07089	0.06623	0.06982	0.06981	0.06614	0.16839	0.16839	0.0504	0.0504	0.09253	0.09253	0.1451	0.8549	0.18	0.19	True	-0.03939
12-CG8523-RA_1	CG8523	1	1.07082	0.18287	0.1819	0.18183	0.18252	0.36357	0.36357	0.12486	0.12486	0.28016	0.28016	0.3443	0.6557	0.43	0.43	True	-9.87361
14-CG4453-RA_3	CG4453	1	1.07078	0.13694	0.13841	0.13839	0.13666	0.31744	0.31744	0.09629	0.09629	0.19788	0.19788	0.2975	0.7025	0.34	0.35	True	-6.0904
2-CG4089-RA_1	CG4089	1	1.07078	0.05185	0.05289	0.05278	0.05172	0.11463	0.11463	0.03701	0.03701	0.07915	0.07915	0.0838	0.9162	0.39	0.48	True	5.85398
13-CG6311-RB_1	CG6311	1	1.0706	0.07064	0.07316	0.07282	0.07064	0.16104	0.16104	0.05201	0.05201	0.10747	0.10747	0.1456	0.8544	0.19	0.21	True	2.21374
23-CG11134-RA_5	CG11134	1	1.07038	0.16368	0.16182	0.16177	0.16368	0.33489	0.33489	0.11657	0.11657	0.26967	0.26967	0.3252	0.6748	0.38	0.4	True	-3.91233
16-CG11732-RA_2	CG11732	1	1.0703	0.11269	0.10996	0.10996	0.11256	0.22603	0.22603	0.07461	0.07461	0.16294	0.16294	0.2499	0.7501	0.28	0.28	True	-2.66993
23-CG3206-RA_3	CG3206	1	1.07029	0.12808	0.13019	0.13006	0.12795	0.26419	0.26419	0.0894	0.0894	0.19099	0.19099	0.2791	0.7209	0.32	0.33	True	-4.41416
2-CG1744-RA_1	CG1744	1	1.07029	0.14202	0.14768	0.14752	0.14194	0.30613	0.30613	0.10248	0.10248	0.22257	0.22257	0.3098	0.6902	0.36	0.37	True	-8.38973
8-CG6030-RA_1	CG6030	1	1.07023	0.15969	0.16031	0.16029	0.15908	0.41404	0.41404	0.11598	0.11598	0.218	0.218	0.3277	0.6723	0.38	0.39	True	-12.9149
48-CG8578-RA_3	CG8578	1	1.07021	0.1534	0.15441	0.15436	0.15333	0.29026	0.29026	0.1073	0.1073	0.24932	0.24932	0.3124	0.6876	0.36	0.38	True	-6.86722
9-CG5935-RB_1	CG5935	1	1.07019	0.29735	0.29215	0.29208	0.29672	0.57897	0.57897	0.19753	0.19753	0.41866	0.41866	0.4084	0.5916	0.19	0.27	True	-10.2538
3-CG31041-RA_1	CG31041	1	1.07018	0.18228	0.18343	0.1834	0.18224	0.34661	0.34661	0.12739	0.12739	0.29567	0.29567	0.3468	0.6532	0.42	0.43	True	-6.15595
23-CG7630-RA_2	CG7630	1	1.07016	0.0972	0.09977	0.09971	0.09719	0.25734	0.25734	0.07505	0.07505	0.13948	0.13948	0.2383	0.7617	0.27	0.27	True	-5.01218
3-CG8938-RB_2	CG8938	1	1.07016	0.23526	0.22924	0.22915	0.2348	0.48464	0.48464	0.16766	0.16766	0.3655	0.3655	0.3708	0.6292	0.22	0.27	True	-7.89982
23-CG31072-RA_4	CG31072	1	1.07014	0.0535	0.0536	0.05352	0.05348	0.12953	0.12953	0.0387	0.0387	0.07742	0.07742	0.094	0.906	0.43	0.16	True	5.98458
23-CG5491-RA_2	CG5491	1	1.07012	0.09994	0.09744	0.09721	0.09979	0.24218	0.24218	0.07361	0.07361	0.1407	0.1407	0.2356	0.7644	0.26	0.27	True	-6.63847
3-CG33209-RA_1	CG33209	1	1.07008	0.17203	0.17717	0.17707	0.17165	0.34996	0.34996	0.12123	0.12123	0.2703	0.2703	0.3403	0.6597	0.41	0.42	True	-10.5644
23-CG30472-RA_1	CG30472	1	1.07004	0.08958	0.09177	0.09172	0.08955	0.22046	0.22046	0.06464	0.06464	0.12359	0.12359	0.2078	0.7922	0.23	0.24	True	-4.71565
23-CG6755-RA_11	CG6755	1	1.06999	0.1036	0.10659	0.10654	0.10335	0.25478	0.25478	0.07852	0.07852	0.15268	0.15268	0.2498	0.7502	0.27	0.29	True	-3.45988
2-CG13512-RA_1	CG13512	1	1.06998	0.14176	0.14122	0.14086	0.14178	0.31571	0.31571	0.10199	0.10199	0.20325	0.20325	0.31	0.69	0.35	0.36	True	-9.88336
5-CG4496-RA_5	CG4496	1	1.06992	0.14633	0.1535	0.1534	0.14626	0.27802	0.27802	0.10055	0.10055	0.25069	0.25069	0.3149	0.6851	0.36	0.37	True	-6.27243
15-CG1519-RA_1	CG1519	1	1.06988	0.11854	0.11818	0.11815	0.11854	0.23122	0.23122	0.08031	0.08031	0.19471	0.19471	0.2563	0.7437	0.29	0.31	True	-0.14401
23-CG2822-RB_4	CG2822	1	1.06983	0.18349	0.18227	0.1821	0.18335	0.33583	0.33583	0.12157	0.12157	0.29543	0.29543	0.3455	0.6545	0.41	0.42	True	-7.05045
10-CG40274-RA_1	CG40274	1	1.06982	0.15947	0.16689	0.16683	0.1593	0.30557	0.30557	0.10798	0.10798	0.27027	0.27027	0.3239	0.6761	0.38	0.39	True	-7.18943
3-CG4928-RA_1	CG4928	1	1.06964	0.11094	0.11002	0.11001	0.11092	0.29188	0.29188	0.08241	0.08241	0.15666	0.15666	0.2626	0.7374	0.28	0.3	True	-7.44264
1-CG31729-RA_1	CG31729	1	1.06961	0.10292	0.10257	0.10254	0.10278	0.25573	0.25573	0.071	0.071	0.13877	0.13877	0.2406	0.7594	0.26	0.27	True	-1.85849
2-CG6413-RA_1	CG6413	1	1.06952	0.09335	0.09312	0.09304	0.09328	0.18359	0.18359	0.06469	0.06469	0.14902	0.14902	0.2059	0.7941	0.24	0.25	True	-0.72807
15-CG2723-RA_12	CG2723	1	1.06946	0.11737	0.12308	0.12297	0.11737	0.26615	0.26615	0.08466	0.08466	0.17893	0.17893	0.2721	0.7279	0.31	0.32	True	-7.19565
3-CG31692-RB_2	CG31692	1	1.0693	0.09291	0.09505	0.09492	0.09281	0.2415	0.2415	0.06906	0.06906	0.12806	0.12806	0.2291	0.7709	0.25	0.25	True	-6.13845
17-CG3939-RA_1	CG3939	1	1.06928	0.10919	0.11166	0.11161	0.10918	0.21903	0.21903	0.07918	0.07918	0.1712	0.1712	0.2486	0.7514	0.28	0.29	True	-2.82724
15-CG3979-RA_2	CG3979	1	1.06919	0.11051	0.10943	0.1093	0.1104	0.28131	0.28131	0.07935	0.07935	0.14936	0.14936	0.2639	0.7361	0.28	0.29	True	-7.42111
23-CG11924-RA_3	CG11924	1	1.06911	0.08268	0.08081	0.08081	0.08268	0.16133	0.16133	0.05717	0.05717	0.12911	0.12911	0.1823	0.8177	0.21	0.22	True	1.09729
23-CG31847-RA_14	CG31847	1	1.0691	0.16925	0.18222	0.18211	0.1692	0.37146	0.37146	0.12141	0.12141	0.26034	0.26034	0.3466	0.6534	0.41	0.42	True	-12.3214
3-CG8176-RB_2	CG8176	1	1.06857	0.06928	0.06888	0.06883	0.06906	0.16336	0.16336	0.04987	0.04987	0.0951	0.0951	0.1495	0.8505	0.18	0.19	True	0.70712
3-CG10155-RA_1	CG10155	1	1.06853	0.08289	0.08299	0.08273	0.08283	0.19003	0.19003	0.05977	0.05977	0.11794	0.11794	0.193	0.807	0.22	0.23	True	-1.19064
15-CG13722-RA_2	CG13722	1	1.0684	0.16359	0.17279	0.17261	0.16363	0.36542	0.36542	0.12115	0.12115	0.26533	0.26533	0.3411	0.6589	0.4	0.42	True	-7.12135
3-CG12960-RA_5	CG12960	1	1.06838	0.14394	0.14999	0.14986	0.1439	0.32175	0.32175	0.10256	0.10256	0.21379	0.21379	0.3172	0.6828	0.36	0.37	True	-10.6834
1-CG7208-RA_1	CG7208	1	1.06835	0.07461	0.07603	0.07564	0.07461	0.17822	0.17822	0.05348	0.05348	0.10605	0.10605	0.1773	0.8227	0.2	0.2	True	-0.55756
23-CG4264-RA_8	CG4264	1	1.06833	0.08708	0.0863	0.08629	0.08683	0.2227	0.2227	0.06321	0.06321	0.12051	0.12051	0.2118	0.7882	0.23	0.24	True	-4.88525
23-CG40155-RA_1	CG40155	1	1.0683	0.13608	0.14218	0.14189	0.13602	0.31147	0.31147	0.09888	0.09888	0.20227	0.20227	0.3074	0.6926	0.34	0.36	True	-9.63092
2-CG16757-RA_1	CG16757	1	1.06829	0.10537	0.10332	0.10319	0.10525	0.20814	0.20814	0.07239	0.07239	0.16877	0.16877	0.24	0.76	0.27	0.28	True	0.01414
15-CG10804-RA_1	CG10804	1	1.06828	0.15722	0.15961	0.15949	0.15717	0.39601	0.39601	0.11336	0.11336	0.2166	0.2166	0.3325	0.6675	0.39	0.39	True	-11.0103
3-CG18247-RA_1	CG18247	1	1.06828	0.14964	0.15382	0.15369	0.14954	0.31651	0.31651	0.10376	0.10376	0.22708	0.22708	0.3204	0.6796	0.37	0.37	True	-6.59247
24-CG17350-RA_1	CG17350	1	1.06805	0.16339	0.16233	0.1623	0.16332	0.34197	0.34197	0.11512	0.11512	0.24233	0.24233	0.3332	0.6668	0.39	0.4	True	-9.49088
6-CG30426-RA_4	CG30426	1	1.06804	0.06829	0.06745	0.06737	0.06824	0.14101	0.14101	0.04801	0.04801	0.10335	0.10335	0.1459	0.8541	0.18	0.19	True	4.05352
12-CG30459-RA_5	CG30459	1	1.06784	0.06821	0.06976	0.06979	0.06816	0.17317	0.17317	0.04955	0.04955	0.09558	0.09558	0.1642	0.8358	0.19	0.19	True	-0.40196
2-CG32373-RB_1	CG32373	1	1.06778	0.16313	0.16106	0.16096	0.16305	0.30981	0.30981	0.11231	0.11231	0.25678	0.25678	0.3284	0.6716	0.38	0.39	True	-6.1358
2-CG13989-RA_1	CG13989	1	1.06775	0.12771	0.12753	0.12744	0.12758	0.2775	0.2775	0.08941	0.08941	0.18778	0.18778	0.288	0.712	0.32	0.33	True	-5.95643
3-CG30085-RA_1	CG30085	1	1.0677	0.18589	0.20561	0.20545	0.18584	0.39449	0.39449	0.13751	0.13751	0.31426	0.31426	0.3567	0.6433	0.44	0.46	True	-6.31228
14-CG9038-RB_1	CG9038	1	1.06754	0.11066	0.11125	0.11118	0.11041	0.22434	0.22434	0.07908	0.07908	0.1819	0.1819	0.26	0.74	0.28	0.3	True	-1.71902
3-CG6817-RA_1	CG6817	1	1.06751	0.07153	0.07342	0.0734	0.07118	0.18233	0.18233	0.05134	0.05134	0.09958	0.09958	0.1636	0.8364	0.19	0.19	True	-1.92023
3-CG5366-RA_5	CG5366	1	1.06747	0.1564	0.16336	0.16308	0.15642	0.31642	0.31642	0.11097	0.11097	0.24734	0.24734	0.3312	0.6688	0.37	0.39	True	-4.46721
3-CG4911-RA_2	CG4911	1	1.06727	0.08912	0.09001	0.09001	0.08909	0.20281	0.20281	0.06334	0.06334	0.1291	0.1291	0.2099	0.7901	0.24	0.24	True	-1.5327
3-CG11597-RA_1	CG11597	1	1.06724	0.21421	0.21266	0.21259	0.21418	0.40651	0.40651	0.14422	0.14422	0.34293	0.34293	0.3759	0.6241	0.47	0.48	True	-11.8107
2-CG4975-RA_1	CG4975	1	1.06714	0.14298	0.1549	0.1546	0.14295	0.28087	0.28087	0.10216	0.10216	0.24326	0.24326	0.3246	0.6754	0.35	0.37	True	-6.01065
23-CR32910-RA_1	CR32910	1	1.06711	0.11654	0.11378	0.11368	0.11641	0.24497	0.24497	0.08058	0.08058	0.17716	0.17716	0.2757	0.7243	0.3	0.3	True	-5.51883
16-CG11064-RA_2	CG11064	1	1.0671	0.1621	0.1661	0.16597	0.16192	0.38985	0.38985	0.11332	0.11332	0.21361	0.21361	0.3412	0.6588	0.39	0.39	True	-11.8953
2-CG1440-RA_2	CG1440	1	1.06709	0.16534	0.1593	0.15915	0.16532	0.42166	0.42166	0.11856	0.11856	0.21699	0.21699	0.3398	0.6602	0.39	0.4	True	-13.8248
1-CG10246-RA_1	CG10246	1	1.06709	0.1285	0.1282	0.12815	0.12852	0.23831	0.23831	0.08884	0.08884	0.2094	0.2094	0.2909	0.7091	0.31	0.32	True	-3.73033
12-CG30000-RA_3	CG30000	1	1.06707	0.08309	0.08252	0.08254	0.08307	0.17176	0.17176	0.0572	0.0572	0.12731	0.12731	0.1898	0.8102	0.22	0.23	True	1.12916
2-CG15930-RA_1	CG15930	1	1.06689	0.13415	0.13377	0.13377	0.13408	0.29741	0.29741	0.0937	0.0937	0.20236	0.20236	0.3023	0.6977	0.34	0.34	True	-8.20853
23-CG4647-RA_2	CG4647	1	1.06688	0.14175	0.14324	0.14294	0.14174	0.26622	0.26622	0.09772	0.09772	0.22893	0.22893	0.3012	0.6988	0.34	0.35	True	-2.52492
22-CG2957-RA_1	CG2957	1	1.06687	0.09514	0.09529	0.09473	0.09509	0.19083	0.19083	0.06702	0.06702	0.15745	0.15745	0.2246	0.7754	0.24	0.26	True	-1.34472
1-CG31004-RA_1	CG31004	1	1.06685	0.11386	0.10917	0.10917	0.11359	0.26932	0.26932	0.08133	0.08133	0.16105	0.16105	0.2605	0.7395	0.29	0.3	True	-5.74013
14-CG13984-RA_1	CG13984	1	1.06677	0.07536	0.07511	0.07503	0.07534	0.17275	0.17275	0.05348	0.05348	0.10499	0.10499	0.1737	0.8263	0.2	0.21	True	-0.05233
15-CG2003-RB_8	CG2003	1	1.06677	0.11185	0.11257	0.11243	0.11163	0.23532	0.23532	0.07891	0.07891	0.17482	0.17482	0.2695	0.7305	0.29	0.3	True	-4.49846
23-CG1386-RA_2	CG1386	1	1.06673	0.12439	0.12891	0.12865	0.12436	0.28748	0.28748	0.08865	0.08865	0.17964	0.17964	0.292	0.708	0.32	0.32	True	-7.41182
23-CG8985-RA_1	CG8985	1	1.06673	0.0897	0.09312	0.09297	0.08963	0.18988	0.18988	0.06314	0.06314	0.14068	0.14068	0.213	0.787	0.24	0.25	True	1.04161
11-CG1444-RA_3	CG1444	1	1.06669	0.20287	0.2205	0.22029	0.20269	0.47915	0.47915	0.15351	0.15351	0.30352	0.30352	0.3787	0.6213	0.48	0.49	True	-8.29613
3-CG7970-RA_4	CG7970	1	1.06666	0.06751	0.06875	0.06875	0.06746	0.14132	0.14132	0.04707	0.04707	0.10765	0.10765	0.1493	0.8507	0.18	0.19	True	3.7752
23-CG5938-RA_4	CG5938	1	1.06644	0.1491	0.15212	0.15203	0.14908	0.31162	0.31162	0.10324	0.10324	0.22897	0.22897	0.321	0.679	0.36	0.37	True	-5.31082
17-CG3096-RA_1	CG3096	1	1.06643	0.13506	0.13232	0.1322	0.13488	0.26618	0.26618	0.09416	0.09416	0.21428	0.21428	0.2985	0.7015	0.33	0.34	True	-6.05656
1-CG8804-RA_1	CG8804	1	1.06633	0.14408	0.14178	0.14177	0.14403	0.26332	0.26332	0.09648	0.09648	0.2347	0.2347	0.3073	0.6927	0.34	0.35	True	-5.09535
17-CG7992-RA_2	CG7992	1	1.06624	0.15696	0.16167	0.16098	0.15684	0.31346	0.31346	0.10921	0.10921	0.24524	0.24524	0.3271	0.6729	0.38	0.39	True	-4.55337
16-CG31089-RA_3	CG31089	1	1.06612	0.09683	0.09854	0.09836	0.09688	0.21298	0.21298	0.06932	0.06932	0.14025	0.14025	0.2362	0.7638	0.25	0.26	True	-3.328
17-CG4437-RA_1	CG4437	1	1.06609	0.12986	0.13462	0.13462	0.12983	0.24843	0.24843	0.09196	0.09196	0.22543	0.22543	0.294	0.706	0.32	0.34	True	-4.02927
14-CG1066-RB_1	CG1066	1	1.06604	0.15834	0.15986	0.15986	0.15793	0.36562	0.36562	0.11328	0.11328	0.22303	0.22303	0.3374	0.6626	0.39	0.39	True	-13.2162
23-CG6416-RH_2	CG6416	1	1.06598	0.18209	0.17357	0.17351	0.18143	0.38655	0.38655	0.12281	0.12281	0.25578	0.25578	0.3481	0.6519	0.41	0.42	True	-6.80056
3-CG9127-RA_2	CG9127	1	1.06594	0.1172	0.11924	0.11922	0.11704	0.28145	0.28145	0.08524	0.08524	0.16618	0.16618	0.292	0.708	0.3	0.31	True	-4.4187
2-CG33332-RA_1	CG33332	1	1.0659	0.13578	0.14023	0.14018	0.13575	0.25949	0.25949	0.0955	0.0955	0.22454	0.22454	0.3107	0.6893	0.33	0.35	True	-4.46804
8-CG15234-RA_1	CG15234	1	1.06588	0.14391	0.13836	0.13815	0.14383	0.29445	0.29445	0.09844	0.09844	0.21029	0.21029	0.3059	0.6941	0.34	0.35	True	-6.59229
14-CG31296-RA_1	CG31296	1	1.06586	0.07638	0.07864	0.07864	0.07636	0.20217	0.20217	0.05646	0.05646	0.1073	0.1073	0.1921	0.8079	0.21	0.22	True	-1.74655
23-CG10691-RB_5	CG10691	1	1.06568	0.088	0.08779	0.08777	0.08775	0.21915	0.21915	0.06327	0.06327	0.1234	0.1234	0.2203	0.7797	0.23	0.24	True	-0.76978
7-CG4006-RA_1	CG4006	1	1.06563	0.09701	0.09547	0.0951	0.09688	0.22104	0.22104	0.06853	0.06853	0.13737	0.13737	0.234	0.766	0.25	0.26	True	-3.18159
2-CG33191-RA_1	CG33191	1	1.06556	0.11802	0.11973	0.1197	0.11762	0.25006	0.25006	0.08317	0.08317	0.17897	0.17897	0.2825	0.7175	0.3	0.31	True	-4.91874
12-CG31536-RA_1	CG31536	1	1.06538	0.09769	0.09764	0.09757	0.09764	0.21065	0.21065	0.06758	0.06758	0.14243	0.14243	0.236	0.764	0.25	0.26	True	-2.14899
8-CG11154-RA_1	CG11154	1	1.0653	0.08136	0.08118	0.08118	0.08134	0.20884	0.20884	0.05901	0.05901	0.10689	0.10689	0.1997	0.8003	0.21	0.22	True	0.14332
23-CG31012-RB_18	CG31012	1	1.06529	0.11439	0.11387	0.11386	0.11431	0.24726	0.24726	0.07966	0.07966	0.16492	0.16492	0.2719	0.7281	0.29	0.3	True	-4.38534
2-CG3561-RA_1	CG3561	1	1.06523	0.07157	0.07265	0.07263	0.07152	0.14133	0.14133	0.04932	0.04932	0.11909	0.11909	0.159	0.841	0.19	0.2	True	2.54498
16-CG8048-RA_1	CG8048	1	1.06513	0.13096	0.13684	0.13677	0.13094	0.32064	0.32064	0.09292	0.09292	0.17736	0.17736	0.3103	0.6897	0.33	0.33	True	-6.97186
23-CG7393-RA_2	CG7393	1	1.06506	0.05607	0.05489	0.05471	0.05604	0.12813	0.12813	0.03979	0.03979	0.0833	0.0833	0.1153	0.8847	0.15	0.16	True	4.50135
3-CG14712-RA_1	CG14712	1	1.06501	0.11826	0.11992	0.11994	0.11821	0.24909	0.24909	0.0853	0.0853	0.18184	0.18184	0.2901	0.7099	0.3	0.31	True	-2.70738
12-CG12093-RA_2	CG12093	1	1.06501	0.0486	0.05033	0.05028	0.0486	0.10407	0.10407	0.03485	0.03485	0.07824	0.07824	0.091	0.909	0.39	0.29	True	7.04278
17-CG16752-RA_3	CG16752	1	1.06489	0.09557	0.09489	0.09486	0.09547	0.22074	0.22074	0.06775	0.06775	0.13992	0.13992	0.2387	0.7613	0.25	0.26	True	-3.82275
16-CG1659-RA_4	CG1659	1	1.06474	0.08063	0.0808	0.08078	0.08039	0.19843	0.19843	0.05692	0.05692	0.11371	0.11371	0.2056	0.7944	0.21	0.22	True	0.46778
3-CG3702-RA_1	CG3702	1	1.06472	0.1897	0.20872	0.20851	0.18954	0.37753	0.37753	0.13361	0.13361	0.31987	0.31987	0.3706	0.6294	0.45	0.46	True	-5.64729
3-CG18734-RG_2	CG18734	1	1.06464	0.18331	0.19601	0.19601	0.18331	0.47423	0.47423	0.13699	0.13699	0.2626	0.2626	0.3632	0.6368	0.43	0.44	True	-16.1871
24-CG11271-RA_3	CG11271	1	1.06463	0.10264	0.10362	0.10344	0.10244	0.27007	0.27007	0.0777	0.0777	0.14382	0.14382	0.2585	0.7415	0.27	0.28	True	-4.11746
23-CG8147-RA_2	CG8147	1	1.06454	0.14241	0.1476	0.14755	0.14228	0.3437	0.3437	0.10222	0.10222	0.20553	0.20553	0.3288	0.6712	0.35	0.36	True	-14.5839
23-CG4813-RA_2	CG4813	1	1.06447	0.12783	0.12751	0.12741	0.12761	0.29405	0.29405	0.08987	0.08987	0.19216	0.19216	0.2976	0.7024	0.32	0.33	True	-10.8642
1-CG31839-RA_2	CG31839	1	1.0644	0.12591	0.13378	0.13367	0.12592	0.27124	0.27124	0.09165	0.09165	0.19366	0.19366	0.3078	0.6922	0.33	0.33	True	-2.40769
14-CG4079-RA_1	CG4079	1	1.06426	0.0707	0.07273	0.07275	0.07071	0.14992	0.14992	0.04949	0.04949	0.1106	0.1106	0.1708	0.8292	0.19	0.2	True	2.523
16-CG8443-RA_1	CG8443	1	1.0641	0.09792	0.09952	0.09956	0.09794	0.24364	0.24364	0.07055	0.07055	0.13715	0.13715	0.2542	0.7458	0.25	0.26	True	-1.16309
13-CG11898-RA_1	CG11898	1	1.06409	0.1033	0.10183	0.10178	0.10324	0.20134	0.20134	0.07	0.07	0.16347	0.16347	0.2456	0.7544	0.26	0.27	True	-0.84956
3-CG12233-RA_1	CG12233	1	1.06391	0.21966	0.20799	0.20795	0.21963	0.43395	0.43395	0.14946	0.14946	0.3495	0.3495	0.3848	0.6152	0.47	0.48	True	-7.17816
12-CG8693-RA_1	CG8693	1	1.0638	0.0898	0.09207	0.09207	0.08971	0.19859	0.19859	0.06218	0.06218	0.13629	0.13629	0.2347	0.7653	0.24	0.25	True	-1.35399
23-CG6611-RC_4	CG6611	1	1.06377	0.12888	0.13255	0.13234	0.12887	0.29178	0.29178	0.08935	0.08935	0.18463	0.18463	0.3039	0.6961	0.33	0.33	True	-8.78612
3-CG2855-RA_1	CG2855	1	1.06371	0.15493	0.15432	0.15403	0.15491	0.29093	0.29093	0.10509	0.10509	0.24791	0.24791	0.3273	0.6727	0.36	0.38	True	-5.59084
2-CG15685-RA_1	CG15685	1	1.06369	0.09219	0.09206	0.09202	0.09202	0.23916	0.23916	0.06732	0.06732	0.12563	0.12563	0.2397	0.7603	0.25	0.25	True	-4.61345
17-CG5172-RA_1	CG5172	1	1.06369	0.08152	0.08226	0.08226	0.08141	0.21369	0.21369	0.06015	0.06015	0.11192	0.11192	0.213	0.787	0.22	0.23	True	-1.41341
17-CG6055-RA_2	CG6055	1	1.06366	0.15742	0.15752	0.15742	0.15739	0.36524	0.36524	0.112	0.112	0.22244	0.22244	0.3394	0.6606	0.39	0.39	True	-13.6992
3-CG6540-RA_1	CG6540	1	1.06357	0.1884	0.18343	0.18343	0.18826	0.36651	0.36651	0.12645	0.12645	0.28852	0.28852	0.3584	0.6416	0.42	0.43	True	-5.03197
3-CG17528-RD_2	CG17528	1	1.06347	0.11333	0.11136	0.11122	0.11286	0.25718	0.25718	0.08028	0.08028	0.15881	0.15881	0.2728	0.7272	0.29	0.3	True	-2.56157
2-CG11665-RA_1	CG11665	1	1.06337	0.15273	0.15454	0.15442	0.15268	0.38662	0.38662	0.11214	0.11214	0.20617	0.20617	0.3364	0.6636	0.37	0.38	True	-10.8425
3-CG6668-RA_3	CG6668	1	1.06325	0.09757	0.09841	0.09841	0.09754	0.2549	0.2549	0.07207	0.07207	0.13434	0.13434	0.2569	0.7431	0.26	0.26	True	-3.84606
23-CG17894-RC_10	CG17894	1	1.06311	0.12036	0.12333	0.12337	0.12028	0.29467	0.29467	0.08884	0.08884	0.17181	0.17181	0.2951	0.7049	0.31	0.32	True	-10.1624
6-CG4080-RA_1	CG4080	1	1.06302	0.1122	0.11336	0.11335	0.11221	0.24301	0.24301	0.07676	0.07676	0.16213	0.16213	0.2809	0.7191	0.29	0.29	True	-3.94299
18-CG17907-RA_1	CG17907	1	1.06287	0.16097	0.16046	0.16045	0.16091	0.31449	0.31449	0.10824	0.10824	0.24814	0.24814	0.3405	0.6595	0.38	0.38	True	-8.48544
7-CG7257-RA_1	CG7257	1	1.06256	0.26294	0.24594	0.24591	0.26261	0.49927	0.49927	0.17611	0.17611	0.4286	0.4286	0.4007	0.5993	0.3	0.15	True	-6.37517
1-CG2100-RA_1	CG2100	1	1.06247	0.05588	0.05554	0.05543	0.05578	0.10339	0.10339	0.03902	0.03902	0.09782	0.09782	0.1157	0.8843	0.22	0.16	True	6.11731
2-CG4965-RA_1	CG4965	1	1.06235	0.16864	0.17873	0.17839	0.16854	0.3788	0.3788	0.11982	0.11982	0.24792	0.24792	0.3584	0.6416	0.41	0.41	True	-9.516
23-CG9978-RA_7	CG9978	1	1.06235	0.12591	0.12726	0.12685	0.12584	0.26139	0.26139	0.08861	0.08861	0.18781	0.18781	0.2956	0.7044	0.31	0.32	True	-4.08138
17-CG8444-RA_1	CG8444	1	1.06211	0.07819	0.07891	0.07893	0.07805	0.20244	0.20244	0.05907	0.05907	0.11206	0.11206	0.2135	0.7865	0.21	0.22	True	-1.6934
18-CG4859-RB_1	CG4859	1	1.06186	0.17669	0.17936	0.17905	0.17651	0.37921	0.37921	0.12609	0.12609	0.27665	0.27665	0.361	0.639	0.42	0.43	True	-12.8294
14-CG1902-RC_4	CG1902	1	1.06184	0.14978	0.14864	0.14861	0.14969	0.33302	0.33302	0.10293	0.10293	0.20617	0.20617	0.338	0.662	0.36	0.36	True	-9.56233
23-CG7627-RA_3	CG7627	1	1.06181	0.13576	0.14038	0.14027	0.13574	0.35081	0.35081	0.09794	0.09794	0.18262	0.18262	0.3294	0.6706	0.35	0.34	True	-13.7236
24-CG6840-RA_2	CG6840	1	1.06175	0.14298	0.1459	0.1459	0.1429	0.27036	0.27036	0.09834	0.09834	0.24382	0.24382	0.3168	0.6832	0.34	0.36	True	-5.44353
27-CG4536-RA_1	CG4536	1	1.06163	0.09183	0.09299	0.09288	0.09176	0.20179	0.20179	0.0653	0.0653	0.1374	0.1374	0.2431	0.7569	0.24	0.25	True	-3.26329
6-CG5520-RA_1	CG5520	1	1.06146	0.22419	0.22997	0.22997	0.22413	0.49822	0.49822	0.15591	0.15591	0.32513	0.32513	0.3912	0.6088	0.5	0.5	True	-9.70432
15-CG5434-RA_4	CG5434	1	1.06144	0.06803	0.06862	0.06861	0.068	0.17174	0.17174	0.04875	0.04875	0.09771	0.09771	0.1727	0.8273	0.18	0.2	True	1.68046
3-CG4001-RA_1	CG4001	1	1.06137	0.19662	0.20751	0.2074	0.19659	0.47714	0.47714	0.1419	0.1419	0.27691	0.27691	0.3837	0.6163	0.46	0.46	True	-11.8355
2-CG12038-RB_2	CG12038	1	1.06137	0.12605	0.12714	0.12706	0.12603	0.26163	0.26163	0.08661	0.08661	0.18831	0.18831	0.3068	0.6932	0.31	0.32	True	-3.59987
3-CG9245-RA_2	CG9245	1	1.06134	0.08627	0.08781	0.08781	0.08626	0.20221	0.20221	0.0611	0.0611	0.12766	0.12766	0.231	0.769	0.23	0.24	True	-1.24322
23-CG9884-RA_6	CG9884	1	1.06121	0.09952	0.09824	0.09816	0.0993	0.22772	0.22772	0.07103	0.07103	0.14714	0.14714	0.2549	0.7451	0.26	0.27	True	-4.07231
2-CG31556-RA_2	CG31556	1	1.06115	0.18443	0.18765	0.18765	0.18396	0.37992	0.37992	0.12783	0.12783	0.26842	0.26842	0.3719	0.6281	0.43	0.43	True	-12.6587
2-CG1058-RA_1	CG1058	1	1.06113	0.05269	0.05089	0.05088	0.0526	0.13217	0.13217	0.03863	0.03863	0.07391	0.07391	0.113	0.887	0.41	0.15	True	5.57392
12-CG14995-RB_2	CG14995	1	1.06109	0.1151	0.12163	0.12155	0.11506	0.22035	0.22035	0.08038	0.08038	0.19628	0.19628	0.286	0.714	0.29	0.3	True	-1.34943
23-CG32479-RA_3	CG32479	1	1.06096	0.10374	0.10712	0.10712	0.1035	0.2324	0.2324	0.07406	0.07406	0.1599	0.1599	0.2731	0.7269	0.27	0.28	True	-4.65273
5-CG10911-RA_1	CG10911	1	1.06082	0.15336	0.15231	0.15192	0.15333	0.39543	0.39543	0.11325	0.11325	0.20592	0.20592	0.3452	0.6548	0.38	0.37	True	-15.3847
3-CG11581-RA_1	CG11581	1	1.06079	0.11406	0.11629	0.11615	0.11405	0.29976	0.29976	0.08638	0.08638	0.1608	0.1608	0.2965	0.7035	0.29	0.3	True	-7.97063
1-CG12526-RA_1	CG12526	1	1.06079	0.15498	0.15566	0.15558	0.15488	0.33892	0.33892	0.10781	0.10781	0.22411	0.22411	0.3453	0.6547	0.38	0.38	True	-12.0108
3-CG13397-RA_1	CG13397	1	1.06074	0.10165	0.10121	0.10109	0.10165	0.20318	0.20318	0.07243	0.07243	0.15641	0.15641	0.2602	0.7398	0.26	0.27	True	-0.83802
23-CG5529-RA_7	CG5529	1	1.06072	0.12873	0.13222	0.13217	0.12873	0.30989	0.30989	0.09419	0.09419	0.18152	0.18152	0.3114	0.6886	0.33	0.33	True	-10.5236
23-CG32741-RA_1	CG32741	1	1.06071	0.14688	0.14221	0.1421	0.14664	0.31576	0.31576	0.10098	0.10098	0.21531	0.21531	0.3325	0.6675	0.36	0.36	True	-7.47856
16-CG3585-RA_1	CG3585	1	1.0606	0.16435	0.16314	0.16298	0.16428	0.33803	0.33803	0.11223	0.11223	0.24551	0.24551	0.3462	0.6538	0.39	0.39	True	-6.69111
23-CG18455-RA_8	CG18455	1	1.06055	0.15114	0.14083	0.14054	0.15077	0.33465	0.33465	0.10445	0.10445	0.20793	0.20793	0.3309	0.6691	0.36	0.36	True	-12.2106
9-CG6659-RB_1	CG6659	1	1.06048	0.11905	0.12295	0.12293	0.11882	0.2597	0.2597	0.08607	0.08607	0.18626	0.18626	0.3052	0.6948	0.31	0.32	True	-1.84154
3-CG1064-RA_1	CG1064	1	1.06043	0.08311	0.08468	0.08458	0.08306	0.18441	0.18441	0.06112	0.06112	0.12658	0.12658	0.2264	0.7736	0.22	0.23	True	-0.09996
15-CG13787-RA_10	CG13787	1	1.06042	0.19484	0.19656	0.19642	0.19424	0.40643	0.40643	0.13387	0.13387	0.29891	0.29891	0.3757	0.6243	0.45	0.45	True	-14.4117
11-CG18432-RA_2	CG18432	1	1.06037	0.16646	0.1764	0.17604	0.16623	0.3322	0.3322	0.11726	0.11726	0.28695	0.28695	0.358	0.642	0.41	0.42	True	-8.62481
15-CG10254-RA_6	CG10254	1	1.06031	0.14258	0.14927	0.14911	0.14256	0.36371	0.36371	0.10608	0.10608	0.19517	0.19517	0.3276	0.6724	0.36	0.36	True	-10.7845
6-CG7197-RA_1	CG7197	1	1.06024	0.16935	0.17303	0.1731	0.16904	0.40947	0.40947	0.11824	0.11824	0.22407	0.22407	0.3676	0.6324	0.41	0.4	True	-13.4845
1-CG1630-RB_1	CG1630	1	1.06022	0.16061	0.16952	0.16952	0.16056	0.3123	0.3123	0.11249	0.11249	0.27524	0.27524	0.3475	0.6525	0.39	0.39	True	-7.85194
23-CG40287-RA_1	CG40287	1	1.05994	0.13787	0.14013	0.13954	0.13775	0.27368	0.27368	0.09611	0.09611	0.22097	0.22097	0.3184	0.6816	0.34	0.34	True	-5.83063
23-CG9952-RA_5	CG9952	1	1.05993	0.08251	0.08495	0.08491	0.08251	0.19556	0.19556	0.06116	0.06116	0.11749	0.11749	0.2319	0.7681	0.22	0.23	True	-2.18649
23-CG11825-RA_9	CG11825	1	1.05993	0.11223	0.11568	0.11575	0.11224	0.24512	0.24512	0.07846	0.07846	0.1656	0.1656	0.2916	0.7084	0.29	0.29	True	-4.30426
2-CG18233-RA_1	CG18233	1	1.05982	0.14507	0.14393	0.14393	0.14501	0.29386	0.29386	0.10257	0.10257	0.23317	0.23317	0.3314	0.6686	0.35	0.37	True	-7.75903
1-CG11033-RA_1	CG11033	1	1.05979	0.08291	0.0844	0.0844	0.08291	0.16554	0.16554	0.05837	0.05837	0.13801	0.13801	0.2142	0.7858	0.22	0.23	True	0.63049
8-CG11509-RA_1	CG11509	1	1.05977	0.10471	0.10861	0.10856	0.10467	0.21199	0.21199	0.07448	0.07448	0.17192	0.17192	0.2795	0.7205	0.27	0.28	True	-1.36846
18-CG11893-RA_2	CG11893	1	1.05975	0.10735	0.10693	0.10681	0.10735	0.21057	0.21057	0.0741	0.0741	0.1734	0.1734	0.2737	0.7263	0.27	0.28	True	-2.88582
17-CG1975-RA_2	CG1975	1	1.05974	0.05724	0.05886	0.05886	0.05721	0.14453	0.14453	0.04107	0.04107	0.08172	0.08172	0.144	0.856	0.16	0.17	True	2.70329
15-CG5546-RA_2	CG5546	1	1.05972	0.11153	0.11085	0.1104	0.11124	0.25032	0.25032	0.07714	0.07714	0.15481	0.15481	0.2844	0.7156	0.28	0.29	True	-2.6771
2-CG11419-RA_1	CG11419	1	1.05966	0.07421	0.07567	0.07551	0.07413	0.15616	0.15616	0.05309	0.05309	0.11357	0.11357	0.2069	0.7931	0.19	0.21	True	1.41922
3-CG3086-RD_3	CG3086	1	1.05965	0.11419	0.11212	0.11205	0.11403	0.22173	0.22173	0.07813	0.07813	0.18007	0.18007	0.2867	0.7133	0.28	0.29	True	-0.90794
2-CG18497-RA_1	CG18497	1	1.0596	0.07759	0.07932	0.07927	0.07758	0.19457	0.19457	0.05631	0.05631	0.11339	0.11339	0.2185	0.7815	0.21	0.22	True	-2.70755
3-CG5154-RA_2	CG5154	1	1.05955	0.17176	0.16033	0.1603	0.1714	0.40071	0.40071	0.12085	0.12085	0.23877	0.23877	0.3605	0.6395	0.4	0.41	True	-19.5725
14-CG6300-RA_1	CG6300	1	1.0595	0.15499	0.16015	0.16004	0.15497	0.32339	0.32339	0.10831	0.10831	0.22655	0.22655	0.3431	0.6569	0.38	0.38	True	-10.5686
2-CG33208-RA_2	CG33208	1	1.05949	0.07779	0.07884	0.07854	0.07773	0.17937	0.17937	0.05593	0.05593	0.11684	0.11684	0.2179	0.7821	0.21	0.22	True	1.11509
17-CG5119-RB_1	CG5119	1	1.05947	0.07812	0.0787	0.07865	0.078	0.19944	0.19944	0.05679	0.05679	0.10434	0.10434	0.2151	0.7849	0.21	0.21	True	0.36965
8-CG1822-RC_1	CG1822	1	1.05942	0.09202	0.09176	0.09168	0.09189	0.23737	0.23737	0.0688	0.0688	0.12522	0.12522	0.2496	0.7504	0.24	0.25	True	-2.29649
1-CG31687-RA_6	CG31687	1	1.05938	0.06784	0.06606	0.06605	0.06763	0.12345	0.12345	0.04473	0.04473	0.11606	0.11606	0.1631	0.8369	0.17	0.18	True	4.00188
4-CG5517-RA_2	CG5517	1	1.05935	0.14207	0.14505	0.14497	0.14201	0.29699	0.29699	0.09772	0.09772	0.21677	0.21677	0.3344	0.6656	0.35	0.36	True	-4.64949
3-CG32104-RB_3	CG32104	1	1.05932	0.11859	0.11416	0.11407	0.11855	0.28595	0.28595	0.08657	0.08657	0.17199	0.17199	0.2986	0.7014	0.3	0.31	True	-10.8633
23-CG9113-RC_1	CG9113	1	1.05929	0.17214	0.18459	0.18448	0.17201	0.3804	0.3804	0.12635	0.12635	0.27112	0.27112	0.3715	0.6285	0.41	0.43	True	-4.96719
9-CG4807-RA_2	CG4807	1	1.05929	0.12684	0.13051	0.13038	0.12672	0.25803	0.25803	0.08931	0.08931	0.20224	0.20224	0.3131	0.6869	0.32	0.33	True	-4.88179
27-CG6227-RA_2	CG6227	1	1.05924	0.08797	0.08859	0.08839	0.0879	0.21391	0.21391	0.06452	0.06452	0.12321	0.12321	0.2383	0.7617	0.23	0.24	True	-3.92502
9-CG9060-RA_2	CG9060	1	1.05922	0.07415	0.07096	0.07094	0.07415	0.1363	0.1363	0.05045	0.05045	0.12335	0.12335	0.1883	0.8117	0.19	0.2	True	3.18495
2-CG31548-RA_1	CG31548	1	1.05899	0.1055	0.11119	0.11106	0.10547	0.20241	0.20241	0.07415	0.07415	0.18498	0.18498	0.2812	0.7188	0.27	0.28	True	0.46728
7-CG11451-RA_1	CG11451	1	1.05887	0.08077	0.08401	0.08398	0.08074	0.18922	0.18922	0.05977	0.05977	0.12302	0.12302	0.2286	0.7714	0.22	0.23	True	-0.09202
2-CG18374-RA_5	CG18374	1	1.05886	0.07749	0.07904	0.07895	0.07744	0.17409	0.17409	0.05733	0.05733	0.11609	0.11609	0.2204	0.7796	0.21	0.22	True	0.7301
14-CG17596-RA_1	CG17596	1	1.05885	0.16163	0.17137	0.17138	0.16157	0.31388	0.31388	0.11329	0.11329	0.27662	0.27662	0.3533	0.6467	0.38	0.4	True	-6.0808
3-CG6699-RA_3	CG6699	1	1.05869	0.09577	0.09433	0.09428	0.09573	0.22513	0.22513	0.06761	0.06761	0.1345	0.1345	0.2552	0.7448	0.25	0.25	True	-3.84008
2-CG14652-RA_3	CG14652	1	1.05867	0.13746	0.13562	0.13559	0.13742	0.27143	0.27143	0.09512	0.09512	0.21909	0.21909	0.3196	0.6804	0.33	0.35	True	-6.51195
4-CG13850-RA_1	CG13850	1	1.05866	0.14029	0.1357	0.13562	0.14017	0.30741	0.30741	0.10001	0.10001	0.19905	0.19905	0.3266	0.6734	0.34	0.35	True	-10.0919
15-CG3830-RA_1	CG3830	1	1.05864	0.17005	0.16713	0.167	0.16999	0.37979	0.37979	0.11778	0.11778	0.2374	0.2374	0.3653	0.6347	0.41	0.4	True	-14.2968
9-CG3997-RA_3	CG3997	1	1.05863	0.15515	0.15139	0.1513	0.15508	0.36982	0.36982	0.10703	0.10703	0.20374	0.20374	0.3483	0.6517	0.38	0.37	True	-10.8629
23-CG9099-RA_1	CG9099	1	1.05862	0.09186	0.09301	0.09301	0.09186	0.21964	0.21964	0.0662	0.0662	0.12802	0.12802	0.2607	0.7393	0.24	0.25	True	-4.104
1-CG32712-RA_1	CG32712	1	1.0586	0.07943	0.08094	0.08094	0.07925	0.18912	0.18912	0.05777	0.05777	0.11189	0.11189	0.2284	0.7716	0.21	0.22	True	-2.8319
9-CG4581-RA_1	CG4581	1	1.05859	0.28035	0.26977	0.26946	0.28004	0.57915	0.57915	0.17728	0.17728	0.36315	0.36315	0.417	0.583	0.16	0.17	True	-15.4444
1-CG3335-RA_1	CG3335	1	1.05855	0.07475	0.07886	0.07863	0.07472	0.16189	0.16189	0.05447	0.05447	0.11847	0.11847	0.2101	0.7899	0.2	0.21	True	3.36188
12-CG6006-RA_2	CG6006	1	1.05853	0.19306	0.19182	0.1912	0.19304	0.36379	0.36379	0.13399	0.13399	0.32673	0.32673	0.3718	0.6282	0.43	0.44	True	-8.96126
2-CG1119-RA_1	CG1119	1	1.05849	0.08268	0.08412	0.0841	0.08261	0.17422	0.17422	0.05899	0.05899	0.12882	0.12882	0.2324	0.7676	0.22	0.23	True	2.51359
23-CG10677-RA_3	CG10677	1	1.05841	0.16267	0.17017	0.17011	0.16256	0.31225	0.31225	0.1139	0.1139	0.27312	0.27312	0.354	0.646	0.38	0.4	True	-3.2479
24-CG30192-RA_2	CG30192	1	1.05834	0.17896	0.1831	0.18312	0.179	0.40194	0.40194	0.12669	0.12669	0.25842	0.25842	0.3601	0.6399	0.43	0.43	True	-16.7624
9-CG7395-RA_7	CG7395	1	1.05828	0.09279	0.09866	0.09832	0.09273	0.23913	0.23913	0.07107	0.07107	0.13221	0.13221	0.2704	0.7296	0.25	0.26	True	-5.36764
3-CG7762-RA_2	CG7762	1	1.05826	0.09432	0.0966	0.09664	0.09432	0.22812	0.22812	0.06755	0.06755	0.13262	0.13262	0.259	0.741	0.25	0.26	True	-4.55061
23-CG15848-RA_18	CG15848	1	1.05823	0.15421	0.16486	0.16469	0.15398	0.39582	0.39582	0.11139	0.11139	0.19643	0.19643	0.3608	0.6392	0.39	0.38	True	-12.354
15-CG4208-RA_1	CG4208	1	1.05804	0.13806	0.13751	0.13743	0.13807	0.2598	0.2598	0.09385	0.09385	0.22459	0.22459	0.3308	0.6692	0.33	0.34	True	-4.61709
23-CG6450-RC_1	CG6450	1	1.05802	0.10032	0.10354	0.10341	0.10029	0.2531	0.2531	0.0734	0.0734	0.1414	0.1414	0.2825	0.7175	0.26	0.27	True	-2.92218
23-CG32017-RA_3	CG32017	1	1.05792	0.11908	0.11607	0.11604	0.11903	0.21949	0.21949	0.08037	0.08037	0.19623	0.19623	0.2855	0.7145	0.29	0.3	True	-1.36935
1-CG4720-RB_1	CG4720	1	1.05788	0.07079	0.07141	0.07131	0.07074	0.17106	0.17106	0.05084	0.05084	0.10471	0.10471	0.1981	0.8019	0.19	0.2	True	-0.30379
2-CG11589-RA_2	CG11589	1	1.05784	0.09656	0.09731	0.09732	0.09623	0.23454	0.23454	0.07008	0.07008	0.13691	0.13691	0.2727	0.7273	0.25	0.26	True	-6.625
23-CG14007-RA_2	CG14007	1	1.05779	0.1612	0.16423	0.1642	0.16113	0.31097	0.31097	0.11314	0.11314	0.26887	0.26887	0.3534	0.6466	0.38	0.4	True	-7.19954
3-CG32315-RA_2	CG32315	1	1.05772	0.11915	0.11623	0.11609	0.11915	0.22019	0.22019	0.08094	0.08094	0.19676	0.19676	0.2983	0.7017	0.29	0.3	True	-0.63155
23-CG18317-RA_1	CG18317	1	1.05771	0.06437	0.06724	0.06719	0.06434	0.14498	0.14498	0.04696	0.04696	0.10088	0.10088	0.1806	0.8194	0.18	0.19	True	3.31401
9-CG4033-RA_9	CG4033	1	1.05755	0.06814	0.06932	0.06925	0.06814	0.16592	0.16592	0.04908	0.04908	0.10184	0.10184	0.1951	0.8049	0.19	0.2	True	0.14102
2-CG3409-RA_4	CG3409	1	1.05749	0.16417	0.16861	0.16845	0.16417	0.31106	0.31106	0.11541	0.11541	0.26892	0.26892	0.3522	0.6478	0.39	0.4	True	-3.65299
24-CG6358-RA_1	CG6358	1	1.05744	0.14413	0.13787	0.13735	0.14394	0.30858	0.30858	0.10228	0.10228	0.20723	0.20723	0.3321	0.6679	0.35	0.36	True	-10.0691
16-CG7920-RB_2	CG7920	1	1.05743	0.13049	0.13729	0.13713	0.13048	0.34	0.34	0.09461	0.09461	0.17653	0.17653	0.3373	0.6627	0.33	0.34	True	-8.00445
8-CG13131-RA_1	CG13131	1	1.05741	0.17351	0.17458	0.17457	0.17337	0.37849	0.37849	0.1211	0.1211	0.25115	0.25115	0.3743	0.6257	0.41	0.41	True	-15.3791
2-CG5576-RA_1	CG5576	1	1.05738	0.13657	0.13263	0.13249	0.13636	0.27856	0.27856	0.09243	0.09243	0.20941	0.20941	0.3222	0.6778	0.33	0.34	True	-3.6427
23-CG4307-RB_1	CG4307	1	1.05737	0.16321	0.16469	0.16443	0.16318	0.3059	0.3059	0.11209	0.11209	0.27094	0.27094	0.3509	0.6491	0.38	0.39	True	-6.79731
3-CG15214-RA_2	CG15214	1	1.05729	0.12231	0.12654	0.12648	0.12208	0.23117	0.23117	0.08589	0.08589	0.21036	0.21036	0.3058	0.6942	0.3	0.32	True	-2.27054
22-CG12610-RA_1	CG12610	1	1.05726	0.1399	0.14319	0.14289	0.13985	0.32103	0.32103	0.096	0.096	0.19518	0.19518	0.3383	0.6617	0.35	0.35	True	-9.99612
2-CG7749-RA_2	CG7749	1	1.05718	0.09791	0.10124	0.10107	0.0978	0.24382	0.24382	0.07052	0.07052	0.13725	0.13725	0.2796	0.7204	0.25	0.26	True	-7.57422
10-CG30106-RA_1	CG30106	1	1.05709	0.17612	0.17646	0.17639	0.17599	0.35133	0.35133	0.1209	0.1209	0.28457	0.28457	0.3688	0.6312	0.42	0.42	True	-9.50776
2-CG3382-RA_2	CG3382	1	1.05709	0.14437	0.14896	0.14879	0.14414	0.27137	0.27137	0.09853	0.09853	0.23453	0.23453	0.3342	0.6658	0.35	0.36	True	-6.08101
16-CG1982-RA_1	CG1982	1	1.05705	0.12206	0.12516	0.12503	0.12196	0.25303	0.25303	0.08498	0.08498	0.18284	0.18284	0.3142	0.6858	0.3	0.31	True	-5.25611
2-CG7927-RA_2	CG7927	1	1.057	0.05379	0.05133	0.0513	0.05378	0.11086	0.11086	0.03718	0.03718	0.08222	0.08222	0.1297	0.8703	0.35	0.15	True	6.22663
13-CG14213-RA_1	CG14213	1	1.05697	0.07899	0.07973	0.07973	0.07892	0.1903	0.1903	0.0582	0.0582	0.11182	0.11182	0.2267	0.7733	0.21	0.22	True	0.18641
1-CG1644-RA_1	CG1644	1	1.05696	0.10973	0.10864	0.10862	0.10945	0.21757	0.21757	0.07697	0.07697	0.17171	0.17171	0.2869	0.7131	0.28	0.29	True	-1.87162
17-CG17420-RB_1	CG17420	1	1.05693	0.13062	0.13842	0.13835	0.13054	0.35062	0.35062	0.09931	0.09931	0.18458	0.18458	0.3379	0.6621	0.34	0.35	True	-10.4327
23-CG10362-RA_12	CG10362	1	1.05691	0.12465	0.13016	0.13012	0.12457	0.29562	0.29562	0.09046	0.09046	0.18131	0.18131	0.3229	0.6771	0.32	0.33	True	-9.31753
8-CG30372-RA_1	CG30372	1	1.05686	0.04595	0.0457	0.04569	0.04594	0.1138	0.1138	0.03368	0.03368	0.06631	0.06631	0.1039	0.8961	0.48	0.16	True	6.93304
23-CG11902-RA_6	CG11902	1	1.05678	0.0555	0.05611	0.05608	0.05543	0.12543	0.12543	0.04199	0.04199	0.08735	0.08735	0.1481	0.8519	0.15	0.16	True	5.42526
23-CG6287-RA_4	CG6287	1	1.05677	0.10647	0.1068	0.10668	0.10647	0.26468	0.26468	0.07736	0.07736	0.1453	0.1453	0.303	0.697	0.28	0.28	True	-4.31405
23-CG7014-RA_3	CG7014	1	1.05646	0.08737	0.08914	0.08907	0.08726	0.22623	0.22623	0.0636	0.0636	0.11742	0.11742	0.2562	0.7438	0.24	0.24	True	-2.79014
17-CG5711-RA_3	CG5711	1	1.05638	0.20942	0.22401	0.22403	0.20935	0.52344	0.52344	0.14416	0.14416	0.27823	0.27823	0.4018	0.5982	0.48	0.46	True	-18.1138
17-CG6249-RA_2	CG6249	1	1.05629	0.11702	0.11448	0.11446	0.117	0.2536	0.2536	0.08207	0.08207	0.17183	0.17183	0.297	0.703	0.29	0.31	True	-6.32387
15-CG31448-RA_2	CG31448	1	1.05605	0.16758	0.15945	0.15942	0.1674	0.3646	0.3646	0.11446	0.11446	0.24457	0.24457	0.3618	0.6382	0.39	0.4	True	-14.1904
6-CG30078-RA_3	CG30078	1	1.05602	0.1385	0.14683	0.14678	0.13813	0.30785	0.30785	0.10179	0.10179	0.2252	0.2252	0.3449	0.6551	0.35	0.36	True	-7.493
13-CG16740-RA_1	CG16740	1	1.05595	0.08409	0.08585	0.08589	0.08405	0.21496	0.21496	0.0632	0.0632	0.12125	0.12125	0.2383	0.7617	0.22	0.23	True	-4.35736
23-CG6224-RA_18	CG6224	1	1.05593	0.07638	0.07482	0.07474	0.07628	0.1639	0.1639	0.05359	0.05359	0.11417	0.11417	0.2161	0.7839	0.2	0.21	True	2.16277
2-CG30385-RA_1	CG30385	1	1.05592	0.09151	0.09084	0.09083	0.09148	0.18805	0.18805	0.0621	0.0621	0.13375	0.13375	0.2515	0.7485	0.23	0.24	True	-0.32089
15-CG17060-RA_2	CG17060	1	1.05577	0.18811	0.19909	0.19887	0.18778	0.42499	0.42499	0.14104	0.14104	0.29448	0.29448	0.3835	0.6165	0.44	0.46	True	-7.38615
2-CG7719-RA_4	CG7719	1	1.05574	0.13818	0.14526	0.14525	0.13776	0.34454	0.34454	0.10242	0.10242	0.20361	0.20361	0.3461	0.6539	0.35	0.36	True	-7.74585
2-CG31032-RA_1	CG31032	1	1.05569	0.10868	0.10726	0.10711	0.10858	0.23642	0.23642	0.07618	0.07618	0.16784	0.16784	0.2924	0.7076	0.28	0.29	True	-4.0851
23-CG7867-RA_11	CG7867	1	1.05557	0.08496	0.0845	0.08445	0.08495	0.20884	0.20884	0.06089	0.06089	0.11835	0.11835	0.2499	0.7501	0.22	0.23	True	-3.52691
3-CG5507-RA_1	CG5507	1	1.05556	0.12561	0.12961	0.12956	0.12556	0.28302	0.28302	0.09006	0.09006	0.19275	0.19275	0.329	0.671	0.32	0.33	True	-4.10391
23-CG30193-RB_5	CG30193	1	1.05552	0.09133	0.09536	0.09534	0.09125	0.22221	0.22221	0.06797	0.06797	0.12785	0.12785	0.2692	0.7308	0.25	0.25	True	-0.72014
18-CG3981-RB_1	CG3981	1	1.05549	0.09863	0.09911	0.09896	0.09848	0.23283	0.23283	0.07335	0.07335	0.14602	0.14602	0.279	0.721	0.26	0.27	True	-2.28356
24-CG10944-RB_2	CG10944	1	1.05542	0.14964	0.14394	0.14373	0.14949	0.35072	0.35072	0.10688	0.10688	0.2052	0.2052	0.3521	0.6479	0.36	0.36	True	-6.43086
5-CG13476-RB_1	CG13476	1	1.05542	0.17911	0.18473	0.18425	0.17901	0.34467	0.34467	0.1227	0.1227	0.30628	0.30628	0.3727	0.6273	0.42	0.43	True	-8.34252
14-CG13917-RA_1	CG13917	1	1.05531	0.19298	0.19053	0.1905	0.19282	0.40827	0.40827	0.13596	0.13596	0.28452	0.28452	0.3854	0.6146	0.45	0.45	True	-6.37142
2-CG12000-RA_1	CG12000	1	1.05524	0.13819	0.13953	0.13925	0.13788	0.31898	0.31898	0.09897	0.09897	0.19641	0.19641	0.342	0.658	0.35	0.35	True	-10.9769
1-CG32745-RB_1	CG32745	1	1.05521	0.09381	0.09573	0.09572	0.09379	0.22036	0.22036	0.06869	0.06869	0.141	0.141	0.2763	0.7237	0.25	0.26	True	-0.85656
16-CG40191-RC_1	CG40191	1	1.05518	0.07468	0.0721	0.07208	0.07449	0.19162	0.19162	0.05396	0.05396	0.10181	0.10181	0.2183	0.7817	0.2	0.21	True	-0.32136
3-CG5411-RA_1	CG5411	1	1.05512	0.09754	0.09865	0.09862	0.09756	0.2035	0.2035	0.06978	0.06978	0.14802	0.14802	0.2785	0.7215	0.25	0.26	True	-0.3325
18-CG8547-RB_3	CG8547	1	1.05506	0.11437	0.1153	0.1153	0.11438	0.28629	0.28629	0.08179	0.08179	0.16067	0.16067	0.3141	0.6859	0.29	0.3	True	-5.23882
1-CG14204-RA_1	CG14204	1	1.05503	0.20378	0.201	0.20089	0.2036	0.37908	0.37908	0.13463	0.13463	0.33804	0.33804	0.3856	0.6144	0.45	0.46	True	-11.1189
23-CG13868-RA_3	CG13868	1	1.05502	0.09708	0.10021	0.10019	0.09704	0.25126	0.25126	0.07073	0.07073	0.13318	0.13318	0.2767	0.7233	0.26	0.26	True	-5.46471
23-CG2331-RB_1	CG2331	1	1.05472	0.11349	0.11554	0.11553	0.11346	0.28742	0.28742	0.08302	0.08302	0.15529	0.15529	0.315	0.685	0.3	0.3	True	-6.5466
2-CG16777-RA_1	CG16777	1	1.05472	0.07535	0.08061	0.08058	0.07526	0.15669	0.15669	0.05489	0.05489	0.12962	0.12962	0.228	0.772	0.21	0.22	True	1.11962
17-CG6959-RA_1	CG6959	1	1.05471	0.12765	0.12914	0.12894	0.12756	0.24106	0.24106	0.08749	0.08749	0.2134	0.2134	0.3188	0.6812	0.31	0.33	True	-4.03601
17-CG12347-RA_1	CG12347	1	1.05464	0.20249	0.20434	0.20417	0.20207	0.44161	0.44161	0.14149	0.14149	0.29913	0.29913	0.3899	0.6101	0.47	0.46	True	-18.777
23-CG30051-RB_4	CG30051	1	1.05463	0.12206	0.11922	0.11922	0.12211	0.26649	0.26649	0.08664	0.08664	0.18035	0.18035	0.3196	0.6804	0.31	0.32	True	-6.53394
11-CG10806-RA_1	CG10806	1	1.05449	0.08181	0.08078	0.08073	0.0817	0.19276	0.19276	0.05878	0.05878	0.11241	0.11241	0.2448	0.7552	0.21	0.22	True	-1.30377
6-CG10662-RA_1	CG10662	1	1.05448	0.07638	0.0774	0.07733	0.07636	0.17282	0.17282	0.05622	0.05622	0.11598	0.11598	0.2243	0.7757	0.21	0.22	True	-0.00888
23-CG13598-RA_1	CG13598	1	1.05446	0.16288	0.16478	0.16472	0.16288	0.34795	0.34795	0.11772	0.11772	0.25201	0.25201	0.3686	0.6314	0.4	0.4	True	-11.1096
14-CG33182-RA_1	CG33182	1	1.05426	0.15114	0.16163	0.16163	0.15072	0.30836	0.30836	0.10511	0.10511	0.24553	0.24553	0.3538	0.6462	0.37	0.38	True	-3.95646
9-CG13457-RB_1	CG13457	1	1.05426	0.18903	0.1852	0.18485	0.18847	0.36609	0.36609	0.12649	0.12649	0.27775	0.27775	0.3866	0.6134	0.43	0.43	True	-11.3701
1-CG40367-RA_1	CG40367	1	1.0541	0.11516	0.11268	0.11263	0.11515	0.2762	0.2762	0.08324	0.08324	0.16382	0.16382	0.307	0.693	0.3	0.3	True	-9.08133
9-CG5648-RA_1	CG5648	1	1.05404	0.07382	0.07494	0.07492	0.07371	0.18144	0.18144	0.05422	0.05422	0.10664	0.10664	0.2327	0.7673	0.2	0.21	True	-0.7372
18-CG1916-RA_1	CG1916	1	1.05397	0.14122	0.14529	0.14519	0.14126	0.32241	0.32241	0.09749	0.09749	0.20583	0.20583	0.3589	0.6411	0.36	0.36	True	-12.3133
1-CG7471-RA_1	CG7471	1	1.05384	0.10072	0.1035	0.10325	0.10057	0.25329	0.25329	0.07527	0.07527	0.14061	0.14061	0.2888	0.7112	0.27	0.27	True	-7.5645
16-CG5206-RA_2	CG5206	1	1.05381	0.11607	0.11563	0.11553	0.11597	0.2869	0.2869	0.08328	0.08328	0.15375	0.15375	0.3169	0.6831	0.3	0.3	True	-4.00517
15-CG6672-RA_1	CG6672	1	1.0538	0.09864	0.09716	0.09716	0.09861	0.23918	0.23918	0.07086	0.07086	0.13357	0.13357	0.2826	0.7174	0.26	0.27	True	-3.26252
11-CG4444-RA_1	CG4444	1	1.05376	0.08248	0.0823	0.0823	0.08246	0.18913	0.18913	0.05808	0.05808	0.12174	0.12174	0.2463	0.7537	0.22	0.23	True	-0.7875
3-CG4345-RA_1	CG4345	1	1.05375	0.16423	0.1688	0.16877	0.16421	0.3865	0.3865	0.12304	0.12304	0.25566	0.25566	0.3687	0.6313	0.4	0.42	True	-8.81466
23-CG10922-RA_3	CG10922	1	1.05372	0.09877	0.10207	0.10201	0.09873	0.24358	0.24358	0.0707	0.0707	0.13695	0.13695	0.288	0.712	0.26	0.26	True	-2.52536
3-CG10664-RA_1	CG10664	1	1.05368	0.13071	0.13168	0.13137	0.13066	0.34229	0.34229	0.09722	0.09722	0.17974	0.17974	0.3361	0.6639	0.33	0.34	True	-8.81065
9-CG12540-RA_1	CG12540	1	1.05367	0.14342	0.14357	0.14355	0.14323	0.3027	0.3027	0.09918	0.09918	0.22561	0.22561	0.3437	0.6563	0.35	0.36	True	-8.67944
3-CG13140-RA_1	CG13140	1	1.05359	0.18523	0.17811	0.17813	0.18521	0.3468	0.3468	0.12386	0.12386	0.29976	0.29976	0.3794	0.6206	0.42	0.43	True	-9.45152
16-CG10103-RA_1	CG10103	1	1.05356	0.07154	0.07453	0.07451	0.07142	0.14477	0.14477	0.05051	0.05051	0.12129	0.12129	0.2147	0.7853	0.19	0.2	True	1.99851
16-CG8668-RA_1	CG8668	1	1.05352	0.09308	0.09452	0.09421	0.09303	0.24108	0.24108	0.06917	0.06917	0.12536	0.12536	0.2769	0.7231	0.25	0.25	True	-9.03709
2-CG5182-RA_2	CG5182	1	1.05333	0.13764	0.13792	0.1379	0.13758	0.29763	0.29763	0.09439	0.09439	0.19583	0.19583	0.3443	0.6557	0.34	0.34	True	-8.15622
23-CG31811-RA_9	CG31811	1	1.05328	0.13194	0.12569	0.12558	0.13194	0.24122	0.24122	0.08893	0.08893	0.2086	0.2086	0.3252	0.6748	0.31	0.32	True	-3.88326
22-CG7939-RC_2	CG7939	1	1.05321	0.16242	0.15316	0.15318	0.16229	0.34857	0.34857	0.11203	0.11203	0.23167	0.23167	0.3617	0.6383	0.38	0.39	True	-9.3917
18-CG7694-RA_4	CG7694	1	1.05291	0.12945	0.1268	0.1267	0.12938	0.3046	0.3046	0.09103	0.09103	0.18803	0.18803	0.3313	0.6687	0.32	0.33	True	-12.7865
24-CG17826-RA_1	CG17826	1	1.05286	0.18121	0.17817	0.17813	0.18113	0.35963	0.35963	0.12373	0.12373	0.2744	0.2744	0.3842	0.6158	0.42	0.42	True	-10.1511
18-CG2358-RA_4	CG2358	1	1.05282	0.06534	0.0629	0.06286	0.06519	0.14811	0.14811	0.04598	0.04598	0.096	0.096	0.1907	0.8093	0.18	0.18	True	3.23565
2-CG1490-RB_1	CG1490	1	1.05279	0.19677	0.21071	0.21074	0.19666	0.45763	0.45763	0.14486	0.14486	0.28726	0.28726	0.3947	0.6053	0.47	0.47	True	-9.72635
2-CG6026-RA_1	CG6026	1	1.05274	0.11421	0.11496	0.11481	0.11412	0.21628	0.21628	0.08065	0.08065	0.19385	0.19385	0.3133	0.6867	0.28	0.3	True	-1.82716
23-CG17244-RA_1	CG17244	1	1.05272	0.21837	0.23356	0.23358	0.21826	0.45208	0.45208	0.15606	0.15606	0.35581	0.35581	0.4038	0.5962	0.49	0.49	True	-15.6767
3-CG2263-RA_1	CG2263	1	1.05269	0.19681	0.19784	0.19765	0.19669	0.45083	0.45083	0.13573	0.13573	0.27913	0.27913	0.3905	0.6095	0.46	0.46	True	-9.86949
14-CG4804-RA_1	CG4804	1	1.05269	0.13675	0.13895	0.13831	0.13662	0.28768	0.28768	0.09683	0.09683	0.21077	0.21077	0.3453	0.6547	0.34	0.35	True	-6.14769
18-CG9463-RA_7	CG9463	1	1.05267	0.13439	0.1288	0.1287	0.13399	0.29871	0.29871	0.09245	0.09245	0.18745	0.18745	0.3377	0.6623	0.33	0.34	True	-7.84928
1-CG8922-RA_6	CG8922	1	1.05257	0.09388	0.09255	0.09249	0.09382	0.24585	0.24585	0.07056	0.07056	0.12932	0.12932	0.2858	0.7142	0.26	0.26	True	-7.03783
9-CG13690-RA_1	CG13690	1	1.05252	0.08899	0.09109	0.09074	0.08888	0.19965	0.19965	0.06493	0.06493	0.13599	0.13599	0.2728	0.7272	0.24	0.25	True	-2.41274
2-CG10396-RA_1	CG10396	1	1.05248	0.1979	0.19261	0.19258	0.19781	0.38062	0.38062	0.13058	0.13058	0.29074	0.29074	0.3939	0.6061	0.44	0.44	True	-12.6221
23-CG17521-RB_5	CG17521	1	1.05244	0.11407	0.11531	0.1152	0.11405	0.29789	0.29789	0.08459	0.08459	0.15605	0.15605	0.321	0.679	0.3	0.3	True	-3.85983
22-CG9537-RA_1	CG9537	1	1.05234	0.10075	0.10757	0.1076	0.10073	0.22408	0.22408	0.07714	0.07714	0.16118	0.16118	0.3042	0.6958	0.27	0.28	True	0.1953
23-CG40313-RA_18	CG40313	1	1.05223	0.11727	0.118	0.11774	0.11724	0.25868	0.25868	0.08093	0.08093	0.17558	0.17558	0.3232	0.6768	0.3	0.31	True	-6.19365
3-CG14222-RA_1	CG14222	1	1.05219	0.15735	0.15157	0.15151	0.15697	0.29169	0.29169	0.10727	0.10727	0.24618	0.24618	0.3605	0.6395	0.37	0.38	True	-5.10142
1-CG32694-RA_1	CG32694	1	1.05211	0.13911	0.14146	0.14133	0.13909	0.27861	0.27861	0.09701	0.09701	0.21369	0.21369	0.3424	0.6576	0.34	0.35	True	-6.92884
17-CG3260-RA_1	CG3260	1	1.0521	0.13547	0.13726	0.13718	0.13536	0.24932	0.24932	0.09206	0.09206	0.22567	0.22567	0.3407	0.6593	0.32	0.34	True	-4.17058
3-CG33175-RA_1	CG33175	1	1.05209	0.19543	0.20296	0.20281	0.19545	0.41237	0.41237	0.14254	0.14254	0.31565	0.31565	0.3997	0.6003	0.45	0.47	True	-6.64778
3-CG13098-RA_1	CG13098	1	1.05205	0.08845	0.0873	0.08729	0.08832	0.15894	0.15894	0.05824	0.05824	0.14463	0.14463	0.2566	0.7434	0.22	0.23	True	0.95647
10-CG6758-RA_1	CG6758	1	1.05194	0.08128	0.07923	0.0792	0.08131	0.16266	0.16266	0.05665	0.05665	0.13692	0.13692	0.2463	0.7537	0.21	0.22	True	0.32805
1-CG7950-RB_1	CG7950	1	1.05192	0.05347	0.05403	0.05403	0.05349	0.13528	0.13528	0.04024	0.04024	0.07742	0.07742	0.1629	0.8371	0.31	0.15	True	4.94729
2-CG5094-RA_1	CG5094	1	1.05184	0.08224	0.08263	0.08247	0.08224	0.19166	0.19166	0.05889	0.05889	0.12286	0.12286	0.2529	0.7471	0.22	0.23	True	-1.49796
2-CG10211-RA_1	CG10211	1	1.05165	0.10139	0.10393	0.10396	0.10131	0.23047	0.23047	0.07465	0.07465	0.15344	0.15344	0.3009	0.6991	0.27	0.28	True	-4.8502
23-CG4467-RA_10	CG4467	1	1.05165	0.12799	0.13001	0.12997	0.12796	0.27826	0.27826	0.08943	0.08943	0.18378	0.18378	0.3284	0.6716	0.32	0.33	True	-5.11631
23-CG31704-RA_1	CG31704	1	1.05165	0.12099	0.11989	0.11986	0.12092	0.26787	0.26787	0.08466	0.08466	0.18314	0.18314	0.3257	0.6743	0.31	0.31	True	-5.94717
8-CG18870-RA_1	CG18870	1	1.05152	0.2099	0.2122	0.21215	0.20961	0.42454	0.42454	0.14506	0.14506	0.31705	0.31705	0.403	0.597	0.47	0.48	True	-10.0135
3-CG31068-RA_3	CG31068	1	1.05148	0.11928	0.11775	0.11761	0.11912	0.25601	0.25601	0.08333	0.08333	0.17213	0.17213	0.318	0.682	0.3	0.31	True	-4.8463
23-CG1395-RA_4	CG1395	1	1.05147	0.13542	0.14459	0.14459	0.13532	0.32796	0.32796	0.10367	0.10367	0.20809	0.20809	0.3513	0.6487	0.35	0.36	True	-5.36338
16-CG31262-RA_1	CG31262	1	1.05145	0.16321	0.16259	0.16259	0.16318	0.33665	0.33665	0.11573	0.11573	0.27501	0.27501	0.3728	0.6272	0.39	0.4	True	-9.64661
3-CG4849-RA_2	CG4849	1	1.05134	0.09392	0.09028	0.09015	0.09388	0.24014	0.24014	0.06857	0.06857	0.12477	0.12477	0.2858	0.7142	0.25	0.25	True	-4.31443
23-CG14235-RA_2	CG14235	1	1.05131	0.14034	0.14084	0.14075	0.13927	0.26285	0.26285	0.09581	0.09581	0.23364	0.23364	0.3435	0.6565	0.34	0.35	True	-2.57611
22-CG14821-RA_1	CG14821	1	1.0513	0.10913	0.10723	0.1071	0.10908	0.27001	0.27001	0.07888	0.07888	0.14837	0.14837	0.3068	0.6932	0.28	0.29	True	-6.85695
3-CG32491-RX_8	CG32491	1	1.05121	0.06493	0.06392	0.06382	0.06474	0.16443	0.16443	0.04753	0.04753	0.0897	0.0897	0.1982	0.8018	0.17	0.18	True	1.0109
23-CG17209-RA_1	CG17209	1	1.05115	0.13809	0.13307	0.13305	0.13797	0.26033	0.26033	0.09442	0.09442	0.23231	0.23231	0.3431	0.6569	0.33	0.35	True	-4.06192
17-CG2947-RA_1	CG2947	1	1.05114	0.12691	0.12523	0.12519	0.12682	0.32254	0.32254	0.08843	0.08843	0.1672	0.1672	0.3342	0.6658	0.32	0.32	True	-8.91272
12-CG30483-RA_1	CG30483	1	1.05114	0.24682	0.24641	0.24641	0.24682	0.46135	0.46135	0.16637	0.16637	0.38901	0.38901	0.4252	0.5748	0.21	0.33	True	-5.81569
8-CG14143-RA_1	CG14143	1	1.05107	0.14496	0.14841	0.14823	0.14494	0.32681	0.32681	0.10418	0.10418	0.21514	0.21514	0.36	0.64	0.36	0.37	True	-9.37478
9-CG17725-RA_3	CG17725	1	1.05106	0.13884	0.13288	0.13282	0.13858	0.33013	0.33013	0.09792	0.09792	0.19311	0.19311	0.3445	0.6555	0.34	0.35	True	-7.67977
5-CG31335-RA_1	CG31335	1	1.05084	0.13874	0.14835	0.14815	0.1387	0.35224	0.35224	0.10229	0.10229	0.19495	0.19495	0.3629	0.6371	0.36	0.36	True	-8.30162
14-CG10967-RA_1	CG10967	1	1.05083	0.07939	0.08141	0.08141	0.0793	0.18416	0.18416	0.05774	0.05774	0.11715	0.11715	0.2533	0.7467	0.21	0.22	True	0.15872
23-CG1081-RA_5	CG1081	1	1.05079	0.09073	0.09186	0.09172	0.09049	0.21609	0.21609	0.06533	0.06533	0.12966	0.12966	0.279	0.721	0.24	0.25	True	-3.7642
18-CG16700-RA_1	CG16700	1	1.05072	0.08208	0.08186	0.0818	0.08198	0.21192	0.21192	0.06064	0.06064	0.10741	0.10741	0.2606	0.7394	0.22	0.23	True	-2.46343
18-CG10075-RA_1	CG10075	1	1.05071	0.11088	0.11337	0.11332	0.11085	0.28244	0.28244	0.08314	0.08314	0.1577	0.1577	0.3234	0.6766	0.29	0.3	True	-9.34496
23-CG13645-RB_8	CG13645	1	1.05065	0.14679	0.15396	0.15386	0.14678	0.30342	0.30342	0.10667	0.10667	0.24647	0.24647	0.3621	0.6379	0.36	0.37	True	-7.00017
17-CG3035-RA_1	CG3035	1	1.05063	0.06669	0.06877	0.06865	0.06667	0.17005	0.17005	0.04939	0.04939	0.0951	0.0951	0.2297	0.7703	0.18	0.19	True	0.67777
2-CG12311-RA_1	CG12311	1	1.05055	0.10538	0.10197	0.10189	0.10534	0.23114	0.23114	0.07508	0.07508	0.15516	0.15516	0.2985	0.7015	0.27	0.28	True	-3.62361
3-CG33227-RB_1	CG33227	1	1.05049	0.09158	0.09161	0.09132	0.09137	0.19345	0.19345	0.06546	0.06546	0.14225	0.14225	0.2848	0.7152	0.24	0.25	True	-1.82435
3-CG13746-RA_1	CG13746	1	1.05044	0.08465	0.08344	0.08344	0.08464	0.21241	0.21241	0.06271	0.06271	0.11848	0.11848	0.2718	0.7282	0.22	0.24	True	-2.78335
23-CG1021-RA_3	CG1021	1	1.0504	0.15345	0.15523	0.15519	0.15345	0.33198	0.33198	0.11063	0.11063	0.23933	0.23933	0.3674	0.6326	0.38	0.39	True	-4.17997
23-CG3712-RA_3	CG3712	1	1.05037	0.11698	0.1151	0.11492	0.11688	0.24076	0.24076	0.07965	0.07965	0.18124	0.18124	0.324	0.676	0.29	0.3	True	-4.92835
20-CG31272-RA_3	CG31272	1	1.05033	0.09885	0.10015	0.10012	0.09875	0.23231	0.23231	0.07237	0.07237	0.14581	0.14581	0.2992	0.7008	0.26	0.27	True	-5.48508
14-CG13874-RA_1	CG13874	1	1.05032	0.17547	0.16794	0.16778	0.17503	0.39429	0.39429	0.12106	0.12106	0.24509	0.24509	0.3768	0.6232	0.41	0.41	True	-16.455
16-CG2701-RA_1	CG2701	1	1.05031	0.09798	0.09939	0.09936	0.0979	0.19463	0.19463	0.06897	0.06897	0.15307	0.15307	0.288	0.712	0.25	0.26	True	-1.94051
16-CG11271-RE_1	CG11271	1	1.05013	0.14461	0.14587	0.14573	0.14464	0.34796	0.34796	0.10398	0.10398	0.19399	0.19399	0.363	0.637	0.36	0.36	True	-15.1867
10-CG7918-RA_1	CG7918	1	1.05007	0.18152	0.19505	0.19489	0.18157	0.40308	0.40308	0.13378	0.13378	0.28837	0.28837	0.3893	0.6107	0.44	0.44	True	-6.56899
22-CG7823-RA_1	CG7823	1	1.05006	0.16563	0.16612	0.16568	0.16554	0.36048	0.36048	0.1147	0.1147	0.23843	0.23843	0.3812	0.6188	0.4	0.4	True	-5.81965
2-CG13316-RA_1	CG13316	1	1.04997	0.09472	0.09684	0.09683	0.09471	0.24217	0.24217	0.07076	0.07076	0.13579	0.13579	0.2942	0.7058	0.25	0.26	True	-2.81242
15-CG33482-RA_1	CG33482	1	1.04985	0.15372	0.15726	0.15711	0.1535	0.31306	0.31306	0.10847	0.10847	0.2451	0.2451	0.3692	0.6308	0.38	0.38	True	-8.37532
23-CG31151-RA_1	CG31151	1	1.04981	0.06605	0.06674	0.06666	0.066	0.13887	0.13887	0.04725	0.04725	0.10731	0.10731	0.2092	0.7908	0.18	0.19	True	4.01966
2-CG5582-RA_1	CG5582	1	1.04978	0.10095	0.09992	0.09979	0.10079	0.23248	0.23248	0.07161	0.07161	0.14567	0.14567	0.302	0.698	0.27	0.27	True	-4.15234
23-CG1656-RA_1	CG1656	1	1.04975	0.15317	0.15973	0.1597	0.15317	0.33208	0.33208	0.11128	0.11128	0.22953	0.22953	0.3706	0.6294	0.38	0.39	True	-8.59804
1-CG6953-RA_1	CG6953	1	1.04973	0.15184	0.16066	0.16064	0.15181	0.32997	0.32997	0.10997	0.10997	0.24413	0.24413	0.3731	0.6269	0.38	0.38	True	-6.0624
3-CG12118-RA_1	CG12118	1	1.04969	0.07525	0.07434	0.07434	0.07499	0.18982	0.18982	0.05499	0.05499	0.10546	0.10546	0.2389	0.7611	0.2	0.21	True	-1.06801
23-CG18628-RA_1	CG18628	1	1.04963	0.11558	0.11784	0.1177	0.11554	0.2605	0.2605	0.08573	0.08573	0.1751	0.1751	0.3308	0.6692	0.3	0.31	True	-7.52874
4-CG8728-RA_1	CG8728	1	1.04962	0.08945	0.08912	0.08912	0.08932	0.22154	0.22154	0.06379	0.06379	0.12529	0.12529	0.2762	0.7238	0.24	0.24	True	-3.17672
23-CG1674-RD_1	CG1674	1	1.04961	0.11708	0.118	0.118	0.11706	0.2709	0.2709	0.08266	0.08266	0.17087	0.17087	0.3268	0.6732	0.3	0.31	True	-8.42712
23-CG9836-RA_6	CG9836	1	1.04958	0.06928	0.07295	0.07295	0.06907	0.15704	0.15704	0.05041	0.05041	0.10742	0.10742	0.2325	0.7675	0.19	0.2	True	1.98982
3-CG31037-RA_3	CG31037	1	1.04954	0.07626	0.07731	0.0772	0.0761	0.17488	0.17488	0.05411	0.05411	0.10779	0.10779	0.2493	0.7507	0.2	0.21	True	1.68877
15-CG1578-RA_2	CG1578	1	1.0495	0.08145	0.08205	0.08185	0.08141	0.20936	0.20936	0.05902	0.05902	0.11035	0.11035	0.2652	0.7348	0.21	0.22	True	-1.21266
3-CG4918-RB_2	CG4918	1	1.04944	0.078	0.0813	0.08129	0.07799	0.20618	0.20618	0.05776	0.05776	0.1119	0.1119	0.2645	0.7355	0.21	0.22	True	0.42753
16-CG15362-RA_2	CG15362	1	1.04941	0.06747	0.06984	0.06978	0.06745	0.14365	0.14365	0.04793	0.04793	0.10653	0.10653	0.2134	0.7866	0.18	0.19	True	2.21082
23-CG10640-RA_10	CG10640	1	1.0494	0.12781	0.12689	0.12678	0.12762	0.27914	0.27914	0.08793	0.08793	0.17933	0.17933	0.3513	0.6487	0.32	0.33	True	-2.30552
14-CG13231-RA_1	CG13231	1	1.04937	0.05789	0.05648	0.05649	0.05789	0.12114	0.12114	0.04161	0.04161	0.09181	0.09181	0.1814	0.8186	0.16	0.17	True	5.29006
3-CG14642-RA_2	CG14642	1	1.04935	0.22424	0.23892	0.23887	0.22419	0.47984	0.47984	0.15101	0.15101	0.31821	0.31821	0.4162	0.5838	0.19	0.49	True	-21.4241
8-CG31320-RA_2	CG31320	1	1.04932	0.17768	0.19234	0.19206	0.17747	0.44737	0.44737	0.13398	0.13398	0.2654	0.2654	0.3984	0.6016	0.44	0.44	True	-13.7722
13-CG17707-RA_1	CG17707	1	1.0492	0.16008	0.16076	0.16055	0.16007	0.3125	0.3125	0.10787	0.10787	0.2531	0.2531	0.3781	0.6219	0.38	0.38	True	-6.50868
18-CG6038-RA_1	CG6038	1	1.04919	0.14579	0.14706	0.14683	0.14578	0.31283	0.31283	0.10582	0.10582	0.22426	0.22426	0.3606	0.6394	0.36	0.37	True	-9.25494
7-CG15162-RA_1	CG15162	1	1.04912	0.25946	0.2619	0.2619	0.25946	0.54938	0.54938	0.18917	0.18917	0.40446	0.40446	0.4259	0.5741	0.18	0.36	True	-7.91315
23-CG17136-RA_1	CG17136	1	1.04897	0.0936	0.10008	0.10008	0.0936	0.19679	0.19679	0.06883	0.06883	0.15523	0.15523	0.3048	0.6952	0.25	0.27	True	0.1611
23-CG15800-RA_1	CG15800	1	1.04888	0.13919	0.13992	0.13942	0.1391	0.34858	0.34858	0.10007	0.10007	0.19804	0.19804	0.3544	0.6456	0.34	0.35	True	-8.51668
3-CG14815-RA_5	CG14815	1	1.04878	0.13458	0.13133	0.13116	0.13446	0.25139	0.25139	0.09067	0.09067	0.22886	0.22886	0.345	0.655	0.33	0.34	True	-1.32669
23-CG30418-RA_16	CG30418	1	1.04871	0.183	0.18329	0.1832	0.18289	0.35817	0.35817	0.1241	0.1241	0.28216	0.28216	0.3897	0.6103	0.42	0.43	True	-9.31966
22-CG2706-RA_1	CG2706	1	1.04867	0.16129	0.1615	0.16111	0.16129	0.37227	0.37227	0.11403	0.11403	0.22304	0.22304	0.3791	0.6209	0.39	0.39	True	-15.6267
24-CG11505-RC_1	CG11505	1	1.04867	0.18061	0.18152	0.18144	0.18048	0.36333	0.36333	0.12412	0.12412	0.28138	0.28138	0.3887	0.6113	0.42	0.42	True	-10.5219
5-CG5499-RA_2	CG5499	1	1.04865	0.14323	0.14943	0.14918	0.14329	0.34502	0.34502	0.10646	0.10646	0.2265	0.2265	0.3717	0.6283	0.37	0.37	True	-8.73677
1-CG18294-RA_1	CG18294	1	1.04865	0.19227	0.20545	0.20527	0.19209	0.39658	0.39658	0.13476	0.13476	0.30702	0.30702	0.3976	0.6024	0.45	0.45	True	-8.11808
17-CG12679-RA_1	CG12679	1	1.04855	0.12205	0.11662	0.11661	0.12196	0.25856	0.25856	0.08162	0.08162	0.18054	0.18054	0.3278	0.6722	0.3	0.31	True	-6.00295
9-CG1862-RA_1	CG1862	1	1.04854	0.13162	0.14077	0.14076	0.13158	0.27719	0.27719	0.09644	0.09644	0.21709	0.21709	0.354	0.646	0.33	0.35	True	-3.11053
2-CG15350-RA_1	CG15350	1	1.04854	0.12354	0.12578	0.12566	0.12346	0.24399	0.24399	0.08417	0.08417	0.19563	0.19563	0.3314	0.6686	0.31	0.31	True	-2.79763
3-CG5789-RA_1	CG5789	1	1.0485	0.20534	0.19442	0.1944	0.20486	0.51827	0.51827	0.14546	0.14546	0.26468	0.26468	0.4029	0.5971	0.45	0.46	True	-18.3161
24-CG14283-RA_1	CG14283	1	1.04847	0.14622	0.14804	0.14804	0.14605	0.27781	0.27781	0.10039	0.10039	0.25297	0.25297	0.3615	0.6385	0.35	0.37	True	-5.29385
16-CG32350-RA_1	CG32350	1	1.04844	0.13295	0.13008	0.13003	0.1326	0.26459	0.26459	0.09178	0.09178	0.21572	0.21572	0.3522	0.6478	0.33	0.34	True	-6.37829
16-CG13059-RA_1	CG13059	1	1.04841	0.18101	0.18457	0.18428	0.18101	0.43945	0.43945	0.12314	0.12314	0.2319	0.2319	0.3947	0.6053	0.43	0.41	True	-19.0949
23-CG6983-RA_2	CG6983	1	1.04839	0.09764	0.09905	0.09892	0.09702	0.2088	0.2088	0.07116	0.07116	0.15712	0.15712	0.3011	0.6989	0.26	0.27	True	-2.13782
23-CG30265-RA_2	CG30265	1	1.04818	0.10852	0.11146	0.11125	0.10844	0.27567	0.27567	0.07847	0.07847	0.15076	0.15076	0.3254	0.6746	0.29	0.29	True	-9.81983
12-CG17885-RA_4	CG17885	1	1.04808	0.10573	0.10799	0.10796	0.10574	0.22706	0.22706	0.07586	0.07586	0.171	0.171	0.3188	0.6812	0.28	0.29	True	-4.2936
14-CG2478-RA_7	CG2478	1	1.04803	0.06324	0.06443	0.06443	0.06326	0.15831	0.15831	0.0466	0.0466	0.09175	0.09175	0.2172	0.7828	0.17	0.18	True	1.71464
15-CG10966-RA_6	CG10966	1	1.04784	0.10857	0.10452	0.10444	0.10828	0.20664	0.20664	0.07486	0.07486	0.1651	0.1651	0.3047	0.6953	0.26	0.28	True	-1.79789
1-CG13785-RA_1	CG13785	1	1.04777	0.09736	0.09608	0.09592	0.0973	0.20337	0.20337	0.06853	0.06853	0.14999	0.14999	0.2979	0.7021	0.25	0.26	True	-1.76721
23-CG1276-RA_3	CG1276	1	1.04769	0.10295	0.10066	0.10065	0.10276	0.20277	0.20277	0.06936	0.06936	0.16514	0.16514	0.307	0.693	0.26	0.27	True	0.52508
3-CG9874-RA_1	CG9874	1	1.04768	0.08218	0.08266	0.08264	0.08221	0.19188	0.19188	0.0604	0.0604	0.12434	0.12434	0.2674	0.7326	0.22	0.23	True	-1.96935
6-CG18466-RB_1	CG18466	1	1.04766	0.1291	0.12792	0.12792	0.12911	0.28737	0.28737	0.09206	0.09206	0.19663	0.19663	0.3585	0.6415	0.33	0.34	True	-9.1534
17-CG10868-RA_1	CG10868	1	1.04766	0.18105	0.18066	0.18058	0.18107	0.41029	0.41029	0.13753	0.13753	0.29198	0.29198	0.3935	0.6065	0.42	0.45	True	-6.99151
23-CG13365-RA_1	CG13365	1	1.04759	0.10011	0.10352	0.10335	0.09983	0.204	0.204	0.07143	0.07143	0.16507	0.16507	0.3141	0.6859	0.26	0.27	True	1.06569
11-CG7777-RA_1	CG7777	1	1.04757	0.11303	0.10841	0.10835	0.11295	0.27932	0.27932	0.08078	0.08078	0.15423	0.15423	0.3321	0.6679	0.29	0.29	True	-3.91959
2-CG11992-RC_5	CG11992	1	1.04757	0.14277	0.14239	0.14241	0.14272	0.28331	0.28331	0.0988	0.0988	0.23172	0.23172	0.3636	0.6364	0.34	0.36	True	-5.69218
2-CG17828-RA_2	CG17828	1	1.04744	0.07915	0.07768	0.07768	0.0791	0.18888	0.18888	0.05697	0.05697	0.11478	0.11478	0.2704	0.7296	0.21	0.22	True	0.24415
3-CG6190-RA_1	CG6190	1	1.04738	0.09065	0.08875	0.08875	0.09054	0.18896	0.18896	0.064	0.064	0.13989	0.13989	0.2825	0.7175	0.24	0.24	True	-0.03668
2-CG5721-RA_2	CG5721	1	1.04738	0.14299	0.13754	0.13757	0.14294	0.29257	0.29257	0.09804	0.09804	0.21853	0.21853	0.3594	0.6406	0.34	0.35	True	-5.1278
3-CG1090-RA_2	CG1090	1	1.04738	0.13969	0.14118	0.1412	0.13972	0.28201	0.28201	0.09957	0.09957	0.2231	0.2231	0.3686	0.6314	0.35	0.36	True	-6.90021
3-CG6718-RC_1	CG6718	1	1.04737	0.14323	0.14277	0.14265	0.14275	0.36236	0.36236	0.10118	0.10118	0.1963	0.1963	0.3718	0.6282	0.35	0.35	True	-9.78033
2-CG30020-RA_2	CG30020	1	1.04737	0.11126	0.11062	0.1106	0.11114	0.22041	0.22041	0.07724	0.07724	0.17428	0.17428	0.3223	0.6777	0.28	0.29	True	-2.88144
23-CG30002-RA_10	CG30002	1	1.0473	0.169	0.16222	0.16217	0.16898	0.39641	0.39641	0.12009	0.12009	0.24217	0.24217	0.3874	0.6126	0.4	0.4	True	-16.6404
3-CG17325-RA_4	CG17325	1	1.0473	0.0633	0.06388	0.06388	0.06327	0.13296	0.13296	0.04555	0.04555	0.10169	0.10169	0.2138	0.7862	0.17	0.18	True	3.64167
14-CG8571-RA_2	CG8571	1	1.04728	0.07114	0.07322	0.07313	0.07109	0.1668	0.1668	0.05175	0.05175	0.10687	0.10687	0.2445	0.7555	0.2	0.2	True	0.87026
17-CG32521-RB_1	CG32521	1	1.04722	0.0992	0.09851	0.0985	0.09916	0.22737	0.22737	0.0719	0.0719	0.1443	0.1443	0.3097	0.6903	0.26	0.27	True	-3.3856
2-CG6145-RA_1	CG6145	1	1.04718	0.21616	0.23646	0.23623	0.2159	0.43586	0.43586	0.15796	0.15796	0.38537	0.38537	0.4195	0.5805	0.49	0.5	True	-7.16365
2-CG15693-RA_1	CG15693	1	1.04716	0.11187	0.11588	0.11558	0.11181	0.29219	0.29219	0.08197	0.08197	0.15695	0.15695	0.3381	0.6619	0.29	0.3	True	-8.26136
3-CG17654-RA_1	CG17654	1	1.04712	0.12463	0.12574	0.12574	0.12467	0.31973	0.31973	0.09354	0.09354	0.17883	0.17883	0.3447	0.6553	0.32	0.33	True	-8.23413
10-CG9209-RA_1	CG9209	1	1.04702	0.0505	0.05239	0.05239	0.05047	0.12765	0.12765	0.03879	0.03879	0.07722	0.07722	0.1801	0.8199	0.41	0.15	True	6.25598
24-CG4005-RA_2	CG4005	1	1.04702	0.142	0.14589	0.14578	0.142	0.3268	0.3268	0.1045	0.1045	0.22236	0.22236	0.3654	0.6346	0.36	0.37	True	-10.0948
3-CG9003-RA_4	CG9003	1	1.04701	0.073	0.07168	0.07168	0.07298	0.14283	0.14283	0.05057	0.05057	0.1195	0.1195	0.2337	0.7663	0.19	0.2	True	2.50743
16-CG9780-RA_4	CG9780	1	1.047	0.09854	0.09983	0.09976	0.09849	0.23369	0.23369	0.07275	0.07275	0.14767	0.14767	0.3096	0.6904	0.26	0.27	True	-4.77014
1-CG11660-RA_1	CG11660	1	1.04699	0.12938	0.13549	0.13551	0.12928	0.26105	0.26105	0.09049	0.09049	0.20749	0.20749	0.355	0.645	0.32	0.33	True	-2.99025
15-CG17737-RA_2	CG17737	1	1.04692	0.16909	0.1612	0.1612	0.16911	0.38879	0.38879	0.11465	0.11465	0.22817	0.22817	0.3796	0.6204	0.4	0.4	True	-9.03505
17-CG31191-RA_1	CG31191	1	1.04692	0.1907	0.20628	0.20604	0.19022	0.38509	0.38509	0.1386	0.1386	0.33477	0.33477	0.4025	0.5975	0.45	0.46	True	-11.325
15-CG11162-RA_5	CG11162	1	1.0469	0.06608	0.06689	0.0669	0.06608	0.13912	0.13912	0.04575	0.04575	0.10621	0.10621	0.2254	0.7746	0.18	0.19	True	3.15159
2-CG8194-RA_4	CG8194	1	1.04687	0.13621	0.13545	0.13527	0.13616	0.35622	0.35622	0.1003	0.1003	0.18751	0.18751	0.3602	0.6398	0.35	0.35	True	-9.71149
16-CG11155-RA_2	CG11155	1	1.04678	0.09394	0.09356	0.09353	0.09392	0.24654	0.24654	0.07085	0.07085	0.12956	0.12956	0.308	0.692	0.25	0.25	True	-2.59429
2-CG31351-RA_1	CG31351	1	1.04669	0.10563	0.10862	0.10858	0.10531	0.24843	0.24843	0.07844	0.07844	0.15636	0.15636	0.3261	0.6739	0.28	0.29	True	-7.27697
23-CG4651-RA_1	CG4651	1	1.04666	0.07357	0.07317	0.07317	0.07349	0.18514	0.18514	0.05326	0.05326	0.10063	0.10063	0.2575	0.7425	0.2	0.21	True	-1.37579
22-CG10255-RA_5	CG10255	1	1.04662	0.14133	0.14029	0.14031	0.14113	0.30084	0.30084	0.10089	0.10089	0.22897	0.22897	0.3666	0.6334	0.35	0.36	True	-7.80463
3-CG8258-RA_1	CG8258	1	1.04652	0.15348	0.15783	0.15778	0.15351	0.3957	0.3957	0.11174	0.11174	0.21766	0.21766	0.3795	0.6205	0.38	0.39	True	-11.4164
3-CG1559-RA_7	CG1559	1	1.04651	0.10385	0.1008	0.10053	0.10381	0.24371	0.24371	0.07508	0.07508	0.15564	0.15564	0.3195	0.6805	0.27	0.28	True	-6.67277
3-CG9030-RA_5	CG9030	1	1.04637	0.13164	0.13256	0.13256	0.13165	0.26461	0.26461	0.09027	0.09027	0.21418	0.21418	0.3577	0.6423	0.33	0.34	True	-3.74617
3-CG32177-RA_1	CG32177	1	1.04634	0.08847	0.08112	0.08114	0.08832	0.17678	0.17678	0.05946	0.05946	0.13267	0.13267	0.2811	0.7189	0.22	0.23	True	0.58284
6-CG6791-RA_1	CG6791	1	1.04634	0.10587	0.10547	0.10541	0.10564	0.1977	0.1977	0.07307	0.07307	0.1756	0.1756	0.3082	0.6918	0.26	0.28	True	-1.5179
8-CG3766-RA_1	CG3766	1	1.04623	0.05543	0.05498	0.0549	0.05519	0.11633	0.11633	0.03907	0.03907	0.08639	0.08639	0.1846	0.8154	0.37	0.16	True	6.03639
21-CG11897-RB_2	CG11897	1	1.04622	0.162	0.16028	0.16005	0.16188	0.41156	0.41156	0.11837	0.11837	0.21246	0.21246	0.3889	0.6111	0.4	0.39	True	-13.8856
3-CG31650-RA_1	CG31650	1	1.04619	0.10407	0.09979	0.09971	0.10386	0.23116	0.23116	0.07264	0.07264	0.14493	0.14493	0.3077	0.6923	0.26	0.27	True	-1.23392
3-CG12530-RB_2	CG12530	1	1.04618	0.07811	0.07757	0.07755	0.07799	0.20138	0.20138	0.05703	0.05703	0.10963	0.10963	0.268	0.732	0.21	0.22	True	-0.46534
23-CG10751-RA_1	CG10751	1	1.04618	0.11076	0.1111	0.11097	0.11075	0.26583	0.26583	0.0797	0.0797	0.15153	0.15153	0.3324	0.6676	0.29	0.29	True	-3.62496
6-CG4931-RA_4	CG4931	1	1.04613	0.15784	0.15523	0.15518	0.15761	0.36047	0.36047	0.11127	0.11127	0.22	0.22	0.3746	0.6254	0.39	0.39	True	-6.76057
23-CG2248-RA_5	CG2248	1	1.04612	0.11779	0.11461	0.11459	0.11753	0.28951	0.28951	0.08599	0.08599	0.15798	0.15798	0.3342	0.6658	0.3	0.3	True	-8.28415
3-CG1636-RA_2	CG1636	1	1.04606	0.06863	0.06691	0.06691	0.06848	0.17659	0.17659	0.0522	0.0522	0.09594	0.09594	0.2368	0.7632	0.19	0.2	True	1.19379
2-CG13771-RA_2	CG13771	1	1.04604	0.12779	0.12649	0.12644	0.12779	0.24175	0.24175	0.08938	0.08938	0.21682	0.21682	0.3437	0.6563	0.32	0.33	True	-2.869
1-CG1863-RA_2	CG1863	1	1.04595	0.16934	0.16837	0.16837	0.16902	0.40028	0.40028	0.12721	0.12721	0.27236	0.27236	0.3868	0.6132	0.41	0.43	True	-7.75203
23-CG7714-RA_2	CG7714	1	1.04593	0.16157	0.15787	0.15789	0.16152	0.34418	0.34418	0.1139	0.1139	0.24482	0.24482	0.3786	0.6214	0.39	0.4	True	-11.7652
3-CG1622-RA_1	CG1622	1	1.04582	0.17894	0.1837	0.18367	0.17868	0.41937	0.41937	0.12593	0.12593	0.23372	0.23372	0.3981	0.6019	0.43	0.42	True	-10.5327
23-CG7525-RA_6	CG7525	1	1.04582	0.12043	0.12637	0.12635	0.12033	0.27361	0.27361	0.08847	0.08847	0.1816	0.1816	0.3461	0.6539	0.31	0.32	True	-7.59241
3-CG14401-RA_1	CG14401	1	1.04578	0.09945	0.0984	0.09842	0.0993	0.22412	0.22412	0.07069	0.07069	0.14142	0.14142	0.3101	0.6899	0.26	0.26	True	-2.1061
23-CG3850-RA_1	CG3850	1	1.04578	0.13942	0.13928	0.1392	0.13924	0.31216	0.31216	0.10242	0.10242	0.20275	0.20275	0.3671	0.6329	0.35	0.35	True	-6.79647
18-CG18174-RA_1	CG18174	1	1.04577	0.17632	0.17801	0.17806	0.17628	0.41221	0.41221	0.12631	0.12631	0.25435	0.25435	0.397	0.603	0.43	0.43	True	-8.6762
12-CG9893-RA_1	CG9893	1	1.04577	0.08703	0.08186	0.08173	0.08675	0.19155	0.19155	0.06214	0.06214	0.13234	0.13234	0.2886	0.7114	0.23	0.24	True	-1.471
6-CG17715-RE_3	CG17715	1	1.04577	0.0831	0.08623	0.08615	0.08299	0.18935	0.18935	0.06116	0.06116	0.12633	0.12633	0.2836	0.7164	0.23	0.23	True	0.01969
2-CG32487-RA_1	CG32487	1	1.0456	0.18636	0.181	0.18095	0.186	0.35402	0.35402	0.12888	0.12888	0.2955	0.2955	0.3959	0.6041	0.42	0.43	True	-9.84721
3-CG9741-RA_2	CG9741	1	1.04556	0.08359	0.08659	0.08659	0.08358	0.16252	0.16252	0.05954	0.05954	0.14785	0.14785	0.2886	0.7114	0.22	0.23	True	2.24806
2-CG4422-RA_1	CG4422	1	1.04555	0.10956	0.10979	0.10935	0.10953	0.294	0.294	0.08435	0.08435	0.15717	0.15717	0.3403	0.6597	0.29	0.3	True	-9.10208
2-CG10237-RA_1	CG10237	1	1.04545	0.20271	0.20122	0.20126	0.20268	0.44709	0.44709	0.149	0.149	0.31174	0.31174	0.4106	0.5894	0.46	0.47	True	-8.90242
16-CG13544-RA_1	CG13544	1	1.04543	0.14769	0.14878	0.14852	0.1477	0.29349	0.29349	0.10154	0.10154	0.23819	0.23819	0.3729	0.6271	0.36	0.37	True	-7.21236
3-CG12825-RA_1	CG12825	1	1.04531	0.1184	0.12141	0.12126	0.11829	0.26423	0.26423	0.0845	0.0845	0.18102	0.18102	0.3488	0.6512	0.31	0.31	True	-7.30128
22-CG15497-RA_2	CG15497	1	1.04531	0.08746	0.08998	0.0899	0.08743	0.18803	0.18803	0.06313	0.06313	0.13562	0.13562	0.293	0.707	0.23	0.25	True	-1.09096
18-CG17601-RA_4	CG17601	1	1.04531	0.16732	0.15977	0.15954	0.16734	0.30776	0.30776	0.11203	0.11203	0.27314	0.27314	0.3804	0.6196	0.38	0.39	True	-7.27168
18-CG13130-RA_1	CG13130	1	1.04531	0.18068	0.18014	0.17998	0.18052	0.33964	0.33964	0.12458	0.12458	0.30569	0.30569	0.3919	0.6081	0.41	0.42	True	-8.59511
14-CG4772-RA_1	CG4772	1	1.04527	0.11003	0.11323	0.11316	0.10985	0.26397	0.26397	0.0802	0.0802	0.16654	0.16654	0.3379	0.6621	0.29	0.3	True	-7.0483
15-CG7943-RA_1	CG7943	1	1.04526	0.11304	0.11535	0.11524	0.11291	0.24216	0.24216	0.0803	0.0803	0.1793	0.1793	0.3398	0.6602	0.29	0.3	True	-1.16651
16-CG31794-RD_1	CG31794	1	1.04513	0.1093	0.10892	0.10887	0.1093	0.27169	0.27169	0.0796	0.0796	0.14752	0.14752	0.3336	0.6664	0.28	0.29	True	-6.92058
15-CG31849-RA_1	CG31849	1	1.04509	0.1324	0.13091	0.13077	0.13219	0.31969	0.31969	0.09524	0.09524	0.19031	0.19031	0.3696	0.6304	0.34	0.34	True	-4.41377
2-CG5684-RA_1	CG5684	1	1.04509	0.20356	0.23075	0.23072	0.20358	0.48795	0.48795	0.15581	0.15581	0.31298	0.31298	0.4223	0.5777	0.48	0.49	True	-10.9987
2-CG13088-RA_3	CG13088	1	1.04487	0.0718	0.06922	0.06919	0.07168	0.14209	0.14209	0.05042	0.05042	0.12092	0.12092	0.2523	0.7477	0.19	0.2	True	1.86737
15-CG9842-RA_1	CG9842	1	1.04486	0.13856	0.14336	0.14328	0.13846	0.3355	0.3355	0.09877	0.09877	0.19434	0.19434	0.3751	0.6249	0.35	0.36	True	-6.2308
23-CG40188-RC_12	CG40188	1	1.04484	0.12652	0.12778	0.12778	0.12642	0.26796	0.26796	0.08708	0.08708	0.19945	0.19945	0.3661	0.6339	0.32	0.33	True	-5.66834
23-CG12225-RA_4	CG12225	1	1.04442	0.08057	0.08324	0.08323	0.08054	0.18618	0.18618	0.06028	0.06028	0.12375	0.12375	0.2832	0.7168	0.22	0.23	True	-0.92656
24-CG18467-RA_1	CG18467	1	1.04439	0.12202	0.12572	0.12528	0.12173	0.25918	0.25918	0.08561	0.08561	0.19643	0.19643	0.3538	0.6462	0.31	0.32	True	-5.93892
3-CG11906-RA_1	CG11906	1	1.04424	0.20788	0.21889	0.21884	0.20745	0.4451	0.4451	0.15934	0.15934	0.37504	0.37504	0.4183	0.5817	0.48	0.3	True	-6.15757
18-CG2713-RA_1	CG2713	1	1.04421	0.07205	0.07461	0.07436	0.07202	0.18591	0.18591	0.05281	0.05281	0.09828	0.09828	0.264	0.736	0.19	0.2	True	-0.91171
2-CG11601-RA_2	CG11601	1	1.0442	0.09685	0.09672	0.09668	0.09678	0.23243	0.23243	0.06865	0.06865	0.13451	0.13451	0.317	0.683	0.25	0.26	True	-7.07342
3-CG5320-RA_6	CG5320	1	1.04414	0.12039	0.12095	0.12095	0.12039	0.31576	0.31576	0.08873	0.08873	0.16683	0.16683	0.3556	0.6444	0.31	0.31	True	-8.60305
14-CG9195-RB_1	CG9195	1	1.04407	0.1257	0.1228	0.12266	0.12533	0.24782	0.24782	0.08745	0.08745	0.19235	0.19235	0.3465	0.6535	0.31	0.32	True	-3.13503
23-CG9339-RC_8	CG9339	1	1.04404	0.09094	0.09287	0.09256	0.09094	0.21664	0.21664	0.06884	0.06884	0.13364	0.13364	0.3104	0.6896	0.24	0.26	True	-1.14732
3-CG6192-RA_1	CG6192	1	1.04395	0.05479	0.05566	0.05553	0.05473	0.13033	0.13033	0.04027	0.04027	0.08147	0.08147	0.2051	0.7949	0.15	0.16	True	4.81333
23-CG12386-RA_1	CG12386	1	1.04389	0.15199	0.15374	0.15366	0.15195	0.33958	0.33958	0.10728	0.10728	0.23256	0.23256	0.3846	0.6154	0.38	0.38	True	-12.2337
6-CG31085-RA_5	CG31085	1	1.04389	0.07063	0.06991	0.0699	0.07053	0.14602	0.14602	0.04782	0.04782	0.11229	0.11229	0.257	0.743	0.19	0.2	True	2.72769
3-CG4446-RB_2	CG4446	1	1.04385	0.09722	0.09875	0.09879	0.09722	0.21917	0.21917	0.0715	0.0715	0.15143	0.15143	0.3201	0.6799	0.26	0.27	True	-2.0723
1-CG3767-RA_5	CG3767	1	1.04366	0.12236	0.11987	0.11967	0.1222	0.31433	0.31433	0.08953	0.08953	0.16351	0.16351	0.3511	0.6489	0.31	0.32	True	-12.3092
8-CG14931-RA_1	CG14931	1	1.04362	0.0806	0.08344	0.08343	0.0806	0.15342	0.15342	0.05765	0.05765	0.13635	0.13635	0.2737	0.7263	0.21	0.22	True	2.04886
3-CG5263-RA_1	CG5263	1	1.04358	0.16695	0.18279	0.18272	0.1667	0.455	0.455	0.13	0.13	0.24653	0.24653	0.3988	0.6012	0.42	0.43	True	-13.6617
2-CG8560-RA_1	CG8560	1	1.04357	0.19567	0.18341	0.18338	0.19563	0.44137	0.44137	0.1315	0.1315	0.26984	0.26984	0.4099	0.5901	0.45	0.44	True	-12.9377
17-CG5670-RE_5	CG5670	1	1.04355	0.1434	0.14248	0.14235	0.14339	0.37066	0.37066	0.10595	0.10595	0.20125	0.20125	0.3829	0.6171	0.36	0.36	True	-8.89018
8-CG2720-RA_1	CG2720	1	1.04347	0.16116	0.16221	0.16189	0.16098	0.3443	0.3443	0.11374	0.11374	0.24029	0.24029	0.3885	0.6115	0.39	0.4	True	-4.66767
11-CG11990-RA_2	CG11990	1	1.04345	0.07864	0.0795	0.0794	0.07858	0.16421	0.16421	0.05428	0.05428	0.12171	0.12171	0.2725	0.7275	0.21	0.22	True	1.54751
23-CG12235-RA_1	CG12235	1	1.04344	0.10821	0.11081	0.11072	0.10813	0.25709	0.25709	0.07944	0.07944	0.15592	0.15592	0.3408	0.6592	0.29	0.29	True	-5.91358
22-CG18041-RA_1	CG18041	1	1.04343	0.14996	0.14453	0.14456	0.1495	0.32197	0.32197	0.10231	0.10231	0.21152	0.21152	0.3768	0.6232	0.36	0.37	True	-10.914
3-CG10990-RA_2	CG10990	1	1.0433	0.10121	0.10435	0.10421	0.10116	0.25795	0.25795	0.07456	0.07456	0.14271	0.14271	0.3345	0.6655	0.27	0.27	True	-8.21041
10-CG10376-RA_1	CG10376	1	1.04324	0.05836	0.05818	0.05813	0.05834	0.14167	0.14167	0.0425	0.0425	0.0826	0.0826	0.217	0.783	0.16	0.17	True	3.35497
23-CG9778-RA_1	CG9778	1	1.04322	0.13747	0.13909	0.13906	0.13726	0.34115	0.34115	0.09788	0.09788	0.19266	0.19266	0.3791	0.6209	0.35	0.35	True	-13.1086
16-CG8284-RA_1	CG8284	1	1.04322	0.08061	0.08067	0.08066	0.08059	0.17144	0.17144	0.05813	0.05813	0.13147	0.13147	0.2875	0.7125	0.22	0.23	True	1.67732
15-CG10761-RA_6	CG10761	1	1.0432	0.15529	0.15615	0.15594	0.15448	0.30875	0.30875	0.10764	0.10764	0.24421	0.24421	0.3797	0.6203	0.37	0.38	True	-7.88601
3-CG2175-RC_2	CG2175	1	1.04319	0.10544	0.11043	0.11027	0.10534	0.28093	0.28093	0.07831	0.07831	0.1457	0.1457	0.3455	0.6545	0.28	0.29	True	-7.26235
14-CG9271-RA_1	CG9271	1	1.04311	0.11242	0.11274	0.11279	0.11245	0.2926	0.2926	0.08206	0.08206	0.15468	0.15468	0.3468	0.6532	0.29	0.29	True	-9.19949
2-CG5889-RA_1	CG5889	1	1.04307	0.21486	0.21088	0.2108	0.21482	0.46422	0.46422	0.1545	0.1545	0.32894	0.32894	0.4203	0.5797	0.48	0.49	True	-8.25815
11-CG32636-RA_1	CG32636	1	1.04304	0.14733	0.14483	0.14474	0.14731	0.32291	0.32291	0.10266	0.10266	0.21439	0.21439	0.3793	0.6207	0.36	0.37	True	-10.3563
3-CG8095-RB_4	CG8095	1	1.04302	0.1353	0.13644	0.1363	0.13508	0.25046	0.25046	0.09305	0.09305	0.22578	0.22578	0.3614	0.6386	0.32	0.34	True	-3.69274
8-CG5383-RA_1	CG5383	1	1.04298	0.10341	0.10414	0.10404	0.10338	0.25271	0.25271	0.0757	0.0757	0.15118	0.15118	0.3344	0.6656	0.27	0.28	True	-8.33072
23-CG11671-RA_3	CG11671	1	1.04291	0.05555	0.05281	0.05267	0.05548	0.11227	0.11227	0.03762	0.03762	0.08341	0.08341	0.1889	0.8111	0.17	0.15	True	5.37574
2-CG9755-RC_1	CG9755	1	1.0429	0.09704	0.09733	0.09704	0.09686	0.23719	0.23719	0.07019	0.07019	0.14028	0.14028	0.3198	0.6802	0.26	0.26	True	-1.31498
22-CG30338-RA_1	CG30338	1	1.04284	0.09515	0.09475	0.0947	0.0947	0.23048	0.23048	0.06971	0.06971	0.13681	0.13681	0.3247	0.6753	0.25	0.26	True	-2.02966
18-CG17255-RA_1	CG17255	1	1.04275	0.1373	0.13848	0.13831	0.13718	0.32148	0.32148	0.0999	0.0999	0.20106	0.20106	0.3733	0.6267	0.35	0.35	True	-6.73885
23-CG3458-RA_1	CG3458	1	1.04273	0.13592	0.13136	0.13136	0.13587	0.25344	0.25344	0.09361	0.09361	0.21388	0.21388	0.3616	0.6384	0.33	0.34	True	-4.15368
2-CG31248-RA_1	CG31248	1	1.04268	0.16077	0.17118	0.17084	0.16067	0.31539	0.31539	0.11402	0.11402	0.27748	0.27748	0.3929	0.6071	0.39	0.4	True	-7.5368
15-CG1712-RA_7	CG1712	1	1.04266	0.13203	0.13334	0.13303	0.13191	0.29412	0.29412	0.09318	0.09318	0.20011	0.20011	0.3675	0.6325	0.33	0.34	True	-8.61127
14-CG5663-RA_1	CG5663	1	1.04266	0.1678	0.17234	0.17228	0.16779	0.32683	0.32683	0.119	0.119	0.28948	0.28948	0.3919	0.6081	0.4	0.41	True	-6.1545
14-CG8519-RA_1	CG8519	1	1.04258	0.10518	0.10748	0.10727	0.10505	0.23156	0.23156	0.07713	0.07713	0.15614	0.15614	0.3463	0.6537	0.28	0.29	True	-3.50078
23-CG10130-RA_2	CG10130	1	1.04256	0.07936	0.08034	0.08034	0.07933	0.19983	0.19983	0.05898	0.05898	0.11272	0.11272	0.2914	0.7086	0.21	0.22	True	-2.12687
1-CG9170-RA_1	CG9170	1	1.04255	0.14879	0.14736	0.14728	0.14858	0.27655	0.27655	0.10131	0.10131	0.24311	0.24311	0.3788	0.6212	0.35	0.37	True	-5.42206
16-CG33481-RA_1	CG33481	1	1.0424	0.16889	0.16194	0.1616	0.16892	0.34865	0.34865	0.11385	0.11385	0.24803	0.24803	0.4032	0.5968	0.4	0.4	True	-10.2044
23-CG8722-RA_1	CG8722	1	1.04235	0.15463	0.1555	0.15553	0.15453	0.33222	0.33222	0.10944	0.10944	0.23896	0.23896	0.3882	0.6118	0.38	0.39	True	-10.457
2-CG1939-RA_1	CG1939	1	1.04231	0.20145	0.19505	0.19497	0.20077	0.47295	0.47295	0.13473	0.13473	0.2639	0.2639	0.4203	0.5797	0.46	0.45	True	-15.0651
23-CG10419-RA_1	CG10419	1	1.04224	0.10108	0.10709	0.10693	0.101	0.21757	0.21757	0.07249	0.07249	0.1638	0.1638	0.3368	0.6632	0.27	0.28	True	-2.3437
23-CG32687-RA_13	CG32687	1	1.04223	0.12083	0.11506	0.11504	0.12076	0.30371	0.30371	0.09061	0.09061	0.16866	0.16866	0.3524	0.6476	0.3	0.32	True	-8.57238
2-CG1794-RA_1	CG1794	1	1.0422	0.13869	0.14055	0.14045	0.13859	0.27858	0.27858	0.09664	0.09664	0.22963	0.22963	0.3793	0.6207	0.34	0.35	True	-6.59562
2-CG3338-RA_2	CG3338	1	1.04217	0.09362	0.09451	0.0943	0.09352	0.2486	0.2486	0.06993	0.06993	0.12871	0.12871	0.3191	0.6809	0.25	0.26	True	-3.41221
3-CG1172-RA_3	CG1172	1	1.04215	0.22115	0.21433	0.21379	0.22101	0.4387	0.4387	0.15729	0.15729	0.38549	0.38549	0.4156	0.5844	0.48	0.5	True	-11.7351
17-CG5010-RA_1	CG5010	1	1.04204	0.07363	0.07501	0.07501	0.07352	0.19226	0.19226	0.05434	0.05434	0.10331	0.10331	0.2796	0.7204	0.2	0.21	True	-0.20784
2-CG10145-RA_1	CG10145	1	1.04199	0.10768	0.1091	0.10905	0.10755	0.20315	0.20315	0.07458	0.07458	0.18075	0.18075	0.3308	0.6692	0.27	0.28	True	-0.76826
3-CG32562-RA_1	CG32562	1	1.04195	0.12557	0.11972	0.11968	0.12547	0.23397	0.23397	0.08666	0.08666	0.21561	0.21561	0.3502	0.6498	0.3	0.32	True	-1.42731
24-CG17967-RA_1	CG17967	1	1.04186	0.17343	0.16569	0.16564	0.17341	0.37705	0.37705	0.1208	0.1208	0.24937	0.24937	0.4073	0.5927	0.41	0.41	True	-13.3926
1-CG9580-RA_1	CG9580	1	1.04185	0.18576	0.18743	0.18742	0.18563	0.3848	0.3848	0.12882	0.12882	0.26753	0.26753	0.4135	0.5865	0.44	0.43	True	-6.37014
1-CG7997-RA_1	CG7997	1	1.04179	0.08194	0.08398	0.08369	0.08197	0.21772	0.21772	0.06044	0.06044	0.11468	0.11468	0.2971	0.7029	0.23	0.23	True	-2.50597
23-CG15096-RA_2	CG15096	1	1.04175	0.16201	0.16043	0.16038	0.16192	0.36843	0.36843	0.11288	0.11288	0.22336	0.22336	0.3937	0.6063	0.39	0.39	True	-7.02674
3-CG3488-RA_3	CG3488	1	1.04175	0.12404	0.12814	0.12809	0.12385	0.29052	0.29052	0.09028	0.09028	0.17818	0.17818	0.3708	0.6292	0.32	0.33	True	-2.87467
16-CG15735-RA_1	CG15735	1	1.0417	0.23287	0.24479	0.24463	0.2329	0.46198	0.46198	0.16826	0.16826	0.39109	0.39109	0.4254	0.5746	0.36	0.2	True	-6.14367
3-CG32473-RA_4	CG32473	1	1.0416	0.24505	0.23019	0.22991	0.24501	0.46281	0.46281	0.16789	0.16789	0.40773	0.40773	0.428	0.572	0.39	0.39	True	-7.86345
3-CG5902-RA_1	CG5902	1	1.04157	0.08923	0.09448	0.09448	0.08918	0.22953	0.22953	0.06778	0.06778	0.12739	0.12739	0.3201	0.6799	0.24	0.25	True	-5.34824
3-CG14513-RA_4	CG14513	1	1.04154	0.0745	0.07473	0.07473	0.07439	0.17376	0.17376	0.05314	0.05314	0.1137	0.1137	0.2731	0.7269	0.2	0.21	True	2.78018
13-CG9856-RA_1	CG9856	1	1.04146	0.05541	0.05691	0.05689	0.05522	0.13834	0.13834	0.04155	0.04155	0.08503	0.08503	0.2201	0.7799	0.16	0.17	True	3.86758
23-CG15881-RA_1	CG15881	1	1.0414	0.11108	0.11556	0.11535	0.11108	0.27165	0.27165	0.08032	0.08032	0.15852	0.15852	0.3552	0.6448	0.29	0.3	True	-9.5866
8-CG2956-RA_1	CG2956	1	1.04132	0.14657	0.14825	0.14825	0.14656	0.36978	0.36978	0.10875	0.10875	0.20283	0.20283	0.3861	0.6139	0.37	0.37	True	-9.0543
11-CG3525-RC_1	CG3525	1	1.04129	0.09812	0.1016	0.10139	0.09779	0.21162	0.21162	0.07157	0.07157	0.15575	0.15575	0.3373	0.6627	0.26	0.27	True	-1.68027
16-CG6519-RA_1	CG6519	1	1.04113	0.13223	0.13589	0.13588	0.1322	0.34354	0.34354	0.09621	0.09621	0.1841	0.1841	0.3784	0.6216	0.35	0.34	True	-10.566
9-CG9426-RA_2	CG9426	1	1.04107	0.07325	0.07381	0.07376	0.07309	0.17831	0.17831	0.05285	0.05285	0.10728	0.10728	0.2781	0.7219	0.2	0.21	True	0.23583
14-CG11367-RA_2	CG11367	1	1.0409	0.05895	0.05984	0.05986	0.0587	0.12293	0.12293	0.04162	0.04162	0.09254	0.09254	0.2215	0.7785	0.16	0.17	True	3.90457
3-CG5649-RA_2	CG5649	1	1.04081	0.11004	0.11247	0.11251	0.10966	0.28124	0.28124	0.08177	0.08177	0.15631	0.15631	0.3511	0.6489	0.29	0.3	True	-10.5269
23-CG8893-RA_3	CG8893	1	1.04071	0.08846	0.08945	0.08942	0.08813	0.22914	0.22914	0.06465	0.06465	0.12231	0.12231	0.3128	0.6872	0.23	0.24	True	-2.72995
17-CG4415-RA_3	CG4415	1	1.04069	0.13527	0.13832	0.13829	0.13524	0.25942	0.25942	0.0944	0.0944	0.22292	0.22292	0.3778	0.6222	0.33	0.35	True	-2.91787
2-CG31924-RB_2	CG31924	1	1.04057	0.12625	0.12538	0.12539	0.12625	0.26546	0.26546	0.08902	0.08902	0.1834	0.1834	0.3696	0.6304	0.32	0.33	True	-5.2806
6-CG7816-RF_3	CG7816	1	1.04055	0.10475	0.10619	0.10608	0.10452	0.24758	0.24758	0.07712	0.07712	0.15785	0.15785	0.3424	0.6576	0.28	0.28	True	-2.96009
9-CG8485-RB_1	CG8485	1	1.04053	0.14137	0.137	0.13688	0.14135	0.36824	0.36824	0.10568	0.10568	0.18392	0.18392	0.3749	0.6251	0.34	0.36	True	-8.38887
3-CG6643-RA_4	CG6643	1	1.04049	0.08985	0.08988	0.08987	0.08972	0.20136	0.20136	0.06314	0.06314	0.13706	0.13706	0.3173	0.6827	0.24	0.25	True	-2.4735
6-CG14614-RA_1	CG14614	1	1.04047	0.12199	0.11939	0.11934	0.12191	0.292	0.292	0.08681	0.08681	0.17408	0.17408	0.361	0.639	0.31	0.32	True	-5.27863
14-CG31743-RA_1	CG31743	1	1.04042	0.11225	0.11986	0.11967	0.11227	0.28965	0.28965	0.08729	0.08729	0.16906	0.16906	0.362	0.638	0.3	0.32	True	-4.83855
18-CG40260-RA_1	CG40260	1	1.04032	0.08877	0.08826	0.088	0.08864	0.21402	0.21402	0.0643	0.0643	0.12747	0.12747	0.3166	0.6834	0.24	0.24	True	-3.73843
23-CG13623-RA_3	CG13623	1	1.04022	0.10056	0.10262	0.1026	0.10055	0.22012	0.22012	0.071	0.071	0.14996	0.14996	0.3395	0.6605	0.26	0.27	True	-2.87363
23-CG1489-RA_4	CG1489	1	1.04022	0.15038	0.15284	0.15285	0.15025	0.29983	0.29983	0.10269	0.10269	0.23751	0.23751	0.386	0.614	0.36	0.37	True	-2.33328
23-CG7033-RB_5	CG7033	1	1.04016	0.085	0.08594	0.08589	0.085	0.2168	0.2168	0.06173	0.06173	0.1217	0.1217	0.3101	0.6899	0.22	0.23	True	-3.89987
23-CG1600-RC_3	CG1600	1	1.04016	0.09947	0.09994	0.09971	0.09939	0.23523	0.23523	0.07101	0.07101	0.14043	0.14043	0.3318	0.6682	0.26	0.27	True	-4.12348
2-CG15543-RA_1	CG15543	1	1.04012	0.07495	0.07537	0.07527	0.0749	0.184	0.184	0.05694	0.05694	0.1068	0.1068	0.2908	0.7092	0.21	0.21	True	1.38228
2-CG33265-RA_1	CG33265	1	1.04006	0.10846	0.10903	0.10894	0.10839	0.24747	0.24747	0.07551	0.07551	0.16114	0.16114	0.3501	0.6499	0.28	0.29	True	-6.67858
18-CG10901-RA_1	CG10901	1	1.04	0.10794	0.10969	0.10968	0.10796	0.28524	0.28524	0.08202	0.08202	0.14875	0.14875	0.3569	0.6431	0.28	0.29	True	-6.57762
3-CG5756-RA_1	CG5756	1	1.03998	0.16086	0.17121	0.17095	0.16087	0.41716	0.41716	0.12273	0.12273	0.22824	0.22824	0.4	0.6	0.39	0.4	True	-9.62516
11-CG8195-RA_7	CG8195	1	1.03983	0.14584	0.14646	0.14595	0.14579	0.28416	0.28416	0.10329	0.10329	0.25937	0.25937	0.3853	0.6147	0.35	0.37	True	-2.16992
42-CG10494-RB_4	CG10494	1	1.03981	0.14778	0.15027	0.15024	0.14773	0.35997	0.35997	0.10818	0.10818	0.2114	0.2114	0.3958	0.6042	0.37	0.37	True	-15.6451
23-CG12057-RA_2	CG12057	1	1.03977	0.1534	0.15603	0.156	0.15334	0.35283	0.35283	0.11067	0.11067	0.21765	0.21765	0.3994	0.6006	0.38	0.38	True	-4.72677
23-CG18125-RA_2	CG18125	1	1.03976	0.14984	0.15477	0.15459	0.14983	0.34953	0.34953	0.11035	0.11035	0.20608	0.20608	0.395	0.605	0.38	0.38	True	-15.0279
12-CG7550-RA_2	CG7550	1	1.03975	0.13546	0.14322	0.143	0.13546	0.32316	0.32316	0.10377	0.10377	0.22107	0.22107	0.3844	0.6156	0.36	0.37	True	-10.5725
2-CG16788-RA_2	CG16788	1	1.0397	0.11058	0.1087	0.10867	0.11058	0.2327	0.2327	0.07787	0.07787	0.1702	0.1702	0.3523	0.6477	0.28	0.29	True	-2.28245
13-CG32918-RA_1	CG32918	1	1.03967	0.10056	0.09614	0.09605	0.10039	0.18077	0.18077	0.06637	0.06637	0.16039	0.16039	0.3198	0.6802	0.25	0.26	True	-0.35725
4-CG31916-RA_1	CG31916	1	1.03961	0.13088	0.13413	0.13394	0.13017	0.28207	0.28207	0.09527	0.09527	0.20878	0.20878	0.376	0.624	0.33	0.34	True	-3.82288
3-CG13926-RA_1	CG13926	1	1.03951	0.09334	0.09128	0.09128	0.09323	0.20338	0.20338	0.0647	0.0647	0.13419	0.13419	0.3262	0.6738	0.24	0.25	True	-1.44024
18-CG32050-RA_4	CG32050	1	1.03949	0.07464	0.0743	0.07427	0.07462	0.13953	0.13953	0.05135	0.05135	0.12822	0.12822	0.2805	0.7195	0.19	0.2	True	3.18766
9-CG13067-RA_1	CG13067	1	1.03944	0.1132	0.1099	0.10987	0.11322	0.22215	0.22215	0.07786	0.07786	0.17648	0.17648	0.3506	0.6494	0.28	0.29	True	-3.11889
23-CR32999-RA_1	CR32999	1	1.03944	0.17906	0.17473	0.17461	0.17899	0.36189	0.36189	0.12516	0.12516	0.2952	0.2952	0.4076	0.5924	0.42	0.43	True	-7.36589
1-CG4653-RA_1	CG4653	1	1.0393	0.12035	0.11878	0.11876	0.12032	0.2744	0.2744	0.08526	0.08526	0.17346	0.17346	0.3675	0.6325	0.3	0.31	True	-6.7661
2-CG9684-RA_1	CG9684	1	1.03929	0.09201	0.09219	0.09217	0.09171	0.22681	0.22681	0.06837	0.06837	0.13459	0.13459	0.3264	0.6736	0.25	0.26	True	-5.35115
23-CG6803-RC_1	CG6803	1	1.03928	0.16687	0.17483	0.17475	0.16672	0.39858	0.39858	0.12221	0.12221	0.24457	0.24457	0.4112	0.5888	0.42	0.41	True	-9.21267
2-CG14224-RA_1	CG14224	1	1.03925	0.14342	0.14914	0.14913	0.14324	0.3938	0.3938	0.11277	0.11277	0.20361	0.20361	0.3939	0.6061	0.36	0.37	True	-10.5852
14-CG13393-RA_1	CG13393	1	1.03922	0.18325	0.18754	0.18736	0.18297	0.35605	0.35605	0.13067	0.13067	0.32001	0.32001	0.4156	0.5844	0.43	0.44	True	-9.94988
3-CG6341-RA_2	CG6341	1	1.03918	0.14049	0.13884	0.13871	0.14033	0.37084	0.37084	0.10455	0.10455	0.19558	0.19558	0.3888	0.6112	0.35	0.36	True	-10.753
3-CG7156-RA_1	CG7156	1	1.03914	0.071	0.07224	0.07222	0.07093	0.17277	0.17277	0.05211	0.05211	0.10594	0.10594	0.2785	0.7215	0.19	0.2	True	-0.53172
12-CG40263-RA_1	CG40263	1	1.03902	0.11901	0.12151	0.12103	0.11896	0.30231	0.30231	0.0866	0.0866	0.16877	0.16877	0.3624	0.6376	0.31	0.31	True	-11.2912
23-CG17282-RA_6	CG17282	1	1.03902	0.13708	0.13911	0.13898	0.13664	0.28774	0.28774	0.09416	0.09416	0.20494	0.20494	0.3852	0.6148	0.34	0.35	True	-5.58512
17-CG1088-RA_2	CG1088	1	1.03899	0.09754	0.10071	0.1007	0.09746	0.25707	0.25707	0.07242	0.07242	0.13694	0.13694	0.3449	0.6551	0.27	0.26	True	-2.51455
17-CG7780-RA_1	CG7780	1	1.03891	0.1171	0.12107	0.12097	0.11708	0.25368	0.25368	0.08253	0.08253	0.18618	0.18618	0.3691	0.6309	0.3	0.31	True	-5.95808
2-CG3359-RD_2	CG3359	1	1.0389	0.0887	0.09191	0.09191	0.0887	0.23881	0.23881	0.06711	0.06711	0.12751	0.12751	0.3318	0.6682	0.24	0.25	True	-5.04589
18-CG4013-RC_1	CG4013	1	1.03888	0.09935	0.09771	0.09748	0.09935	0.2546	0.2546	0.07383	0.07383	0.13406	0.13406	0.3394	0.6606	0.26	0.26	True	-3.54038
14-CG30293-RA_1	CG30293	1	1.0388	0.09267	0.09235	0.09232	0.09262	0.20476	0.20476	0.06564	0.06564	0.14072	0.14072	0.3272	0.6728	0.24	0.25	True	-0.06429
2-CG6294-RA_1	CG6294	1	1.03876	0.08008	0.07867	0.0786	0.08002	0.16906	0.16906	0.05671	0.05671	0.12706	0.12706	0.3027	0.6973	0.21	0.22	True	0.04317
1-CG40381-RA_1	CG40381	1	1.03876	0.05444	0.05226	0.05214	0.05438	0.09979	0.09979	0.03661	0.03661	0.09457	0.09457	0.2151	0.7849	0.31	0.15	True	6.9479
15-CG31208-RA_1	CG31208	1	1.03871	0.16987	0.16641	0.16622	0.16968	0.35614	0.35614	0.11558	0.11558	0.24674	0.24674	0.4064	0.5936	0.4	0.41	True	-11.8878
7-CG3021-RA_1	CG3021	1	1.03868	0.07043	0.06886	0.06884	0.07043	0.18026	0.18026	0.05177	0.05177	0.09747	0.09747	0.2798	0.7202	0.18	0.19	True	-1.3679
2-CG1104-RA_2	CG1104	1	1.03865	0.15167	0.1543	0.1544	0.1518	0.31928	0.31928	0.10512	0.10512	0.22229	0.22229	0.3961	0.6039	0.37	0.38	True	-10.7948
23-CG8127-RB_2	CG8127	1	1.03856	0.07495	0.07611	0.07608	0.07494	0.1845	0.1845	0.05676	0.05676	0.10955	0.10955	0.2932	0.7068	0.2	0.22	True	-1.60811
3-CG7726-RA_2	CG7726	1	1.03841	0.10346	0.10641	0.10621	0.10344	0.25999	0.25999	0.07916	0.07916	0.15212	0.15212	0.3609	0.6391	0.28	0.29	True	-6.38383
13-CG1877-RC_1	CG1877	1	1.03834	0.11222	0.11635	0.11622	0.11222	0.28711	0.28711	0.08341	0.08341	0.15339	0.15339	0.3661	0.6339	0.3	0.3	True	-7.09027
18-CG9299-RA_1	CG9299	1	1.0383	0.13218	0.1413	0.14125	0.1321	0.2938	0.2938	0.09831	0.09831	0.21413	0.21413	0.3848	0.6152	0.34	0.35	True	-7.47416
23-CG17935-RA_5	CG17935	1	1.03827	0.16533	0.15815	0.1581	0.16531	0.35562	0.35562	0.11603	0.11603	0.24069	0.24069	0.3998	0.6002	0.39	0.39	True	-10.9954
3-CG1391-RB_3	CG1391	1	1.03825	0.11574	0.11844	0.11841	0.11567	0.29693	0.29693	0.08356	0.08356	0.15716	0.15716	0.375	0.625	0.3	0.3	True	-14.1295
2-CG6657-RB_1	CG6657	1	1.03816	0.13373	0.13389	0.13373	0.13368	0.30215	0.30215	0.09834	0.09834	0.19479	0.19479	0.3811	0.6189	0.34	0.35	True	-7.30195
2-CG7923-RA_1	CG7923	1	1.03812	0.1788	0.18637	0.18645	0.1788	0.4528	0.4528	0.13515	0.13515	0.26192	0.26192	0.4153	0.5847	0.44	0.44	True	-14.9034
23-CG11241-RA_1	CG11241	1	1.03812	0.13333	0.13853	0.13848	0.13331	0.30035	0.30035	0.09585	0.09585	0.19797	0.19797	0.3836	0.6164	0.34	0.35	True	-6.24426
18-CG17828-RB_5	CG17828	1	1.03802	0.09257	0.09425	0.09414	0.09248	0.18524	0.18524	0.06569	0.06569	0.15269	0.15269	0.3285	0.6715	0.24	0.25	True	-0.11664
8-CG6199-RA_2	CG6199	1	1.038	0.11814	0.11231	0.11218	0.118	0.28661	0.28661	0.08605	0.08605	0.15929	0.15929	0.3675	0.6325	0.29	0.3	True	-5.16954
16-CG31385-RA_1	CG31385	1	1.03793	0.11781	0.12087	0.12087	0.11756	0.22517	0.22517	0.08279	0.08279	0.19612	0.19612	0.3687	0.6313	0.3	0.31	True	-2.53164
15-CG18649-RA_1	CG18649	1	1.0379	0.07053	0.06923	0.06922	0.0704	0.17208	0.17208	0.04965	0.04965	0.09472	0.09472	0.2913	0.7087	0.19	0.19	True	-0.64837
7-CG10260-RB_1	CG10260	1	1.0379	0.11174	0.11869	0.11854	0.11174	0.27609	0.27609	0.08555	0.08555	0.17254	0.17254	0.37	0.63	0.3	0.31	True	-3.76112
22-CG1345-RA_1	CG1345	1	1.03781	0.09653	0.09722	0.09717	0.09645	0.2372	0.2372	0.07157	0.07157	0.13936	0.13936	0.3451	0.6549	0.26	0.27	True	-3.32759
2-CG10472-RA_1	CG10472	1	1.03779	0.16751	0.1781	0.17797	0.16748	0.44355	0.44355	0.13089	0.13089	0.24357	0.24357	0.4095	0.5905	0.41	0.42	True	-12.9763
3-CG3509-RA_4	CG3509	1	1.03776	0.20193	0.21024	0.21023	0.20191	0.49156	0.49156	0.14502	0.14502	0.29797	0.29797	0.4297	0.5703	0.47	0.47	True	-12.0368
1-CG8637-RA_1	CG8637	1	1.03775	0.07188	0.07371	0.07371	0.07188	0.1787	0.1787	0.05502	0.05502	0.10531	0.10531	0.293	0.707	0.2	0.21	True	1.6136
18-CG13680-RA_1	CG13680	1	1.03775	0.10925	0.11077	0.11066	0.10923	0.24526	0.24526	0.07908	0.07908	0.16225	0.16225	0.3644	0.6356	0.29	0.3	True	-2.07159
3-CG2508-RA_3	CG2508	1	1.03768	0.15434	0.1563	0.1563	0.15409	0.36324	0.36324	0.11367	0.11367	0.23335	0.23335	0.406	0.594	0.39	0.39	True	-8.36419
3-CG12182-RA_5	CG12182	1	1.03766	0.08612	0.08622	0.08591	0.08606	0.16078	0.16078	0.05872	0.05872	0.14722	0.14722	0.3097	0.6903	0.22	0.23	True	0.80209
3-CG3845-RA_6	CG3845	1	1.03765	0.09112	0.09094	0.09091	0.09086	0.22718	0.22718	0.06658	0.06658	0.12283	0.12283	0.3316	0.6684	0.24	0.25	True	-3.09243
15-CG32653-RA_3	CG32653	1	1.03765	0.08985	0.09049	0.09045	0.08974	0.18955	0.18955	0.0634	0.0634	0.14311	0.14311	0.3261	0.6739	0.24	0.25	True	-0.39981
2-CG13284-RB_1	CG13284	1	1.03752	0.08323	0.08601	0.08601	0.08321	0.20483	0.20483	0.0617	0.0617	0.12521	0.12521	0.3221	0.6779	0.23	0.23	True	-3.13984
23-CG4729-RD_9	CG4729	1	1.03749	0.08942	0.09014	0.09014	0.08941	0.2354	0.2354	0.06733	0.06733	0.12409	0.12409	0.3345	0.6655	0.24	0.25	True	-3.85558
17-CG14290-RB_9	CG14290	1	1.03749	0.16837	0.16391	0.16386	0.16835	0.38837	0.38837	0.12222	0.12222	0.23909	0.23909	0.4112	0.5888	0.41	0.41	True	-8.03405
23-CG1969-RB_2	CG1969	1	1.03748	0.0815	0.08013	0.08013	0.08152	0.18721	0.18721	0.05796	0.05796	0.11644	0.11644	0.3038	0.6962	0.22	0.23	True	-1.74815
18-CG31237-RA_1	CG31237	1	1.03741	0.11519	0.11383	0.1138	0.11519	0.25823	0.25823	0.0836	0.0836	0.17747	0.17747	0.375	0.625	0.3	0.31	True	-6.93915
2-CG1903-RB_3	CG1903	1	1.03736	0.18293	0.18478	0.18452	0.18279	0.35664	0.35664	0.13001	0.13001	0.31139	0.31139	0.4132	0.5868	0.43	0.44	True	-3.21307
12-CG7904-RA_1	CG7904	1	1.03731	0.18577	0.17478	0.1747	0.18538	0.36737	0.36737	0.12728	0.12728	0.28189	0.28189	0.417	0.583	0.42	0.43	True	-5.62348
14-CG15452-RA_1	CG15452	1	1.03729	0.09021	0.09178	0.09173	0.09023	0.19025	0.19025	0.06419	0.06419	0.14058	0.14058	0.3263	0.6737	0.24	0.25	True	-1.13488
13-CG13240-RA_1	CG13240	1	1.03724	0.19304	0.19021	0.19018	0.19307	0.43396	0.43396	0.13206	0.13206	0.26921	0.26921	0.4192	0.5808	0.45	0.44	True	-13.1852
23-CG9378-RA_1	CG9378	1	1.03723	0.11666	0.11506	0.1147	0.11666	0.23045	0.23045	0.08075	0.08075	0.18301	0.18301	0.3659	0.6341	0.29	0.3	True	-3.04186
5-CG1107-RA_2	CG1107	1	1.03721	0.1267	0.12417	0.12407	0.1267	0.23569	0.23569	0.08677	0.08677	0.21391	0.21391	0.3748	0.6252	0.31	0.32	True	-0.99545
16-CG10433-RA_1	CG10433	1	1.03712	0.07344	0.07289	0.07286	0.07339	0.19507	0.19507	0.05615	0.05615	0.10315	0.10315	0.3053	0.6947	0.21	0.21	True	-2.16965
23-CG5461-RC_6	CG5461	1	1.03712	0.11567	0.11887	0.11886	0.11563	0.30317	0.30317	0.08833	0.08833	0.16164	0.16164	0.3723	0.6277	0.3	0.31	True	-6.0634
13-CG5541-RA_1	CG5541	1	1.03711	0.07601	0.07469	0.07458	0.07587	0.18096	0.18096	0.05477	0.05477	0.10567	0.10567	0.3049	0.6951	0.2	0.21	True	0.91843
16-CG31243-RA_6	CG31243	1	1.03711	0.11369	0.11725	0.1172	0.11361	0.25664	0.25664	0.08271	0.08271	0.17755	0.17755	0.364	0.636	0.3	0.31	True	-6.11561
23-CG13784-RB_2	CG13784	1	1.03693	0.133	0.13125	0.13124	0.13283	0.31941	0.31941	0.09435	0.09435	0.18674	0.18674	0.3892	0.6108	0.34	0.34	True	-12.1144
3-CG11182-RA_2	CG11182	1	1.03689	0.12114	0.12226	0.12223	0.12099	0.28894	0.28894	0.08491	0.08491	0.17553	0.17553	0.3787	0.6213	0.31	0.31	True	-4.16483
8-CG32686-RB_1	CG32686	1	1.03674	0.13092	0.12565	0.12557	0.13089	0.27226	0.27226	0.08933	0.08933	0.20108	0.20108	0.3826	0.6174	0.32	0.33	True	-5.65223
[truncated: 3,585 more rows]

## Sheet: analysis
Genes:	5584	P-value:	0.01
	Data	Random/Col	FDR
Euro > Afro	2836	2743
Euro < Afro	2748	2841
Sig. Euro > Afro	528	30	0.0568182
Sig. Euro < Afro	406	21	0.0517241
Sig. Euro != Afro	934	51	0.0546039
