# Supplementary material for: Population transcriptomics of Drosophila melanogaster females
Source: BMC Genomics. 2011 Jan 28;12:81. doi: 10.1186/1471-2164-12-81 (PMC3040150; doi:10.1186/1471-2164-12-81)
Supplement: Additional file 3 — GO-term enrichment of genes over-expressed in the African and European populations. Table of all GO-terms with significant over-representation in each population. [file 1471-2164-12-81-S3.XLS]

## Sheet: TableS2
Additional file 3: GO-term enrichment of genes over-expressed in the African and European populations
Over-expression	GO ID	Ontology	Term	Adjusted P-value
Africa	GO:0004558	molecular_function	alpha-glucosidase activity	0.0055029
Africa	GO:0015926	molecular_function	glucosidase activity	0.0181472
Africa	GO:0004806	molecular_function	triglyceride lipase activity	0.0204847
Africa	GO:0003697	molecular_function	single-stranded DNA binding	0.0204847
Africa	GO:0019201	molecular_function	nucleotide kinase activity	0.0204847
Africa	GO:0016701	molecular_function	oxidoreductase activity, acting on single donors with incorporation of molecular oxygen	0.0253285
Africa	GO:0016776	molecular_function	phosphotransferase activity, phosphate group as acceptor	0.0353507
Africa	GO:0004129	molecular_function	cytochrome-c oxidase activity	0.0356319
Africa	GO:0015002	molecular_function	heme-copper terminal oxidase activity	0.0356319
Africa	GO:0016675	molecular_function	oxidoreductase activity, acting on heme group of donors	0.0356319
Africa	GO:0016676	molecular_function	oxidoreductase activity, acting on heme group of donors, oxygen as acceptor	0.0356319
Africa	GO:0019205	molecular_function	nucleobase, nucleoside, nucleotide kinase activity	0.0467361
Africa	GO:0019318	biological_process	hexose metabolic process	0.00531481
Africa	GO:0009586	biological_process	rhodopsin mediated phototransduction	0.0055029
Africa	GO:0016059	biological_process	deactivation of rhodopsin mediated signaling	0.0055029
Africa	GO:0022400	biological_process	regulation of rhodopsin mediated signaling pathway	0.0055029
Africa	GO:0006277	biological_process	DNA amplification	0.0055029
Africa	GO:0022604	biological_process	regulation of cell morphogenesis	0.00880593
Africa	GO:0048814	biological_process	regulation of dendrite morphogenesis	0.00880593
Africa	GO:0050773	biological_process	regulation of dendrite development	0.00880593
Africa	GO:0007603	biological_process	phototransduction, visible light	0.00880593
Africa	GO:0005996	biological_process	monosaccharide metabolic process	0.0109752
Africa	GO:0022603	biological_process	regulation of anatomical structure morphogenesis	0.0124565
Africa	GO:0008277	biological_process	regulation of G-protein coupled receptor protein signaling pathway	0.0132923
Africa	GO:0050908	biological_process	detection of light stimulus involved in visual perception	0.0132923
Africa	GO:0050962	biological_process	detection of light stimulus involved in sensory perception	0.0132923
Africa	GO:0050774	biological_process	negative regulation of dendrite morphogenesis	0.0153598
Africa	GO:0035050	biological_process	embryonic heart tube development	0.0153598
Africa	GO:0014866	biological_process	skeletal myofibril assembly	0.0153598
Africa	GO:0030708	biological_process	germarium-derived female germ-line cyst encapsulation	0.0153598
Africa	GO:0048138	biological_process	germ-line cyst encapsulation	0.0153598
Africa	GO:0048139	biological_process	female germ-line cyst encapsulation	0.0153598
Africa	GO:0009581	biological_process	detection of external stimulus	0.0204847
Africa	GO:0008360	biological_process	regulation of cell shape	0.0204847
Africa	GO:0031345	biological_process	negative regulation of cell projection organization	0.0204847
Africa	GO:0009584	biological_process	detection of visible light	0.0204847
Africa	GO:0006123	biological_process	mitochondrial electron transport, cytochrome c to oxygen	0.0204847
Africa	GO:0006006	biological_process	glucose metabolic process	0.0211965
Africa	GO:0042773	biological_process	ATP synthesis coupled electron transport	0.0211965
Africa	GO:0042775	biological_process	mitochondrial ATP synthesis coupled electron transport	0.0211965
Africa	GO:0007602	biological_process	phototransduction	0.023728
Africa	GO:0035075	biological_process	response to ecdysone	0.0253285
Africa	GO:0048545	biological_process	response to steroid hormone stimulus	0.0253285
Africa	GO:0007307	biological_process	eggshell chorion gene amplification	0.0253285
Africa	GO:0048584	biological_process	positive regulation of response to stimulus	0.0253285
Africa	GO:0035072	biological_process	ecdysone-mediated induction of salivary gland cell autophagic cell death	0.0253285
Africa	GO:0035078	biological_process	induction of programmed cell death by ecdysone	0.0253285
Africa	GO:0035081	biological_process	induction of programmed cell death by hormones	0.0253285
Africa	GO:0022904	biological_process	respiratory electron transport chain	0.0272734
Africa	GO:0006119	biological_process	oxidative phosphorylation	0.028108
Africa	GO:0010769	biological_process	regulation of cell morphogenesis involved in differentiation	0.0321128
Africa	GO:0010975	biological_process	regulation of neuron projection development	0.0321128
Africa	GO:0031344	biological_process	regulation of cell projection organization	0.0321128
Africa	GO:0012502	biological_process	induction of programmed cell death	0.0321128
Africa	GO:0044262	biological_process	cellular carbohydrate metabolic process	0.0348
Africa	GO:0030029	biological_process	actin filament-based process	0.0348
Africa	GO:0030036	biological_process	actin cytoskeleton organization	0.0348
Africa	GO:0022900	biological_process	electron transport chain	0.0353256
Africa	GO:0006066	biological_process	alcohol metabolic process	0.0353507
Africa	GO:0051606	biological_process	detection of stimulus	0.0353507
Africa	GO:0006631	biological_process	fatty acid metabolic process	0.0353507
Africa	GO:0007015	biological_process	actin filament organization	0.0353507
Africa	GO:0045664	biological_process	regulation of neuron differentiation	0.0353507
Africa	GO:0009583	biological_process	detection of light stimulus	0.0353507
Africa	GO:0010927	biological_process	cellular component assembly involved in morphogenesis	0.0353507
Africa	GO:0030713	biological_process	ovarian follicle cell stalk formation	0.0356319
Africa	GO:0009582	biological_process	detection of abiotic stimulus	0.0356543
Africa	GO:0009719	biological_process	response to endogenous stimulus	0.0417142
Africa	GO:0009725	biological_process	response to hormone stimulus	0.0417142
Africa	GO:0006091	biological_process	generation of precursor metabolites and energy	0.0424447
Africa	GO:0015980	biological_process	energy derivation by oxidation of organic compounds	0.0441723
Africa	GO:0032787	biological_process	monocarboxylic acid metabolic process	0.0452411
Africa	GO:0008258	biological_process	head involution	0.0467361
Africa	GO:0048134	biological_process	germ-line cyst formation	0.0467361
Africa	GO:0030239	biological_process	myofibril assembly	0.0467361
Africa	GO:0016203	biological_process	muscle attachment	0.0467361
Africa	GO:0050793	biological_process	regulation of developmental process	0.0475886
Africa	GO:0050906	biological_process	detection of stimulus involved in sensory perception	0.0489588
Africa	GO:0042995	cellular_component	cell projection	0.0141869
Africa	GO:0016028	cellular_component	rhabdomere	0.0181472
Africa	GO:0044429	cellular_component	mitochondrial part	0.0253285
Africa	GO:0016459	cellular_component	myosin complex	0.0253285
Africa	GO:0019897	cellular_component	extrinsic to plasma membrane	0.0253285
Africa	GO:0005740	cellular_component	mitochondrial envelope	0.026558
Africa	GO:0031966	cellular_component	mitochondrial membrane	0.0353507
Africa	GO:0005743	cellular_component	mitochondrial inner membrane	0.0353507
Africa	GO:0030425	cellular_component	dendrite	0.0353507
Africa	GO:0043234	cellular_component	protein complex	0.0356319
Africa	GO:0005751	cellular_component	mitochondrial respiratory chain complex IV	0.0356319
Africa	GO:0045277	cellular_component	respiratory chain complex IV	0.0356319
Africa	GO:0005746	cellular_component	mitochondrial respiratory chain	0.0356543
Africa	GO:0070469	cellular_component	respiratory chain	0.0356543
Africa	GO:0016585	cellular_component	chromatin remodeling complex	0.0467361
Africa	GO:0030867	cellular_component	rough endoplasmic reticulum membrane	0.0467361
Europe	GO:0004930	molecular_function	G-protein coupled receptor activity	0.00917146
Europe	GO:0004984	molecular_function	olfactory receptor activity	0.0179473
Europe	GO:0004252	molecular_function	serine-type endopeptidase activity	0.0362113
Europe	GO:0005337	molecular_function	nucleoside transmembrane transporter activity	0.0385984
Europe	GO:0035214	biological_process	eye-antennal disc development	0.00140253
Europe	GO:0010160	biological_process	formation of organ boundary	0.00737507
Europe	GO:0050907	biological_process	detection of chemical stimulus involved in sensory perception	0.00829823
Europe	GO:0050911	biological_process	detection of chemical stimulus involved in sensory perception of smell	0.00829823
Europe	GO:0048645	biological_process	organ formation	0.0098906
Europe	GO:0048859	biological_process	formation of anatomical boundary	0.0098906
Europe	GO:0008052	biological_process	sensory organ boundary specification	0.0196896
Europe	GO:0007600	biological_process	sensory perception	0.0233471
Europe	GO:0007455	biological_process	eye-antennal disc morphogenesis	0.024168
Europe	GO:0009593	biological_process	detection of chemical stimulus	0.024168
Europe	GO:0065004	biological_process	protein-DNA complex assembly	0.0268686
Europe	GO:0007606	biological_process	sensory perception of chemical stimulus	0.0288391
Europe	GO:0007608	biological_process	sensory perception of smell	0.0288391
Europe	GO:0000377	biological_process	RNA splicing, via transesterification reactions with bulged adenosine as nucleophile	0.0318623
Europe	GO:0000398	biological_process	nuclear mRNA splicing, via spliceosome	0.0318623
Europe	GO:0009047	biological_process	dosage compensation, by hyperactivation of X chromosome	0.0333966
Europe	GO:0001508	biological_process	regulation of action potential	0.0333966
Europe	GO:0006544	biological_process	glycine metabolic process	0.0333966
Europe	GO:0000375	biological_process	RNA splicing, via transesterification reactions	0.0362113
Europe	GO:0008380	biological_process	RNA splicing	0.0362113
Europe	GO:0048800	biological_process	antennal morphogenesis	0.0385984
Europe	GO:0050906	biological_process	detection of stimulus involved in sensory perception	0.0474724
