# Supplementary material for: Population transcriptomics of Drosophila melanogaster females
Source: BMC Genomics. 2011 Jan 28;12:81. doi: 10.1186/1471-2164-12-81 (PMC3040150; doi:10.1186/1471-2164-12-81)
Supplement: Additional file 5 — Meta-analysis of male and female between-population gene expression divergence. Table of differences in expression between the African and European populations for all genes common to the female and male experiments. [file 1471-2164-12-81-S5.XLS]

## Sheet: Tabelle1
Additional file 5: Meta-analysis of male and female interpopulation gene expression divergence
CGnum	Fem Afr-Eur	FemSD	FemReps	Male Afr-Eur	MaleSD	MaleReps	d	Abs(d)
CG7203	-0.2089	0.32619	15	4.31674	2.31297	20	-3.09659	3.09659
CG6416	0.98224	0.624309	10	-0.04817	0.216131	19	2.88726	2.88726
CG14148	1.37757	0.962426	14	0.01177	0.155231	20	2.80104	2.80104
CG4634	0.70077	0.52188	13	-0.09272	0.145901	20	2.69882	2.69882
CG10484	0.45805	0.362203	11	-0.14378	0.144493	19	2.68291	2.68291
CG16782	-0.47915	0.242365	11	-0.04198	0.120053	20	-2.67458	2.67458
CG11395	0.40627	0.317913	13	-0.17499	0.15344	20	2.66349	2.66349
CG12358	0.6466	0.390344	9	-0.04456	0.172776	13	2.64022	2.64022
CG9734	0.89735	0.441624	10	0.15101	0.207501	20	2.61377	2.61377
CG6544	-0.43836	0.298285	10	0.29768	0.27462	20	-2.60537	2.60537
CG31705	0.42269	0.343808	12	-0.14672	0.143757	20	2.60271	2.60271
CG8696	1.12124	0.448891	16	0.17077	0.298761	20	2.60057	2.60057
CG11727	0.61331	0.315326	10	-0.09745	0.24596	15	2.59679	2.59679
CG2781	-0.31714	0.166425	12	0.07344	0.13879	16	-2.59292	2.59292
CG30483	0.63569	0.465484	9	-0.19988	0.26229	19	2.55056	2.55056
CG9177	0.76657	0.580075	9	-0.01842	0.192111	20	2.51186	2.51186
CG12462	-0.33176	0.202221	14	0.11638	0.163313	20	-2.49891	2.49891
CG3294	-0.46564	0.193273	9	0.0859	0.23599	17	-2.49336	2.49336
CG14895	0.34037	0.231107	13	-0.37617	0.361321	10	2.49039	2.49039
CG10497	0.75693	0.602281	11	-0.16338	0.246861	20	2.46747	2.46747
CG1715	0.75482	0.512745	11	0.08937	0.140022	20	2.44401	2.44401
CG12672	-0.45889	0.254086	11	0.11075	0.221807	20	-2.44207	2.44207
CG32684	0.08508	0.155708	12	-0.5599	0.341335	17	2.43827	2.43827
CG4143	0.36875	0.272163	9	-0.10253	0.158298	20	2.43385	2.43385
CG17921	-0.22594	0.153428	12	0.10844	0.128109	19	-2.42462	2.42462
CG5393	0.51167	0.510575	9	-0.23668	0.188491	15	2.41971	2.41971
CG15504	0.36077	0.253266	11	-0.01244	0.0998692	20	2.41872	2.41872
CG7461	0.47192	0.444362	11	-0.08276	0.111255	20	2.41739	2.41739
CG12284	-0.50886	0.27362	13	0.08702	0.227516	16	-2.40097	2.40097
CG7052	0.16677	0.263139	12	-0.35064	0.188171	20	2.39227	2.39227
CG1309	0.32172	0.259435	11	-0.23491	0.214362	16	2.39179	2.39179
CG5885	0.69657	0.459734	10	-0.01263	0.211612	19	2.3865	2.3865
CG1815	0.56453	0.420477	10	-0.24811	0.291507	15	2.36856	2.36856
CG31072	-0.07812	0.13248	14	0.24204	0.139171	20	-2.34694	2.34694
CG5711	0.75394	0.608574	16	-0.14748	0.207505	20	2.33675	2.33675
CG6022	0.55355	0.378629	9	0.03476	0.148407	19	2.33262	2.33262
CG2184	-0.23846	0.289866	12	0.57217	0.383912	20	-2.32509	2.32509
CG8997	2.55726	1.39895	11	0.67068	0.490789	20	2.3204	2.3204
CG6292	0.51598	0.455098	9	-0.00237	0.119982	20	2.31423	2.31423
CG17108	0.45306	0.233041	15	0.02057	0.154228	20	2.30042	2.30042
CG4904	0.75123	0.478899	11	-0.08436	0.263074	12	2.2812	2.2812
CG1902	-0.38395	0.303898	13	0.22168	0.217165	10	-2.2752	2.2752
CG31694	0.619	0.455868	10	-0.09702	0.221084	15	2.2731	2.2731
CG9155	0.44574	0.302475	14	0.00061	0.122527	20	2.26387	2.26387
CG31000	0.8954	0.65225	15	-0.1513	0.20779	11	2.2548	2.2548
CG9894	0.65918	0.515796	14	-0.00688	0.142309	20	2.24946	2.24946
CG1751	0.63596	0.495204	13	-0.03533	0.172286	20	2.2414	2.2414
CG11218	-0.03058	0.173868	14	-0.67893	0.37255	20	2.23	2.23
CG3609	1.03633	0.667875	10	-0.03099	0.323463	12	2.22352	2.22352
CG5125	0.59036	0.423451	12	-0.02844	0.193208	20	2.21357	2.21357
CG8996	0.72291	0.656191	13	-0.04011	0.142682	20	2.21182	2.21182
CG30360	1.46216	0.708449	16	0.23968	0.426527	19	2.20106	2.20106
CG12116	0.90987	0.496864	10	0.10539	0.296483	19	2.20056	2.20056
CG9261	0.6789	0.444551	11	0.0074	0.229779	20	2.19453	2.19453
CG17264	-0.36008	0.312259	9	0.05876	0.136551	20	-2.19195	2.19195
CG10033	0.42498	0.413999	16	-0.23702	0.213526	20	2.18752	2.18752
CG32062	-0.40493	0.274546	12	0.05758	0.171906	19	-2.18539	2.18539
CG5266	0.71353	0.722459	11	-0.01665	0.124563	20	2.16851	2.16851
CG15817	0.15995	0.212406	15	-0.32841	0.242717	11	2.16827	2.16827
CG9494	0.82592	0.578067	11	0.03696	0.247093	20	2.16429	2.16429
CG4035	-0.51326	0.440395	12	0.0693	0.166444	20	-2.16424	2.16424
CG7686	0.46771	0.401775	14	-0.28837	0.291526	12	2.15474	2.15474
CG4389	0.38399	0.376708	15	-0.26439	0.244164	20	2.15431	2.15431
CG4511	0.40203	0.226021	12	-0.04024	0.189993	16	2.15286	2.15286
CG6978	-0.51447	0.366685	10	0.13607	0.230992	9	-2.15119	2.15119
CG3082	0.43137	0.398156	13	-0.08715	0.139407	20	2.14852	2.14852
CG5469	-0.55058	0.292819	9	0.06249	0.284569	9	-2.1236	2.1236
CG12532	0.26755	0.21795	11	-0.20526	0.228135	11	2.11982	2.11982
CG11458	-0.44829	0.324179	14	0.04305	0.167179	20	-2.11943	2.11943
CG4254	0.87055	0.65097	12	0.05728	0.197617	17	2.11123	2.11123
CG8137	-0.05757	0.185027	16	0.53315	0.355991	20	-2.10966	2.10966
CG5122	-0.456	0.32626	9	0.17976	0.279114	10	-2.10903	2.10903
CG11324	0.44986	0.325961	12	-0.02793	0.164501	19	2.10479	2.10479
CG31556	-0.53422	0.310466	11	-0.00802	0.209498	16	-2.09948	2.09948
CG1489	0.37437	0.22084	10	-0.0236	0.174821	20	2.09281	2.09281
CG6223	0.54747	0.463217	10	-0.03534	0.163513	16	2.09054	2.09054
CG15219	-0.27085	0.213498	9	0.25537	0.272011	17	-2.0902	2.0902
CG13279	0.7291	0.650145	16	-0.10695	0.202359	20	2.08297	2.08297
CG2017	-0.07155	0.20078	13	0.35787	0.212456	15	-2.07414	2.07414
CG3662	0.50456	0.579817	10	-0.09947	0.148504	20	2.06665	2.06665
CG6728	-0.28855	0.233366	12	0.19297	0.232825	16	-2.06611	2.06611
CG1683	-0.40382	0.337923	11	0.11822	0.206487	20	-2.06237	2.06237
CG12385	-0.63003	0.372334	15	0.16337	0.399671	20	-2.04508	2.04508
CG33129	0.50021	0.535334	10	-0.09193	0.160302	19	2.04452	2.04452
CG4581	0.83172	0.733526	13	-0.02145	0.200964	19	2.04442	2.04442
CG6140	-0.42248	0.351914	9	0.05083	0.17462	19	-2.04359	2.04359
CG1698	-0.30873	0.350603	9	0.2959	0.244013	9	-2.03368	2.03368
CG3991	0.40753	0.297213	16	-0.04161	0.161739	20	2.02361	2.02361
CG8243	0.61	0.530546	11	-0.0632	0.21327	18	2.01789	2.01789
CG6756	0.5564	0.536004	11	-0.05315	0.174782	20	2.012	2.012
CG10071	-0.47602	0.2892	16	0.10837	0.292236	15	-2.0105	2.0105
CG8430	0.48628	0.604846	14	-0.15451	0.118846	20	2.00898	2.00898
CG13545	-0.32415	0.250481	10	0.08687	0.172671	14	-2.00408	2.00408
CG6588	0.59386	0.51708	12	-0.12368	0.263644	20	2.00049	2.00049
CG9511	0.13768	0.392724	9	-0.46119	0.250828	17	1.99659	1.99659
CG8669	0.42861	0.462734	15	-0.08116	0.104054	20	1.97758	1.97758
CG7323	-0.45929	0.246378	13	0.02172	0.239193	9	-1.9759	1.9759
CG8583	0.43678	0.343702	12	-0.05278	0.159862	13	1.9732	1.9732
CG8276	0.46288	0.424993	12	-0.06847	0.166458	18	1.9689	1.9689
CG3050	0.41948	0.536715	15	-0.32122	0.242442	18	1.96889	1.96889
CG12959	-0.44748	0.203983	10	0.01511	0.266869	10	-1.96491	1.96491
CG11804	0.10562	0.223381	14	-0.4208	0.305025	17	1.96313	1.96313
CG14815	0.23144	0.22184	9	-0.14762	0.181299	20	1.95512	1.95512
CG8983	0.19642	0.276707	15	-0.20872	0.155244	20	1.95437	1.95437
CG6671	0.73132	0.66799	12	-0.08581	0.232232	16	1.95026	1.95026
CG9350	0.73668	0.51035	14	0.11159	0.189124	20	1.94494	1.94494
CG15311	-0.41324	0.306658	12	0.24403	0.377572	10	-1.93947	1.93947
CG14205	-0.33122	0.231967	14	0.05449	0.179687	20	-1.91691	1.91691
CG1244	-0.38604	0.314521	15	0.08814	0.19716	20	-1.91621	1.91621
CG15112	0.26223	0.188988	15	-0.10088	0.190622	13	1.91366	1.91366
CG15100	0.35942	0.359738	10	-0.20208	0.234534	11	1.90886	1.90886
CG15106	0.64959	0.589056	9	-0.0216	0.209854	15	1.90649	1.90649
CG1897	-0.25835	0.262041	12	0.15495	0.156486	9	-1.90634	1.90634
CG10944	0.35645	0.345251	14	-0.10506	0.170027	20	1.90567	1.90567
CG16901	0.60149	0.496936	9	-0.10149	0.297097	16	1.90489	1.90489
CG5547	0.24072	0.250275	10	-0.11855	0.157941	20	1.90373	1.90373
CG4959	-0.52993	0.580502	10	0.10998	0.214327	20	-1.90231	1.90231
CG3412	0.2364	0.16998	15	-0.12398	0.205685	18	1.90219	1.90219
CG5178	0.42846	0.344311	12	1.9166	1.0596	19	-1.90126	1.90126
CG13624	0.38782	0.462509	12	-0.18815	0.175852	15	1.89929	1.89929
CG2259	0.14346	0.197715	11	-0.25117	0.214769	16	1.89889	1.89889
CG4716	0.59568	0.427183	15	-0.00843	0.236515	20	1.89834	1.89834
CG1571	0.24624	0.24799	10	-0.07732	0.122907	16	1.89199	1.89199
CG7392	0.57029	0.421735	10	-0.03201	0.261867	18	1.88831	1.88831
CG7524	0.44254	0.397082	12	-0.1544	0.209189	9	1.88573	1.88573
CG3702	0.46871	0.346429	9	0.00734	0.191261	17	1.88335	1.88335
CG6593	0.47361	0.480336	12	-0.14635	0.239659	20	1.87916	1.87916
CG7816	0.5882	0.562703	9	-0.02807	0.196437	16	1.8772	1.8772
CG9327	0.36225	0.37436	11	-0.06814	0.149515	20	1.87699	1.87699
CG11162	-0.11177	0.123902	11	0.28389	0.318304	9	-1.87177	1.87177
CG32425	0.31919	0.278597	11	-0.07995	0.177603	20	1.87004	1.87004
CG11857	0.58096	0.536899	15	-0.07015	0.191091	18	1.86952	1.86952
CG31937	0.25529	0.234834	12	-0.10663	0.160805	15	1.86839	1.86839
CG10847	0.67591	0.558698	14	-0.13674	0.277948	11	1.86744	1.86744
CG5399	0.60912	0.499833	12	0.00651	0.217728	20	1.86268	1.86268
CG7020	0.06748	0.188013	16	-0.39513	0.355811	9	1.8622	1.8622
CG7010	0.59987	0.54707	13	0.03563	0.146669	20	1.8536	1.8536
CG8093	1.58778	0.735837	14	0.49011	0.481373	18	1.85198	1.85198
CG12082	0.38846	0.428603	12	-0.15565	0.193044	16	1.85073	1.85073
CG1483	0.31245	0.431586	12	-0.22111	0.192953	18	1.85003	1.85003
CG10120	-0.18549	0.216056	16	-0.76235	0.398192	18	1.84607	1.84607
CG3869	0.6446	0.569529	14	-0.10924	0.284221	18	1.84293	1.84293
CG14224	0.29278	0.422824	16	-0.24242	0.167977	17	1.83577	1.83577
CG7995	0.41026	0.428412	10	-0.10576	0.195355	17	1.83199	1.83199
CG7073	-0.3359	0.341116	10	0.01964	0.117135	19	-1.8292	1.8292
CG4265	0.49936	0.513638	13	-0.1191	0.224162	20	1.82869	1.82869
CG1873	0.23892	0.22755	10	-0.06888	0.139199	20	1.82509	1.82509
CG4379	0.42928	0.44539	16	-0.1358	0.195328	19	1.82495	1.82495
CG5408	-0.44179	0.292152	10	0.10994	0.314628	9	-1.8221	1.8221
CG10682	0.53147	0.482567	11	0.01413	0.14768	16	1.82088	1.82088
CG4943	0.30017	0.277769	12	-0.13178	0.202532	14	1.8206	1.8206
CG3595	0.46883	0.514891	11	-0.05043	0.158915	20	1.8205	1.8205
CG6492	-0.7512	0.456477	12	-0.09682	0.295557	18	-1.8181	1.8181
CG9476	0.46324	0.52611	12	-0.02146	0.111005	20	1.81761	1.81761
CG3347	-0.11487	0.130352	10	0.2052	0.217951	11	-1.81613	1.81613
CG14023	0.31171	0.216573	10	-0.13366	0.259726	20	1.8153	1.8153
CG5826	0.36784	0.283835	11	-0.13629	0.275071	15	1.80835	1.80835
CG14472	0.38874	0.421665	14	-0.17281	0.202241	14	1.80011	1.80011
CG9131	0.35353	0.31164	11	-0.00778	0.140084	20	1.79793	1.79793
CG1871	0.21638	0.194599	12	-0.06352	0.128567	17	1.79549	1.79549
CG2207	-0.14055	0.319822	16	0.42736	0.312055	9	-1.79137	1.79137
CG2493	0.37091	0.47935	9	-0.20077	0.234493	17	1.79069	1.79069
CG33181	0.46452	0.51105	14	-0.11015	0.154895	16	1.78969	1.78969
CG4600	0.41153	0.444999	11	-0.16606	0.24103	16	1.78198	1.78198
CG5870	0.47414	0.585176	10	-0.07393	0.161932	19	1.78015	1.78015
CG13387	0.2063	0.218834	13	-0.22469	0.264509	14	1.77715	1.77715
CG5572	-0.35303	0.246847	9	0.08388	0.2452	10	-1.7762	1.7762
CG16747	0.59068	0.622693	15	-0.08526	0.199914	20	1.77363	1.77363
CG8694	0.46288	0.339413	11	-0.12851	0.328825	14	1.77337	1.77337
CG7939	-0.3912	0.325928	12	0.02041	0.176785	20	-1.76874	1.76874
CG17601	-0.26704	0.290281	9	0.11167	0.161589	13	-1.76773	1.76773
CG7619	0.29125	0.279276	10	-0.15752	0.24129	20	1.76714	1.76714
CG14211	-0.29485	0.186555	12	0.08696	0.257117	9	-1.76115	1.76115
CG8977	0.37351	0.412198	16	-0.14244	0.166105	15	1.76019	1.76019
CG18371	-0.26277	0.265316	9	0.19283	0.255361	16	-1.75945	1.75945
CG13551	-0.34921	0.373128	13	0.16671	0.199133	11	-1.75854	1.75854
CG9078	0.25074	0.28237	10	-0.15186	0.193599	15	1.75726	1.75726
CG31543	0.47345	0.444263	10	-0.02405	0.182592	16	1.75649	1.75649
CG10842	0.04431	0.259637	9	0.54584	0.305218	12	-1.75554	1.75554
CG9336	0.2952	0.283108	11	-0.07468	0.169476	19	1.75181	1.75181
CG13476	-0.39611	0.307671	9	0.11669	0.283908	14	-1.74894	1.74894
CG17292	-0.41759	0.231318	13	-0.13875	0.113463	20	-1.74394	1.74394
CG6718	0.276	0.380928	16	-0.25498	0.240506	19	1.74264	1.74264
CG15347	-0.55293	0.43817	10	-0.02006	0.239672	20	-1.74233	1.74233
CG14629	0.26285	0.445259	10	-0.25761	0.222	19	1.74075	1.74075
CG15327	-0.44934	0.259729	13	0.09745	0.378683	11	-1.73998	1.73998
CG15450	-0.30681	0.201308	10	0.08604	0.250882	10	-1.73754	1.73754
CG14589	-0.28983	0.159767	10	0.01198	0.189934	9	-1.73398	1.73398
CG2099	-0.29781	0.208324	12	0.0753	0.219867	20	-1.73106	1.73106
CG7915	0.39215	0.4075	9	-0.16916	0.287188	20	1.72963	1.72963
CG18290	-0.1581	0.25061	14	0.21084	0.187464	20	-1.72834	1.72834
CG4589	0.395	0.378704	16	-0.06039	0.171416	20	1.72795	1.72795
CG1865	-0.07733	0.237531	16	-0.41236	0.158992	20	1.72787	1.72787
CG18432	-0.29862	0.326817	9	0.16323	0.236039	17	-1.72678	1.72678
CG7470	0.16571	0.253206	12	-0.19652	0.184528	20	1.72259	1.72259
CG5064	0.30319	0.283808	13	-0.15306	0.244298	11	1.71717	1.71717
CG6634	-0.45141	0.393735	9	0.13353	0.292983	10	-1.71684	1.71684
CG12770	0.60525	0.529323	9	0.05182	0.230308	20	1.71284	1.71284
CG15597	-0.33658	0.285585	12	0.08672	0.224286	20	-1.71187	1.71187
CG1341	0.40448	0.414675	12	-0.04603	0.156326	17	1.71148	1.71148
CG3164	0.41938	0.455463	16	-0.11036	0.192918	20	1.71102	1.71102
CG1354	0.42899	0.501888	13	-0.14986	0.174777	13	1.71089	1.71089
CG18009	0.42534	0.490415	15	-0.1634	0.124685	10	1.71084	1.71084
CG13240	0.58519	0.441761	13	0.12117	0.16093	20	1.70872	1.70872
CG1212	0.72916	0.676857	10	-0.10223	0.275697	9	1.70775	1.70775
CG18102	0.37671	0.250504	15	-0.01307	0.206113	15	1.70725	1.70725
CG6104	-0.67885	0.582551	14	-0.05319	0.216304	20	-1.70428	1.70428
CG3664	0.48678	0.51128	14	-0.06161	0.189846	20	1.70201	1.70201
CG11148	0.46132	0.389851	10	0.06842	0.147362	19	1.70102	1.70102
CG5722	0.29303	0.348289	12	-0.07541	0.137992	20	1.69903	1.69903
CG2249	0.51618	0.558307	14	-0.25171	0.288179	9	1.6966	1.6966
CG10373	0.40206	0.295228	12	-0.05037	0.246703	17	1.69588	1.69588
CG33340	-0.30028	0.21334	9	0.00852	0.168064	20	-1.69563	1.69563
CG15769	-0.2921	0.220042	11	0.09771	0.242422	9	-1.69399	1.69399
CG6910	0.87428	0.57546	14	0.07328	0.385643	16	1.68908	1.68908
CG8715	0.35127	0.565468	9	-0.18848	0.204315	19	1.68461	1.68461
CG5506	0.63454	0.437794	12	-0.02944	0.367073	19	1.68331	1.68331
CG4799	0.34574	0.421507	16	-0.11387	0.154473	20	1.6826	1.6826
CG5962	0.75084	0.641923	16	0.05355	0.232531	20	1.68231	1.68231
CG2950	0.31987	0.304038	11	-0.07866	0.196189	18	1.68087	1.68087
CG4692	-0.18511	0.243953	11	0.20065	0.22248	20	-1.67649	1.67649
CG5684	0.45608	0.552135	12	-0.04552	0.147969	20	1.67462	1.67462
CG7415	0.51567	0.53654	16	-0.0373	0.165976	20	1.67226	1.67226
CG9124	0.40926	0.384039	15	-0.04956	0.192315	20	1.67158	1.67158
CG1469	0.28044	0.23168	16	-0.0866	0.209967	20	1.67127	1.67127
CG10967	0.13366	0.173967	13	-0.22039	0.253141	12	1.67028	1.67028
CG31209	-0.3179	0.210599	9	0.01391	0.19329	20	-1.67023	1.67023
CG6426	-0.38859	0.196503	10	-0.01296	0.241097	18	-1.6682	1.6682
CG10788	-0.41581	0.393513	12	0.10961	0.229994	11	-1.66637	1.66637
CG10116	-0.14748	0.186431	14	0.20096	0.245897	9	-1.66161	1.66161
CG7584	0.52934	0.475003	11	0.02566	0.208933	20	1.66042	1.66042
CG15092	0.29754	0.473458	15	-0.41146	0.368928	11	1.65178	1.65178
CG1906	0.38636	0.543584	11	-0.15635	0.197446	18	1.65088	1.65088
CG30389	0.13698	0.112379	14	-0.06754	0.132445	20	1.64693	1.64693
CG2098	0.15077	0.217017	13	-0.23628	0.257558	11	1.64284	1.64284
CG3964	0.30832	0.340439	16	-0.13511	0.189485	14	1.64237	1.64237
CG13316	0.45243	0.504237	14	-0.09221	0.197906	18	1.64085	1.64085
CG9999	0.32986	0.318962	13	-0.22596	0.364897	10	1.63991	1.63991
CG8231	0.4826	0.641626	9	-0.03932	0.156894	18	1.63883	1.63883
CG5848	0.61126	0.583946	16	-0.024	0.191433	16	1.63858	1.63858
CG8261	0.40422	0.283669	15	0.02418	0.193262	20	1.63805	1.63805
CG11284	0.54168	0.564139	14	-0.05156	0.185756	16	1.63727	1.63727
CG12091	0.304	0.332235	16	-0.17807	0.262688	19	1.63702	1.63702
CG14363	-0.18819	0.230498	9	0.125	0.152339	9	-1.63615	1.63615
CG6446	0.1247	0.243292	15	-0.30559	0.296441	9	1.6347	1.6347
CG10804	0.46077	0.406424	15	-0.04413	0.186938	12	1.63464	1.63464
CG8309	0.42812	0.418531	16	-0.01816	0.157221	20	1.63258	1.63258
CG10593	0.22475	0.269726	16	-0.24321	0.303198	17	1.6307	1.6307
CG9577	0.54535	0.381929	10	0.04199	0.270212	19	1.63039	1.63039
CG8489	-0.27862	0.252595	11	0.04812	0.171762	20	-1.63008	1.63008
CG6643	-0.10011	0.203206	12	0.27582	0.260585	11	-1.62988	1.62988
CG11064	0.33585	0.412281	15	-0.20157	0.268543	20	1.62783	1.62783
CG8385	0.5116	0.597156	14	1e-05	0.116501	20	1.6271	1.6271
CG32423	0.31467	0.279591	16	-0.12441	0.25743	12	1.62566	1.62566
CG5832	0.42142	0.494193	16	-0.07136	0.150574	20	1.62476	1.62476
CG2727	0.17213	0.28482	16	-0.17062	0.151933	20	1.62445	1.62445
CG4670	0.43974	0.42812	11	-0.04902	0.227322	19	1.62407	1.62407
CG4260	0.46797	0.449412	12	-0.01358	0.194818	18	1.62326	1.62326
CG11844	0.28135	0.371942	16	-0.17844	0.182061	14	1.6228	1.6228
CG1440	0.38658	0.453171	16	-0.09765	0.174745	20	1.62227	1.62227
CG9429	0.29704	0.485735	15	-0.22067	0.194429	20	1.62152	1.62152
CG12070	0.17287	0.351079	15	-0.2253	0.166867	20	1.61979	1.61979
CG9917	0.20339	0.294872	12	-0.16168	0.184451	20	1.61636	1.61636
CG11665	0.40449	0.397293	15	-0.05042	0.190008	19	1.61627	1.61627
CG4205	-0.25018	0.119247	9	0.07759	0.286429	9	-1.61592	1.61592
CG33254	1.00807	0.695378	13	0.32072	0.24229	19	1.61215	1.61215
CG5935	0.52061	0.702779	10	-0.13245	0.230001	17	1.61208	1.61208
CG2522	0.63964	0.660186	13	-0.04923	0.152876	11	1.61076	1.61076
CG4067	0.54135	0.628896	10	-0.04577	0.199482	16	1.61013	1.61013
CG5119	0.10079	0.200772	16	-0.24229	0.223651	19	1.60925	1.60925
CG32346	0.42401	0.39325	11	-0.13491	0.319528	18	1.60844	1.60844
CG7001	0.19943	0.212166	12	-0.149	0.220166	20	1.60444	1.60444
CG7024	-0.3635	0.301123	12	-0.00245	0.174884	18	-1.60196	1.60196
CG7263	0.37086	0.330041	12	-0.05646	0.222212	17	1.60146	1.60146
CG6190	0.09683	0.189378	11	-0.20387	0.186745	17	1.60135	1.60135
CG6378	0.60756	0.61741	9	0.05483	0.222771	20	1.60098	1.60098
CG10840	0.36287	0.40464	13	-0.09783	0.161173	12	1.6009	1.6009
CG14292	0.42592	0.39087	11	-0.018	0.215198	20	1.59952	1.59952
CG4038	0.25926	0.336986	16	-0.12276	0.160515	20	1.59877	1.59877
CG10704	-0.40106	0.432421	10	0.01228	0.172677	20	-1.59432	1.59432
CG7665	0.00209	0.123039	10	0.20929	0.137789	9	-1.59353	1.59353
CG12008	0.51471	0.510186	9	-0.08663	0.257963	10	1.59322	1.59322
CG1543	-0.50611	0.451808	10	0.06121	0.260538	10	-1.59282	1.59282
CG7675	-0.34655	0.360438	11	0.16147	0.293825	18	-1.59208	1.59208
CG11208	0.44809	0.332225	10	0.04041	0.208612	16	1.59154	1.59154
CG1862	0.19706	0.274533	10	-0.18684	0.213478	11	1.58276	1.58276
CG4199	0.35329	0.367919	12	-0.14505	0.279515	18	1.58265	1.58265
CG11909	1.00453	0.770903	14	0.1826	0.343723	20	1.58179	1.58179
CG6476	0.42255	0.455946	15	-0.09081	0.20166	16	1.58102	1.58102
CG7481	0.26537	0.298644	14	-0.13745	0.207579	13	1.58094	1.58094
CG15741	-0.32368	0.119488	10	0.07245	0.327709	17	-1.58079	1.58079
CG5756	0.41661	0.451448	15	-0.0939	0.226641	20	1.58059	1.58059
CG10849	0.26669	0.384971	9	-0.17025	0.225246	19	1.57976	1.57976
CG3957	0.36091	0.360985	10	-0.05881	0.212875	18	1.57925	1.57925
CG5461	0.34893	0.508044	10	-0.10749	0.179633	20	1.57874	1.57874
CG1824	-0.23595	0.278662	12	0.14392	0.199307	11	-1.57812	1.57812
CG1349	0.26209	0.26935	14	-0.20829	0.338891	10	1.57673	1.57673
CG9748	0.31751	0.396487	15	-0.10603	0.172955	20	1.57593	1.57593
CG6708	0.16444	0.278986	11	-0.13892	0.145046	20	1.5753	1.5753
CG1743	0.57479	0.552736	15	-0.00307	0.227509	20	1.57501	1.57501
CG5422	0.51509	0.571364	14	-0.0232	0.181179	20	1.57467	1.57467
CG4068	0.67671	0.735483	12	-0.06282	0.312218	20	1.57032	1.57032
CG8560	0.55452	0.476705	14	-0.00333	0.27053	20	1.56953	1.56953
CG14217	0.5741	0.645674	15	-0.0254	0.137252	16	1.5642	1.5642
CG31170	0.15702	0.17464	9	-0.14837	0.211236	12	1.56168	1.56168
CG18815	0.10241	0.245905	9	-0.15006	0.123854	20	1.56104	1.56104
CG32473	0.49998	0.4978	9	-0.01858	0.23356	15	1.55888	1.55888
CG9954	-0.20955	0.265037	10	0.14988	0.213376	20	-1.5587	1.5587
CG4266	0.53515	0.362639	10	0.01544	0.312805	14	1.55803	1.55803
CG12605	0.49636	0.526468	9	-0.0577	0.259527	16	1.55799	1.55799
CG8103	0.42876	0.548878	14	-0.1912	0.222911	12	1.556	1.556
CG4673	0.51341	0.412053	10	-0.01521	0.30489	20	1.55198	1.55198
CG14619	0.42034	0.432012	13	-0.04018	0.209547	20	1.54961	1.54961
CG4104	0.39789	0.518257	15	-0.10207	0.176214	20	1.54881	1.54881
CG7364	0.36044	0.314593	12	-0.06451	0.247945	18	1.5475	1.5475
CG9676	0.08806	0.194644	15	0.56423	0.40804	17	-1.54595	1.54595
CG6953	0.14365	0.345171	11	-0.24555	0.200447	20	1.54567	1.54567
CG4364	0.48145	0.502271	15	-0.03851	0.190737	17	1.54397	1.54397
CG8295	0.34876	0.237819	14	0.00241	0.214889	20	1.54393	1.54393
CG2841	0.20248	0.202034	9	-0.07457	0.168387	18	1.54257	1.54257
CG5360	0.22799	0.344656	9	-0.16138	0.211213	20	1.54129	1.54129
CG8986	-0.21007	0.25829	12	0.19546	0.26971	9	-1.54086	1.54086
CG10161	0.45506	0.544369	13	-0.01964	0.154883	20	1.53965	1.53965
CG9212	0.46015	0.400325	14	0.05874	0.138846	16	1.53874	1.53874
CG2316	0.32197	0.271328	13	-0.03416	0.201054	17	1.53832	1.53832
CG17820	0.33009	0.304818	11	0.92292	0.445077	15	-1.53688	1.53688
CG11567	0.29985	0.51403	16	-0.21576	0.193794	20	1.534	1.534
CG8399	-0.20655	0.320761	13	0.26864	0.297224	11	-1.533	1.533
CG6016	0.50232	0.470403	13	-0.04743	0.282375	19	1.53235	1.53235
CG13388	0.11729	0.211036	12	-0.18085	0.184772	20	1.5319	1.5319
CG8690	0.64987	0.515067	9	0.02423	0.360602	20	1.53141	1.53141
CG1746	-0.23375	0.282731	16	0.18775	0.269511	20	-1.53057	1.53057
CG6512	0.45366	0.479811	9	-0.0719	0.221578	10	1.52824	1.52824
CG11166	0.37289	0.409267	9	-0.17944	0.340421	20	1.52667	1.52667
CG7951	0.21566	0.23164	13	-0.09336	0.175514	14	1.52574	1.52574
CG4944	0.45157	0.617931	9	-0.12459	0.269531	20	1.52563	1.52563
CG30291	-0.35962	0.275934	16	0.02138	0.22198	15	-1.52505	1.52505
CG9673	0.55825	0.514486	13	0.02125	0.24697	20	1.52403	1.52403
CG9914	0.76863	0.521828	13	0.18353	0.294403	20	1.52372	1.52372
CG6743	0.15046	0.215895	10	-0.29115	0.363977	10	1.52313	1.52313
CG18335	0.41844	0.557719	11	-0.04781	0.160551	19	1.5228	1.5228
CG3997	0.33795	0.380251	15	-0.05454	0.127683	14	1.51938	1.51938
CG17244	-0.57362	0.477822	10	-0.0858	0.228891	17	-1.51927	1.51927
CG6692	0.20325	0.324733	16	-0.1681	0.180308	20	1.51883	1.51883
CG7292	0.16982	0.232413	12	-0.1465	0.189267	15	1.51754	1.51754
CG31158	0.19756	0.214111	9	-0.19327	0.290689	12	1.51561	1.51561
CG4488	0.18018	0.272916	10	-0.10392	0.137322	17	1.51486	1.51486
CG7414	0.22932	0.282881	16	-0.09559	0.160007	20	1.5139	1.5139
CG12384	-0.44379	0.34862	16	-0.02411	0.220127	20	-1.5138	1.5138
CG10221	0.20568	0.207148	12	-0.10935	0.209317	11	1.51322	1.51322
CG14503	0.26959	0.494363	9	-0.06831	0.102282	20	1.50874	1.50874
CG10042	0.11242	0.129981	9	-0.22137	0.296158	11	1.50778	1.50778
CG18214	-0.3118	0.276662	9	0.0436	0.194953	9	-1.50716	1.50716
CG17174	-0.37224	0.416632	12	0.06234	0.198704	17	-1.50435	1.50435
CG9805	0.39372	0.450911	14	-0.07534	0.198606	17	1.50075	1.50075
CG1262	-0.21995	0.36581	9	0.2467	0.286955	20	-1.49842	1.49842
CG2082	-0.33903	0.343283	12	0.13572	0.2945	14	-1.49756	1.49756
CG4363	1.79848	0.833339	15	0.66229	0.694212	17	1.49611	1.49611
CG7546	0.41463	0.478528	10	-0.05405	0.175682	12	1.49576	1.49576
CG32683	-0.40071	0.42192	14	0.27872	0.505227	9	-1.49483	1.49483
CG11280	-0.24206	0.240381	14	0.05906	0.159735	13	-1.49401	1.49401
CG5165	0.39289	0.30639	15	-0.00128	0.232819	20	1.49109	1.49109
CG7693	-0.33378	0.236708	14	-0.0174	0.188059	14	-1.48967	1.48967
CG8428	0.31307	0.463191	14	-0.21787	0.263136	16	1.48934	1.48934
CG31475	0.31045	0.356256	13	-0.04686	0.164467	20	1.48866	1.48866
CG7046	-0.48501	0.585489	9	0.05249	0.255085	19	-1.48774	1.48774
CG32103	0.48451	0.415072	15	0.02181	0.181751	12	1.486	1.486
CG11430	0.08047	0.199968	12	-0.2756	0.2765	13	1.48508	1.48508
CG6143	0.27792	0.343051	16	-0.10975	0.19549	20	1.48491	1.48491
CG1210	0.32928	0.273342	12	-0.02141	0.211482	18	1.48455	1.48455
CG11897	0.37015	0.447523	16	-0.30596	0.470747	9	1.48308	1.48308
CG7968	-0.17721	0.183938	13	0.11077	0.204889	13	-1.48127	1.48127
CG12099	0.31358	0.239847	9	0.03106	0.166231	18	1.48095	1.48095
CG1527	0.24207	0.270544	15	-0.08029	0.178112	20	1.48058	1.48058
CG15669	0.26305	0.358887	15	-0.08927	0.147815	20	1.47863	1.47863
CG17342	0.47477	0.483871	14	-0.25284	0.50225	13	1.47672	1.47672
CG8234	0.57189	0.72598	9	-0.03535	0.270478	20	1.47445	1.47445
CG6409	0.26886	0.428491	15	-0.27889	0.329644	20	1.47242	1.47242
CG8705	0.50786	0.586213	9	-0.16997	0.347257	10	1.47211	1.47211
CG1490	0.27129	0.505271	12	-0.15471	0.159978	20	1.47169	1.47169
CG3403	0.26745	0.285933	12	-0.07832	0.197133	16	1.47017	1.47017
CG2033	-0.34401	0.294517	13	0.04133	0.241814	20	-1.46754	1.46754
CG1030	-0.35642	0.20628	11	-0.03337	0.231154	14	-1.46701	1.46701
CG10882	0.3868	0.373523	13	-0.00015	0.184734	18	1.46626	1.46626
CG17935	-0.44022	0.307496	12	-0.06026	0.230621	20	-1.46449	1.46449
CG6896	0.22305	0.277009	12	-0.11683	0.183406	11	1.46347	1.46347
CG15860	-0.17184	0.211479	12	0.21577	0.323296	11	-1.46292	1.46292
CG9153	0.37013	0.404531	10	-0.09875	0.256394	13	1.46159	1.46159
CG32355	-0.25432	0.323982	15	0.11293	0.19746	20	-1.45917	1.45917
CG17246	0.15454	0.359901	15	-0.18911	0.143262	20	1.45548	1.45548
CG11785	0.32446	0.408225	10	-0.1392	0.229336	10	1.45448	1.45448
CG3943	-0.06338	0.153639	14	-0.41341	0.302887	20	1.44981	1.44981
CG4345	0.29377	0.408782	12	-0.11394	0.204969	20	1.44887	1.44887
CG12963	-0.41228	0.344084	11	-0.01647	0.232224	19	-1.44858	1.44858
CG31992	0.32915	0.327192	15	-0.04897	0.209762	19	1.44558	1.44558
CG1634	0.0363	0.151362	13	-0.23696	0.230121	12	1.44455	1.44455
CG3359	0.14865	0.237713	16	-0.15603	0.189708	20	1.44368	1.44368
CG4019	0.17406	0.214252	10	-0.16009	0.240308	20	1.44265	1.44265
CG5820	0.2742	0.432834	13	-0.10718	0.15492	20	1.44243	1.44243
CG5932	0.77737	0.526062	16	0.23025	0.262315	20	1.44155	1.44155
CG15093	0.41714	0.308215	10	0.08365	0.183686	16	1.44005	1.44005
CG18174	0.2789	0.445554	13	-0.11889	0.166319	20	1.4396	1.4396
CG13364	-0.27792	0.269124	12	0.15673	0.334861	12	-1.43927	1.43927
CG1021	0.2835	0.330923	11	-0.10822	0.22328	13	1.43689	1.43689
CG1146	0.03955	0.218232	10	-0.21934	0.160337	19	1.43588	1.43588
CG5098	0.12488	0.307437	9	-0.2296	0.201748	12	1.43489	1.43489
CG32795	0.50309	0.399185	12	0.04549	0.254757	15	1.43472	1.43472
CG8963	0.3945	0.43295	15	-0.0499	0.21275	19	1.43402	1.43402
CG31243	-0.24536	0.226923	12	-0.02297	0.112171	20	-1.4329	1.4329
CG9580	0.42288	0.379096	11	-0.02757	0.27908	20	1.43196	1.43196
CG8680	-0.1401	0.196153	16	0.14166	0.198021	20	-1.42887	1.42887
CG1548	0.20051	0.367715	16	-0.16511	0.166448	20	1.42876	1.42876
CG16926	0.60921	0.664769	15	-0.12263	0.399699	20	1.42575	1.42575
CG4353	0.23052	0.214194	9	-0.08898	0.230613	14	1.42514	1.42514
CG31534	-0.28205	0.243646	15	0.10563	0.311941	11	-1.42247	1.42247
CG31349	0.39683	0.296491	11	-0.05296	0.338266	10	1.42166	1.42166
CG1519	0.23419	0.199393	10	-0.05738	0.210634	11	1.42034	1.42034
CG4550	0.36933	0.373611	16	-0.01331	0.186195	20	1.41986	1.41986
CG15098	0.6322	0.554595	15	0.10247	0.237356	20	1.41899	1.41899
CG11981	0.19709	0.370472	9	-0.10085	0.138017	20	1.4177	1.4177
CG5643	0.27462	0.391384	16	-0.11206	0.17799	20	1.41728	1.41728
CG17646	0.12928	0.314988	15	-0.30433	0.296353	14	1.41706	1.41706
CG2140	0.42065	0.584024	12	-0.08549	0.222156	20	1.41437	1.41437
CG14260	-0.20812	0.227224	10	0.11334	0.227934	10	-1.41252	1.41252
CG10863	0.44582	0.51224	13	-0.08054	0.277273	19	1.41218	1.41218
CG5378	0.43095	0.490401	13	0.00671	0.14628	16	1.41159	1.41159
CG9238	0.43256	0.496293	12	-0.06629	0.267857	20	1.41109	1.41109
CG33138	0.03125	0.204896	15	0.46815	0.388191	20	-1.41101	1.41101
CG12582	0.38574	0.288823	12	0.00621	0.245561	10	1.41006	1.41006
CG9696	0.31355	0.492178	13	-0.21078	0.294157	20	1.40886	1.40886
CG5059	0.26131	0.265105	11	-0.05716	0.200939	17	1.40825	1.40825
CG3000	0.2762	0.31893	14	-0.1254	0.251542	14	1.40796	1.40796
CG13771	-0.18391	0.229695	9	0.20025	0.295997	17	-1.40694	1.40694
CG7031	0.2385	0.324326	11	-0.11087	0.206854	20	1.4057	1.4057
CG32264	0.30484	0.414392	11	-0.04003	0.153103	20	1.40294	1.40294
CG9921	-0.26715	0.214141	10	0.11393	0.324007	11	-1.40263	1.40263
CG32672	0.49159	0.478338	13	0.03779	0.205251	17	1.4024	1.4024
CG14616	0.48229	0.486182	9	0.03363	0.170991	10	1.40078	1.40078
CG3249	0.49057	0.582188	15	-0.13639	0.264242	11	1.40049	1.40049
CG14478	0.46313	0.541848	15	-0.0536	0.232547	19	1.40034	1.40034
CG15753	0.31137	0.41261	15	-0.02897	0.115917	20	1.40017	1.40017
CG8028	-0.03467	0.331353	9	0.47583	0.394848	10	-1.39951	1.39951
CG16705	0.29266	0.397976	13	-0.26195	0.396768	18	1.39604	1.39604
CG4008	0.36688	0.349332	16	0.0006	0.193558	20	1.39381	1.39381
CG1910	0.49844	0.485306	11	-0.03813	0.276123	10	1.39118	1.39118
CG8871	-0.54093	0.321824	16	0.02997	0.482272	20	-1.38918	1.38918
CG2257	0.37383	0.51533	12	-0.09888	0.165249	12	1.38914	1.38914
CG9214	-0.01601	0.100259	11	0.18446	0.168725	20	-1.388	1.388
CG9450	0.43657	0.540188	14	-0.19086	0.379564	17	1.3878	1.3878
CG11908	-0.10172	0.31912	10	0.26076	0.197251	9	-1.38673	1.38673
CG11924	0.04519	0.170396	10	-0.25992	0.269896	10	1.38595	1.38595
CG8520	-0.18272	0.177167	15	0.0351	0.134164	13	-1.38561	1.38561
CG16807	-0.2811	0.234398	16	0.01257	0.189487	16	-1.38561	1.38561
CG4475	0.12227	0.312374	15	-0.24177	0.221926	18	1.38398	1.38398
CG9159	0.36325	0.329875	15	-0.01216	0.220356	17	1.38174	1.38174
CG3944	0.35087	0.308891	16	0.0479	0.147592	20	1.38166	1.38166
CG7036	0.3101	0.514843	12	-0.21478	0.245381	12	1.38086	1.38086
CG8938	0.35193	0.555979	10	-0.09435	0.207289	20	1.37946	1.37946
CG13920	-0.15492	0.292248	12	0.27872	0.341669	10	-1.37789	1.37789
CG17950	0.22091	0.513654	10	-0.23073	0.185421	13	1.3764	1.3764
CG8448	0.51071	0.405405	15	0.03881	0.270803	13	1.37616	1.37616
CG31731	0.45863	0.452676	9	-0.11144	0.376042	9	1.37579	1.37579
CG3367	-0.31451	0.309666	13	0.10342	0.301247	15	-1.36956	1.36956
CG6148	0.17618	0.209542	16	-0.04354	0.116784	18	1.36953	1.36953
CG9572	-0.31107	0.325978	16	0.09255	0.268548	19	-1.36912	1.36912
CG17723	0.24843	0.284031	13	-0.10156	0.235954	18	1.36653	1.36653
CG12470	-0.27963	0.350157	9	-0.04325	0.0934179	20	-1.3656	1.3656
CG7176	0.18666	0.437408	12	-0.18493	0.17361	20	1.36346	1.36346
CG2720	0.35035	0.332221	11	-0.04663	0.264944	17	1.36244	1.36244
CG6448	0.34854	0.25851	13	-0.00947	0.268378	10	1.36229	1.36229
CG30079	0.24211	0.418814	13	-0.16244	0.183827	14	1.36226	1.36226
CG10419	-0.20699	0.185536	11	0.08158	0.238243	11	-1.36189	1.36189
CG1753	0.21119	0.368361	11	-0.31738	0.412274	9	1.36186	1.36186
CG12140	0.24167	0.410675	10	-0.16723	0.245136	20	1.36157	1.36157
CG4696	0.42521	0.303787	10	0.13188	0.171357	20	1.36116	1.36116
CG18030	-0.77526	0.67946	13	-0.07291	0.410099	20	-1.36059	1.36059
CG7004	0.31144	0.411527	13	-0.12426	0.221407	12	1.36042	1.36042
CG16996	-0.21098	0.328767	16	0.2215	0.301021	10	-1.35959	1.35959
CG16817	0.39363	0.565534	15	-0.13655	0.258568	20	1.359	1.359
CG4212	0.36945	0.344328	11	-0.05389	0.289575	16	1.35737	1.35737
CG6155	0.2966	0.287062	14	0.02505	0.139202	20	1.35717	1.35717
CG32572	-0.42151	0.375804	10	-0.03017	0.233698	16	-1.35715	1.35715
CG5366	0.17944	0.325693	10	-0.20639	0.258621	16	1.35656	1.35656
CG11352	0.22145	0.261879	16	-0.1238	0.244939	12	1.35595	1.35595
CG12158	-0.39841	0.364837	10	-0.00731	0.225794	12	-1.35331	1.35331
CG2889	-0.19815	0.258414	11	0.12667	0.225784	14	-1.35262	1.35262
CG14772	-0.2181	0.224072	11	0.06185	0.19452	15	-1.35227	1.35227
CG9987	0.2057	0.25737	12	-0.1259	0.230713	10	1.35207	1.35207
CG1304	0.3708	0.37938	11	-0.0106	0.219711	17	1.35038	1.35038
CG3523	0.03392	0.389041	16	-0.33785	0.185321	20	1.34766	1.34766
CG1830	0.23816	0.327198	9	-0.09817	0.214636	20	1.34764	1.34764
CG9985	0.30851	0.345477	13	-0.06901	0.225689	15	1.34203	1.34203
CG32549	0.39101	0.579042	10	-0.05865	0.213404	20	1.34113	1.34113
CG3019	0.30202	0.525609	10	-0.10213	0.189246	20	1.34105	1.34105
CG31305	0.26802	0.464571	16	-0.1317	0.150123	18	1.3409	1.3409
CG17054	0.17802	0.361074	9	-0.25049	0.27818	9	1.34066	1.34066
CG13010	0.64648	0.600871	15	0.08686	0.221002	14	1.34045	1.34045
CG5730	0.30231	0.470684	12	-0.09981	0.197647	20	1.34024	1.34024
CG14034	-0.16922	0.294909	11	0.18788	0.245637	15	-1.34005	1.34005
CG4380	0.51895	0.458458	13	0.08773	0.223459	18	1.33916	1.33916
CG6391	0.23881	0.420954	15	-0.18442	0.237644	20	1.33846	1.33846
CG13923	-0.33782	0.458496	11	-0.03665	0.0966343	20	-1.33831	1.33831
CG7935	0.26791	0.540958	13	-0.16328	0.164649	18	1.33721	1.33721
CG4233	0.23047	0.445442	12	-0.19608	0.243301	20	1.33671	1.33671
CG13917	0.38565	0.430895	11	-0.02257	0.213718	15	1.3358	1.3358
CG10691	-0.16519	0.213565	15	0.10715	0.196693	20	-1.3355	1.3355
CG14644	-0.31637	0.430824	13	0.15358	0.274005	13	-1.33352	1.33352
CG3849	-0.23422	0.249942	12	-0.06114	0.0578198	20	-1.33276	1.33276
CG17934	-0.26883	0.314146	10	0.10869	0.268212	20	-1.33153	1.33153
CG8739	0.53557	0.458491	12	0.08234	0.262351	18	1.32987	1.32987
CG12055	-0.13841	0.33909	16	0.27191	0.285032	20	-1.32765	1.32765
CG11107	0.19658	0.254675	9	-0.21038	0.353827	10	1.32621	1.32621
CG13340	-0.3175	0.263107	10	0.00127	0.229155	20	-1.3256	1.3256
CG16974	0.18603	0.432084	11	-0.1574	0.164214	20	1.32463	1.32463
CG15293	0.20004	0.26833	13	-0.21508	0.342905	20	1.32403	1.32403
CG31650	0.18701	0.216119	13	-0.09277	0.207126	12	1.32095	1.32095
CG4204	-0.27992	0.28999	11	0.04325	0.218718	19	-1.31987	1.31987
CG18426	0.24231	0.332023	9	-0.10308	0.226689	18	1.31929	1.31929
CG1882	-0.22754	0.30544	13	0.05676	0.154007	19	-1.31909	1.31909
CG11062	-0.39776	0.512064	9	0.05852	0.181419	9	-1.31591	1.31591
CG5896	-0.29337	0.364161	14	0.10622	0.247922	15	-1.31428	1.31428
CG2827	-0.25206	0.19781	14	0.02373	0.218659	20	-1.31282	1.31282
CG31324	0.17035	0.295139	14	-0.22493	0.306123	17	1.31251	1.31251
CG2519	0.34938	0.327257	15	-0.07364	0.315174	10	1.312	1.312
CG18554	0.40992	0.453229	10	0.04055	0.149745	13	1.31124	1.31124
CG17150	-0.33363	0.388528	10	0.18817	0.40423	15	-1.31122	1.31122
CG6042	0.21725	0.38942	10	-0.27058	0.362479	18	1.31102	1.31102
CG8830	0.27024	0.285189	11	-0.05216	0.215126	14	1.31082	1.31082
CG9682	-0.20039	0.405862	12	0.2284	0.264194	15	-1.31065	1.31065
CG2045	0.07367	0.190701	15	-0.27676	0.372032	11	1.31042	1.31042
CG32626	0.27062	0.446236	12	-0.05909	0.134947	20	1.31004	1.31004
CG14804	0.27628	0.245556	9	-0.01579	0.210294	16	1.3098	1.3098
CG2046	0.1824	0.253658	9	-0.14146	0.24175	10	1.3091	1.3091
CG3927	0.56369	0.624064	10	0.03544	0.256514	15	1.30906	1.30906
CG9296	-0.22049	0.322428	13	0.09854	0.165442	13	-1.30785	1.30785
CG8604	0.15466	0.38565	14	-0.20021	0.187448	19	1.30691	1.30691
CG8542	0.34645	0.494527	15	-0.10839	0.201649	15	1.30668	1.30668
CG5732	-0.32622	0.320119	10	0.04362	0.254928	13	-1.3056	1.3056
CG32849	-0.18222	0.267103	9	0.12884	0.225355	20	-1.30527	1.30527
CG12086	0.19379	0.328896	16	-0.14617	0.203272	19	1.30403	1.30403
CG12323	0.19214	0.300495	14	-0.07731	0.141199	20	1.303	1.303
CG3971	0.33971	0.294254	16	-0.00775	0.242719	18	1.30149	1.30149
CG9297	0.70282	0.420051	13	0.26935	0.276587	20	1.30131	1.30131
CG1799	0.43039	0.611066	15	-0.02611	0.15579	20	1.30091	1.30091
CG11796	0.24558	0.196575	13	-0.17096	0.40077	20	1.30035	1.30035
CG14956	-0.35687	0.290816	12	-0.00365	0.248944	10	-1.29964	1.29964
CG6871	0.2441	0.348747	14	-0.09775	0.203125	20	1.29938	1.29938
CG5382	0.26784	0.166349	11	0.0124	0.227717	11	1.29643	1.29643
CG6145	0.43353	0.462111	9	-0.00886	0.232608	10	1.29611	1.29611
CG12992	-0.25347	0.290036	14	0.10989	0.271488	15	-1.29567	1.29567
CG10555	0.28106	0.421728	13	-0.1091	0.21984	19	1.29253	1.29253
CG8188	0.18256	0.203161	15	-0.068	0.187514	20	1.29008	1.29008
CG9553	0.21255	0.336467	13	-0.05262	0.121185	20	1.28728	1.28728
CG6483	-0.43373	0.42935	16	0.02004	0.291072	20	-1.28719	1.28719
CG8929	0.36746	0.286467	14	0.05167	0.213924	18	1.28547	1.28547
CG5532	0.20844	0.227438	10	-0.12005	0.271164	18	1.28544	1.28544
CG18336	-0.28648	0.342197	16	0.15443	0.344438	11	-1.28504	1.28504
CG3161	0.28459	0.343864	10	0.04358	0.109673	20	1.28377	1.28377
CG3278	0.53227	0.463932	10	0.10476	0.214309	11	1.28313	1.28313
CG2127	-0.30518	0.234948	11	-0.04255	0.188456	20	-1.28142	1.28142
CG10052	-0.36374	0.350053	13	0.11006	0.391821	12	-1.28019	1.28019
CG8331	0.45567	0.538942	13	-0.00699	0.151679	11	1.28002	1.28002
CG7625	0.65797	0.588603	12	0.18476	0.238605	20	1.27945	1.27945
CG15066	-0.28301	0.335445	11	0.08094	0.247132	15	-1.27928	1.27928
CG5642	0.3684	0.371073	10	0.03674	0.189468	16	1.27898	1.27898
CG5163	0.42384	0.48329	14	0.02897	0.180252	19	1.27867	1.27867
CG11989	0.43481	0.418104	15	-0.00959	0.277095	15	1.27848	1.27848
CG10622	0.15841	0.149775	9	-0.11901	0.264519	13	1.27504	1.27504
CG11509	-0.18671	0.187084	10	0.10559	0.271551	10	-1.27465	1.27465
CG8144	-0.32574	0.313035	14	-0.05614	0.140559	20	-1.27423	1.27423
CG9412	0.31178	0.520591	16	-0.07326	0.127595	20	1.27387	1.27387
CG9659	0.36276	0.325555	9	0.03769	0.202897	12	1.27247	1.27247
CG5525	0.41105	0.393963	15	-0.11078	0.437047	9	1.27238	1.27238
CG3135	0.47508	0.662073	11	-0.02817	0.186508	14	1.27161	1.27161
CG6790	-0.41498	0.393101	12	-0.00725	0.262962	15	-1.27097	1.27097
CG8327	0.19548	0.197692	10	-0.06405	0.20985	13	1.2687	1.2687
CG32396	-0.24694	0.398668	13	0.19673	0.304285	14	-1.26861	1.26861
CG9448	0.25381	0.267132	14	-0.10011	0.289976	16	1.2671	1.2671
CG10545	0.44598	0.501724	13	0.04056	0.162563	15	1.26682	1.26682
CG31199	-0.23013	0.228334	13	0.12103	0.330165	12	-1.26675	1.26675
CG5771	0.27553	0.411498	15	-0.09927	0.209647	20	1.26556	1.26556
CG32444	0.80897	0.514414	9	0.26949	0.384856	19	1.2649	1.2649
CG5855	0.50995	0.365372	9	0.14575	0.234501	13	1.26441	1.26441
CG18522	0.36566	0.394072	13	-0.04006	0.273574	20	1.26376	1.26376
CG10261	-0.47379	0.37032	12	-0.06023	0.276024	10	-1.26294	1.26294
CG6049	0.1324	0.222688	13	-0.2122	0.34542	9	1.26275	1.26275
CG8258	0.26946	0.428136	15	-0.12155	0.19121	15	1.26266	1.26266
CG10108	0.46221	0.572104	11	0.04687	0.171982	17	1.26177	1.26177
CG3305	0.09296	0.22599	15	-0.11776	0.122871	20	1.2613	1.2613
CG18173	-0.25177	0.36229	13	0.193	0.340436	10	-1.26073	1.26073
CG1106	-0.00936	0.191936	16	-0.24556	0.183765	20	1.26043	1.26043
CG2903	-0.28577	0.23114	12	0.0168	0.252643	9	-1.25884	1.25884
CG30387	0.26077	0.264853	12	-0.07174	0.263352	9	1.25851	1.25851
CG2233	0.21088	0.303277	15	-0.11614	0.228103	20	1.25622	1.25622
CG9123	0.46981	0.418622	13	0.06214	0.18871	9	1.25604	1.25604
CG11198	0.17948	0.433873	12	-0.2476	0.284719	20	1.25372	1.25372
CG7544	-0.14593	0.173372	11	0.15592	0.284698	17	-1.25268	1.25268
CG8635	0.31127	0.280288	10	0.01323	0.215672	19	1.25251	1.25251
CG9884	-0.24068	0.191091	13	0.0682	0.284667	19	-1.25229	1.25229
CG8740	-0.44259	0.287594	14	-0.12541	0.209706	11	-1.25207	1.25207
CG7309	-0.41581	0.259412	12	-0.07575	0.282074	14	-1.25199	1.25199
CG9889	0.26929	0.274534	14	-0.01684	0.185717	15	1.25169	1.25169
CG8487	0.27072	0.509534	10	-0.08518	0.171826	20	1.25143	1.25143
CG3558	-0.24385	0.261131	14	0.03798	0.197331	18	-1.25122	1.25122
CG12399	0.33934	0.552898	11	-0.15359	0.236136	11	1.24945	1.24945
CG6382	0.2049	0.215384	14	-0.06812	0.22265	11	1.24906	1.24906
CG12650	-0.45806	0.601228	10	-0.0253	0.21957	20	-1.24791	1.24791
CG17870	0.50577	0.545541	14	0.11354	0.144023	19	1.24769	1.24769
CG32772	0.18424	0.295492	12	-0.14154	0.240558	20	1.24744	1.24744
CG4466	0.52735	0.637803	15	0.0218	0.231136	20	1.24697	1.24697
CG9038	0.18085	0.209194	10	-0.05777	0.182709	20	1.24581	1.24581
CG13061	0.15649	0.281838	16	0.84938	0.777395	20	-1.24364	1.24364
CG12389	-0.07431	0.238138	14	0.16835	0.148859	13	-1.24344	1.24344
CG13001	-0.34406	0.243374	11	-0.02845	0.262031	14	-1.24343	1.24343
CG8427	0.39919	0.535589	14	-0.05217	0.14414	11	1.24221	1.24221
CG9446	0.47838	0.452399	15	0.0251	0.219204	9	1.24203	1.24203
CG1250	0.37454	0.465022	15	-0.05	0.226469	16	1.24172	1.24172
CG7233	0.37957	0.434954	14	-0.01524	0.181498	12	1.24164	1.24164
CG15828	0.29255	0.570054	9	-0.17434	0.241995	13	1.24106	1.24106
CG17472	-0.18506	0.309635	11	0.18498	0.291861	19	-1.24017	1.24017
CG9106	-0.26499	0.358907	11	0.18595	0.367787	13	-1.23981	1.23981
CG10229	-0.10123	0.245603	11	0.24559	0.317725	10	-1.23888	1.23888
CG9325	0.2171	0.428176	12	-0.17555	0.246953	19	1.23824	1.23824
CG1453	0.16411	0.402411	13	-0.16067	0.140875	15	1.23819	1.23819
CG13630	0.11556	0.217306	14	-0.17738	0.260054	12	1.23585	1.23585
CG6359	0.40453	0.306156	14	0.04678	0.274258	15	1.23508	1.23508
CG3492	-0.37599	0.194958	10	-0.04406	0.306363	20	-1.23289	1.23289
CG5889	0.3688	0.517297	11	-0.05358	0.24753	20	1.23052	1.23052
CG4080	0.16225	0.239069	12	-0.1349	0.243629	16	1.22955	1.22955
CG1656	-0.44589	0.247713	11	-0.13643	0.254539	16	-1.2292	1.2292
CG32394	0.22813	0.341667	9	-0.05785	0.183602	20	1.22919	1.22919
CG12576	0.34761	0.435092	11	0.01098	0.163103	16	1.22897	1.22897
CG1208	0.00873	0.262825	15	0.44683	0.513241	9	-1.2281	1.2281
CG7530	0.40497	0.322572	14	0.00793	0.324564	10	1.2277	1.2277
CG2161	0.2786	0.406557	14	-0.06523	0.181769	18	1.22747	1.22747
CG15930	-0.22982	0.299202	12	0.08186	0.20468	11	-1.22711	1.22711
CG4405	-0.25436	0.34495	12	0.07554	0.215303	17	-1.22662	1.22662
CG4268	0.24934	0.272434	13	-0.03002	0.193614	17	1.2265	1.2265
CG7334	-0.19806	0.249553	12	0.17052	0.353089	12	-1.22322	1.22322
CG7532	-0.12757	0.162188	14	0.25816	0.435152	18	-1.22171	1.22171
CG1225	-0.44567	0.36751	15	-0.03009	0.295289	9	-1.22076	1.22076
CG3218	0.18749	0.293112	10	-0.17191	0.296162	10	1.21981	1.21981
CG8588	0.27741	0.34892	16	-0.09644	0.272804	20	1.21921	1.21921
CG9012	0.38218	0.553436	16	-0.08157	0.24196	20	1.21913	1.21913
CG3821	0.3625	0.304852	11	0.042	0.224862	12	1.21809	1.21809
CG8884	-0.4134	0.362655	13	-0.06214	0.201129	11	-1.21702	1.21702
CG18506	-0.24075	0.265232	14	0.09677	0.294333	10	-1.21692	1.21692
CG18396	-0.27685	0.308985	11	0.00666	0.191326	20	-1.21638	1.21638
CG11654	0.27897	0.421909	12	-0.07913	0.209416	18	1.21632	1.21632
CG15036	-0.0544	0.367322	9	-0.59457	0.478836	20	1.21598	1.21598
CG13747	-0.44546	0.436526	15	-0.06178	0.195957	15	-1.21325	1.21325
CG13348	-0.1431	0.118359	13	0.04639	0.191387	14	-1.21293	1.21293
CG13425	0.53433	0.563659	15	0.012	0.319954	18	1.21267	1.21267
CG1844	0.26595	0.355515	13	-0.02137	0.159879	20	1.21259	1.21259
CG2736	0.15649	0.241254	11	-0.12313	0.225472	19	1.20912	1.20912
CG6341	0.27582	0.389675	16	-0.0595	0.188729	20	1.20602	1.20602
CG7993	0.26251	0.304891	14	-0.10727	0.309336	15	1.20375	1.20375
CG8392	0.41055	0.561346	13	-0.02748	0.204074	16	1.20262	1.20262
CG2791	0.16716	0.295696	14	-0.08739	0.153443	20	1.20061	1.20061
CG8745	0.19576	0.20312	12	-0.07213	0.247718	10	1.19919	1.19919
CG4420	0.21884	0.361453	12	-0.08179	0.177151	18	1.19834	1.19834
CG3725	-0.07269	0.278357	15	0.3216	0.367093	20	-1.19822	1.19822
CG10596	0.21606	0.299518	15	-0.07201	0.196089	20	1.19822	1.19822
CG17737	0.39701	0.400907	14	0.06629	0.188904	20	1.1974	1.1974
CG3186	0.45545	0.53574	15	-0.01568	0.27526	18	1.19679	1.19679
CG6701	0.20015	0.277513	10	-0.08043	0.206585	15	1.19418	1.19418
CG6238	0.12048	0.243293	14	-0.12277	0.175985	20	1.19416	1.19416
CG2165	0.21784	0.310744	10	-0.09811	0.237787	17	1.19313	1.19313
CG5014	-0.16973	0.235166	14	0.09745	0.210958	12	-1.1928	1.1928
CG15893	0.33172	0.447994	11	-0.08001	0.269956	15	1.19245	1.19245
CG11145	-0.37921	0.270245	10	-0.05075	0.279726	13	-1.19178	1.19178
CG11282	0.23239	0.294775	9	-0.08343	0.242706	12	1.19168	1.19168
CG8192	-0.29393	0.201608	9	-0.06093	0.192874	20	-1.1913	1.1913
CG4214	0.11236	0.207156	13	-0.144	0.221759	16	1.19119	1.19119
CG8024	0.22341	0.248321	13	-0.07731	0.256039	16	1.1906	1.1906
CG1989	0.01621	0.146563	10	0.22781	0.201952	13	-1.18964	1.18964
CG14204	-0.18289	0.402511	9	0.13506	0.15693	11	-1.18886	1.18886
CG31160	0.39817	0.322654	13	0.08998	0.218124	20	1.18853	1.18853
CG9119	0.46033	0.398031	11	0.04916	0.317609	20	1.18785	1.18785
CG9842	0.31531	0.338153	14	-0.05801	0.281287	10	1.18718	1.18718
CG4750	-0.20559	0.216321	9	-0.00739	0.144814	20	-1.18679	1.18679
CG5500	-0.23955	0.25761	13	0.11801	0.348603	12	-1.18678	1.18678
CG18319	0.55128	0.438298	11	0.12963	0.279562	12	1.18615	1.18615
CG9813	0.12911	0.210145	9	-0.12289	0.213591	20	1.18576	1.18576
CG3588	-0.14132	0.221175	11	0.09432	0.186479	20	-1.18537	1.18537
CG8186	0.43996	0.492155	13	0.01038	0.257161	16	1.18504	1.18504
CG7283	0.21941	0.158681	16	0.02587	0.167199	20	1.18436	1.18436
CG3897	0.10362	0.221801	9	-0.17051	0.241288	10	1.1813	1.1813
CG14904	-0.22039	0.324476	14	0.12622	0.250643	10	-1.1801	1.1801
CG9324	0.2961	0.304194	16	0.01358	0.187781	20	1.17953	1.17953
CG8332	0.23141	0.289631	16	-0.00819	0.134359	20	1.17815	1.17815
CG18811	0.14684	0.238673	15	-0.12765	0.229219	20	1.1767	1.1767
CG8048	0.31222	0.314259	15	-0.02839	0.271182	20	1.17596	1.17596
CG12217	0.19014	0.105731	9	-0.06173	0.295754	12	1.17523	1.17523
CG8439	0.09555	0.285469	16	-0.25974	0.326908	11	1.17509	1.17509
CG11061	0.0876	0.22475	12	-0.19665	0.262612	10	1.17478	1.17478
CG6008	0.3816	0.28506	12	0.12356	0.180585	20	1.17418	1.17418
CG10539	0.28116	0.434528	10	-0.0105	0.155343	20	1.17413	1.17413
CG14812	-0.07289	0.210922	12	0.14586	0.16544	14	-1.17335	1.17335
CG9847	0.21498	0.243146	11	0.01688	0.127965	20	1.17333	1.17333
CG14191	-0.10895	0.265966	13	0.10607	0.129877	20	-1.17185	1.17185
CG9258	0.2129	0.301288	16	-0.0872	0.201026	13	1.1707	1.1707
CG7409	0.88977	0.666413	9	0.40235	0.30405	20	1.17026	1.17026
CG8549	-0.12405	0.198363	13	0.1797	0.339732	10	-1.16904	1.16904
CG1980	-0.29491	0.290472	14	0.0748	0.335775	19	-1.16791	1.16791
CG6045	0.27543	0.408522	13	-0.08403	0.23941	19	1.16666	1.16666
CG9908	-0.16986	0.315233	9	0.18842	0.303196	18	-1.16624	1.16624
CG8127	-0.36102	0.327482	12	-0.0777	0.189712	19	-1.16572	1.16572
CG11181	0.41913	0.594384	13	-0.04385	0.200343	13	1.16513	1.16513
CG8416	0.1572	0.326233	12	-0.10034	0.158199	20	1.16422	1.16422
CG18810	-0.28186	0.457679	11	0.10804	0.244885	15	-1.16418	1.16418
CG4954	0.39377	0.485225	11	-0.04948	0.298819	14	1.16388	1.16388
CG31806	-0.22966	0.240766	9	0.02133	0.20458	20	-1.16301	1.16301
CG8012	-0.20522	0.240555	12	0.06361	0.224896	18	-1.16296	1.16296
CG2286	0.35555	0.41134	11	0.00872	0.236117	20	1.16272	1.16272
CG5505	0.30655	0.29225	12	-0.01746	0.261826	9	1.16045	1.16045
CG7109	0.26319	0.371659	16	-0.03392	0.163631	20	1.16019	1.16019
CG8522	0.29238	0.352085	10	-0.0839	0.304746	14	1.15967	1.15967
CG31363	0.51778	0.587764	16	0.07921	0.211443	20	1.1581	1.1581
CG1664	0.24856	0.42665	9	-0.05124	0.170111	17	1.15792	1.15792
CG8086	-0.27484	0.329661	9	0.00801	0.199096	17	-1.15784	1.15784
CG10237	0.34845	0.491534	11	-0.02588	0.232742	20	1.15331	1.15331
CG7955	0.15327	0.143684	11	-0.06043	0.22052	13	1.15324	1.15324
CG12743	0.16789	0.265601	16	-0.0882	0.145228	9	1.15218	1.15218
CG30183	0.3299	0.528645	10	-0.14447	0.281842	9	1.15212	1.15212
CG13794	-0.26253	0.304621	14	0.08351	0.295304	11	-1.15147	1.15147
CG14196	-0.40284	0.389588	15	0.01337	0.323525	11	-1.1509	1.1509
CG10953	-0.07975	0.181383	9	0.14501	0.201908	20	-1.14944	1.14944
CG14214	-0.19713	0.253608	15	0.08476	0.239017	19	-1.14844	1.14844
CG12201	-0.36612	0.308239	12	0.01072	0.352776	10	-1.14721	1.14721
CG13044	0.76534	0.745859	15	0.18982	0.240289	14	1.14693	1.14693
CG17470	-0.16379	0.1666	11	0.03468	0.176656	20	-1.14664	1.14664
CG15658	-0.24535	0.246584	13	0.03517	0.243361	19	-1.14652	1.14652
CG9160	-0.07009	0.199671	13	0.16755	0.213054	20	-1.1437	1.1437
CG13867	-0.22763	0.192932	10	-0.01497	0.180385	11	-1.14113	1.14113
CG2216	0.26821	0.364757	16	-0.05726	0.221591	20	1.14112	1.14112
CG2508	0.32524	0.375308	13	-0.01792	0.219972	12	1.14103	1.14103
CG5784	0.28237	0.316621	12	-0.035	0.240674	12	1.13897	1.13897
CG18180	-0.76103	0.580803	16	-0.11457	0.557329	20	-1.13861	1.13861
CG7919	-0.17788	0.33037	14	0.17035	0.286954	18	-1.1382	1.1382
CG1600	-0.27431	0.179564	14	-0.02348	0.252254	18	-1.1378	1.1378
CG10146	-0.01747	0.30016	10	-0.26569	0.177171	20	1.13775	1.13775
CG6050	0.37269	0.524537	14	-0.03236	0.14208	11	1.13696	1.13696
CG9357	-0.04025	0.363	9	0.393	0.399176	9	-1.13688	1.13688
CG1945	0.33488	0.398291	12	-0.0194	0.225517	12	1.13586	1.13586
CG30165	-0.32375	0.36759	11	0.00258	0.219503	13	-1.13555	1.13555
CG14194	0.10756	0.239171	9	-0.14511	0.20925	11	1.1345	1.1345
CG3413	-0.00298	0.135402	12	-0.1771	0.1657	18	1.13374	1.13374
CG8946	0.17485	0.214805	10	-0.03622	0.168605	16	1.13251	1.13251
CG16971	0.46742	0.593283	16	-0.10795	0.424601	16	1.13052	1.13052
CG11840	0.2283	0.360702	11	-0.05082	0.142668	12	1.13029	1.13029
CG1553	0.29579	0.540637	11	-0.07145	0.177484	16	1.12846	1.12846
CG3069	-0.15779	0.214981	10	0.15695	0.312644	19	-1.12823	1.12823
CG3001	0.31854	0.430701	11	0.0494	0.132922	20	1.12807	1.12807
CG4180	-0.31683	0.36901	11	-0.00574	0.211767	16	-1.12784	1.12784
CG4734	0.13755	0.280566	13	0.47045	0.308458	15	-1.12653	1.12653
CG8661	0.21061	0.328519	11	0.83578	0.680307	20	-1.12546	1.12546
CG30460	0.15935	0.33051	10	-0.07984	0.15425	20	1.12294	1.12294
CG9983	0.28118	0.547305	12	-0.09036	0.201333	20	1.12223	1.12223
CG18076	0.39349	0.344341	16	0.07902	0.201374	13	1.1221	1.1221
CG32920	0.42515	0.498508	13	0.08301	0.179135	20	1.12196	1.12196
CG9285	0.1925	0.248827	16	-0.05776	0.201688	19	1.12105	1.12105
CG16788	0.17997	0.220182	11	-0.06589	0.218951	20	1.12066	1.12066
CG9424	0.1654	0.217844	9	-0.11458	0.272016	13	1.12057	1.12057
CG10433	0.06848	0.195785	16	-0.19092	0.2603	20	1.1199	1.1199
CG7626	0.17656	0.220937	11	-0.0548	0.193713	12	1.11912	1.11912
CG17337	0.14644	0.301856	16	-0.11513	0.15601	14	1.1188	1.1188
CG10543	0.2776	0.45265	11	-0.06433	0.225018	20	1.11818	1.11818
CG1308	-0.18361	0.187412	14	0.00457	0.146164	12	-1.11763	1.11763
CG8707	0.2511	0.230447	9	0.00907	0.208463	15	1.11685	1.11685
CG5164	0.06336	0.360123	14	0.50225	0.43906	10	-1.11673	1.11673
CG1318	0.68018	0.553886	10	0.18139	0.375815	15	1.11575	1.11575
CG15312	0.26299	0.300668	15	-0.02438	0.212079	14	1.11426	1.11426
CG4928	0.27185	0.280813	16	0.05701	0.122573	20	1.11373	1.11373
CG11129	-0.20085	0.190833	16	0.06614	0.305253	12	-1.11306	1.11306
CG9426	0.05488	0.181644	14	-0.25883	0.438329	9	1.11211	1.11211
CG5670	0.39071	0.567066	14	0.02888	0.156483	20	1.11145	1.11145
CG10372	0.18061	0.197736	15	-0.16449	0.464471	11	1.11113	1.11113
CG6901	-0.28186	0.260913	12	0.03086	0.297901	15	-1.11106	1.11106
CG1101	0.11656	0.227186	16	-0.13711	0.229259	20	1.11094	1.11094
CG1524	0.2196	0.345651	16	-0.06322	0.182258	20	1.10963	1.10963
CG5486	0.35207	0.406055	14	0.02063	0.215633	18	1.10871	1.10871
CG4832	-0.11238	0.192297	14	0.08785	0.172975	20	-1.10666	1.10666
CG12740	-0.19391	0.268315	11	0.07611	0.223467	13	-1.10654	1.10654
CG12118	-0.17494	0.167422	15	0.05772	0.246118	18	-1.10608	1.10608
CG1793	-0.034	0.286295	14	0.24392	0.22568	19	-1.10551	1.10551
CG30019	0.23899	0.165985	12	0.04453	0.188019	10	1.10489	1.10489
CG4027	-0.08052	0.186554	16	0.15507	0.235737	19	-1.10474	1.10474
CG5520	0.34808	0.560143	12	-0.02223	0.19363	19	1.10374	1.10374
CG6598	0.2768	0.461178	16	-0.14678	0.319111	19	1.10291	1.10291
CG13544	-0.20505	0.292034	10	0.05922	0.187755	10	-1.10161	1.10161
CG7950	0.07316	0.135389	15	-0.19569	0.392294	11	1.10149	1.10149
CG11388	-0.11668	0.260779	10	0.14938	0.222362	10	-1.10138	1.10138
CG3994	0.04447	0.21064	15	0.34516	0.351095	12	-1.10117	1.10117
CG8547	0.25906	0.272534	15	0.02606	0.163598	19	1.10083	1.10083
CG7867	-0.20729	0.179821	15	-0.00513	0.186879	19	-1.1001	1.1001
CG12534	0.3091	0.541445	12	-0.10555	0.26754	18	1.09957	1.09957
CG9066	0.1507	0.356932	13	-0.09129	0.131238	20	1.09922	1.09922
CG10631	-0.28563	0.334674	12	-0.00173	0.181927	12	-1.09911	1.09911
CG9491	0.26544	0.364859	16	-0.06618	0.248906	19	1.0984	1.0984
CG3850	-0.35314	0.272142	12	-0.0872	0.224152	20	-1.09825	1.09825
CG17325	-0.09764	0.121826	11	0.15293	0.286694	20	-1.09806	1.09806
CG2621	0.08144	0.196857	14	-0.08988	0.12782	20	1.09647	1.09647
CG13315	0.38186	0.498256	13	-0.02	0.280875	20	1.09645	1.09645
CG8801	0.55099	0.555343	14	0.15458	0.218863	19	1.09623	1.09623
CG6287	0.09716	0.272692	15	-0.20314	0.275012	19	1.09603	1.09603
CG13907	0.28712	0.453269	12	-0.03104	0.11299	11	1.09511	1.09511
CG13120	-0.17914	0.20142	11	0.0422	0.202905	15	-1.09424	1.09424
CG8725	0.23069	0.297647	16	-0.11226	0.341474	9	1.0942	1.0942
CG11015	0.47792	0.480289	15	0.12335	0.207556	20	1.09286	1.09286
CG4209	-0.20058	0.378853	12	0.0769	0.171015	18	-1.09179	1.09179
CG4897	0.15429	0.262557	16	-0.10656	0.220923	20	1.08948	1.08948
CG7916	1.01608	0.341894	11	0.56226	0.458304	20	1.0883	1.0883
CG31645	-0.31213	0.39104	10	0.05105	0.27113	9	-1.08658	1.08658
CG9538	0.36041	0.602565	9	-0.2445	0.532678	17	1.08627	1.08627
CG14994	-0.22487	0.231089	13	0.0527	0.28043	13	-1.08528	1.08528
CG3056	0.17354	0.206598	16	-0.04	0.188053	16	1.08217	1.08217
CG7734	0.18882	0.277134	10	-0.08055	0.235143	20	1.0812	1.0812
CG7882	-0.25143	0.318179	16	0.07811	0.285391	11	-1.08109	1.08109
CG8552	0.31733	0.390302	11	0.0079	0.198432	13	1.08052	1.08052
CG7070	0.26196	0.308943	16	-0.00863	0.203647	20	1.08044	1.08044
CG5939	0.3308	0.289432	10	0.05196	0.241809	19	1.07981	1.07981
CG6824	0.23793	0.304735	14	0.00068	0.157814	19	1.0777	1.0777
CG17198	-0.4242	0.432515	14	-0.03517	0.260917	10	-1.0776	1.0776
CG8817	0.22895	0.372311	10	-0.09786	0.265006	18	1.07741	1.07741
CG3798	-0.12002	0.137767	14	0.06261	0.206583	12	-1.07728	1.07728
CG8314	0.49964	0.518994	12	0.05567	0.284013	10	1.07712	1.07712
CG4059	0.22359	0.343646	14	-0.00282	0.116835	20	1.07698	1.07698
CG15457	0.03958	0.210861	9	0.28214	0.240138	9	-1.07566	1.07566
CG14207	-0.1578	0.187895	15	0.06562	0.222611	20	-1.07552	1.07552
CG7740	0.11061	0.242557	12	-0.10286	0.167461	17	1.07522	1.07522
CG9282	0.21541	0.24707	16	-0.0211	0.198372	20	1.07497	1.07497
CG7295	-0.01933	0.234889	9	0.26125	0.287154	9	-1.07493	1.07493
CG31764	-0.02466	0.238705	16	-0.29978	0.2712	19	1.07324	1.07324
CG15509	0.24085	0.374552	10	-0.04969	0.218797	20	1.07323	1.07323
CG8882	0.27979	0.399028	14	-0.01036	0.180322	20	1.07313	1.07313
CG13942	0.17044	0.270442	14	-0.10638	0.248617	18	1.07226	1.07226
CG10230	0.12788	0.166967	13	-0.11856	0.288426	14	1.07173	1.07173
CG6457	-0.03321	0.431606	16	0.40354	0.388572	20	-1.07126	1.07126
CG6303	0.31182	0.486356	10	-0.03178	0.217244	16	1.07124	1.07124
CG2698	0.22213	0.408788	10	-0.16665	0.338789	19	1.07124	1.07124
CG1630	-0.15944	0.325328	9	0.08269	0.144809	11	-1.07117	1.07117
CG15611	-0.17154	0.27353	10	0.04968	0.155012	13	-1.07107	1.07107
CG32076	-0.18131	0.229401	15	0.09619	0.30411	10	-1.07025	1.07025
CG9354	-0.35422	0.448563	12	-0.06192	0.168277	20	-1.06919	1.06919
CG11779	0.2235	0.258298	16	-0.00608	0.179946	20	1.06896	1.06896
CG12159	0.15829	0.225087	13	-0.11203	0.278693	14	1.06895	1.06895
CG13349	0.25543	0.418787	14	-0.01043	0.129745	20	1.06873	1.06873
CG2530	0.105	0.181044	10	-0.08384	0.174486	17	1.06741	1.06741
CG16982	0.52548	0.495419	12	0.10391	0.2748	10	1.06689	1.06689
CG10652	0.21456	0.365923	15	-0.07882	0.207116	20	1.06615	1.06615
CG5353	0.31594	0.533696	14	-0.11654	0.206612	9	1.06599	1.06599
CG1651	0.28929	0.400743	13	-0.04995	0.259642	18	1.06407	1.06407
CG31795	0.11951	0.219622	12	-0.23318	0.410939	17	1.06305	1.06305
CG5961	0.4942	0.623645	16	0.03155	0.204084	13	1.06218	1.06218
CG7361	-0.10964	0.248143	11	0.08979	0.154557	20	-1.06213	1.06213
CG32413	0.53086	0.447302	15	0.09051	0.360511	9	1.06171	1.06171
CG4300	0.31745	0.243195	15	0.0999	0.141662	9	1.0606	1.0606
CG5061	0.48647	0.33621	16	0.16257	0.256131	10	1.06054	1.06054
CG9677	0.13589	0.301941	16	-0.10595	0.162701	18	1.05965	1.05965
CG6764	0.26353	0.227141	15	0.01576	0.238845	20	1.05962	1.05962
CG7920	0.18096	0.358513	16	-0.08516	0.166034	20	1.0578	1.0578
CG2961	-0.43592	0.467517	16	-0.09732	0.202336	20	-1.05748	1.05748
CG10363	0.36436	0.414186	9	0.04523	0.189629	9	1.05705	1.05705
CG8230	0.18546	0.443554	10	-0.16215	0.240879	13	1.05657	1.05657
CG14421	0.36886	0.43996	13	-0.01293	0.269134	11	1.05565	1.05565
CG2028	0.32333	0.540161	14	-0.02676	0.161679	17	1.05257	1.05257
CG7953	0.85735	0.514856	13	0.41139	0.369907	20	1.04438	1.04438
CG11591	-0.25291	0.436024	10	0.07243	0.242436	18	-1.04418	1.04418
CG2050	0.25506	0.374333	14	-0.08574	0.253506	9	1.04203	1.04203
CG2212	0.15301	0.2474	12	-0.07693	0.199865	15	1.04049	1.04049
CG1416	0.16939	0.185199	10	-0.02053	0.181241	15	1.03881	1.03881
CG5315	0.09506	0.44246	10	-0.1941	0.192172	19	1.03836	1.03836
CG9750	0.1221	0.18564	9	-0.11474	0.258367	13	1.03598	1.03598
CG10254	0.28091	0.385445	15	-0.02786	0.21183	15	1.03393	1.03393
CG10592	0.7343	0.473331	11	0.31639	0.366465	20	1.03344	1.03344
CG16820	-0.3419	0.299367	9	-0.03228	0.29985	13	-1.03326	1.03326
CG10718	0.28621	0.55757	11	-0.09544	0.266009	20	1.03298	1.03298
CG6298	1.5317	1.19709	16	0.56014	0.737714	20	1.03151	1.03151
CG6372	-0.43531	0.321546	9	-0.14981	0.252289	16	-1.02986	1.02986
CG6846	0.182	0.207112	16	-9e-05	0.152617	20	1.02971	1.02971
CG9360	0.31804	0.324395	10	1.10254	1.03647	16	-1.02873	1.02873
CG6020	0.30395	0.526575	10	0.00601	0.171424	20	1.02806	1.02806
CG16826	0.76929	0.508812	15	0.27635	0.457581	20	1.02795	1.02795
CG4139	-0.18626	0.421623	13	0.14025	0.183813	10	-1.02603	1.02603
CG3724	0.18478	0.26949	16	0.50121	0.34018	20	-1.02483	1.02483
CG8446	0.26248	0.367727	15	-0.01596	0.200373	20	1.02332	1.02332
CG10798	0.27785	0.441403	13	-0.03665	0.113765	9	1.0232	1.0232
CG11219	0.3628	0.380459	16	-0.01425	0.354879	14	1.02314	1.02314
CG16793	-0.29626	0.33346	15	0.00858	0.262514	15	-1.023	1.023
CG32171	-0.44257	0.405664	11	-0.03264	0.394952	9	-1.02267	1.02267
CG17440	0.04083	0.221801	16	-0.19988	0.2477	18	1.02207	1.02207
CG10149	0.14117	0.295136	15	-0.09133	0.177043	20	1.02129	1.02129
CG8628	0.58991	0.430643	16	0.17758	0.381129	19	1.02122	1.02122
CG9373	0.09476	0.217208	14	-0.09518	0.164641	20	1.01961	1.01961
CG8426	0.27884	0.23297	10	0.04741	0.22033	9	1.01959	1.01959
CG5317	0.43902	0.503685	12	0.09649	0.217804	17	1.01913	1.01913
CG15010	0.30773	0.401502	13	-0.11642	0.43608	10	1.01828	1.01828
CG7007	0.12252	0.23697	16	-0.06954	0.150002	20	1.01805	1.01805
CG1007	0.23108	0.336452	9	-0.02803	0.213623	18	1.01785	1.01785
CG12787	0.20176	0.459498	9	-0.10179	0.213498	17	1.0164	1.0164
CG31085	-0.0783	0.144586	11	0.10291	0.203016	15	-1.01635	1.01635
CG1666	0.14785	0.231785	15	-0.05159	0.169648	20	1.01611	1.01611
CG9792	-0.19365	0.255882	10	0.12297	0.375056	9	-1.01373	1.01373
CG2331	0.05761	0.346967	14	-0.22577	0.227131	18	1.01367	1.01367
CG31738	0.2917	0.398901	9	0.00964	0.224409	20	1.01256	1.01256
CG31847	-0.28884	0.393204	11	0.0661	0.304006	10	-1.01201	1.01201
CG6513	0.3651	0.479341	14	0.00312	0.236318	14	1.0116	1.0116
CG9953	0.28825	0.530514	10	-0.08892	0.294324	20	1.01103	1.01103
CG3868	0.13043	0.31234	15	-0.14813	0.248375	20	1.01005	1.01005
CG1472	0.11911	0.165095	9	-0.11804	0.269896	18	1.00931	1.00931
CG15427	-0.25847	0.229242	12	0.05589	0.410394	10	-1.00891	1.00891
CG11888	0.18626	0.223543	16	-0.03206	0.210731	20	1.00876	1.00876
CG11778	-0.33649	0.300138	15	-0.00871	0.362324	10	-1.00851	1.00851
CG12229	-0.17919	0.357227	11	0.1069	0.233471	16	-1.00775	1.00775
CG6822	0.06087	0.178446	16	-0.13861	0.229472	10	1.00711	1.00711
CG4084	-0.18987	0.303435	15	0.04128	0.164357	17	-1.00697	1.00697
CG4095	-0.20644	0.228068	13	0.03453	0.248971	16	-1.00572	1.00572
CG13323	0.57386	0.44321	16	0.16515	0.370426	16	1.00465	1.00465
CG17100	0.09865	0.185316	11	-0.10381	0.211374	19	1.00317	1.00317
CG4264	-0.0719	0.230845	16	-0.28081	0.190174	20	1.00317	1.00317
CG5991	0.22724	0.345828	11	-0.05487	0.246148	20	1.0021	1.0021
CG17903	-0.03194	0.320192	16	0.28603	0.315236	20	-1.00167	1.00167
CG9075	0.21542	0.438407	16	-0.10026	0.216867	20	1.00111	1.00111
CG10279	0.22255	0.208245	16	-0.04167	0.313513	18	1.00093	1.00093
CG10130	0.18606	0.174716	15	-0.00826	0.209503	19	1.00084	1.00084
CG12236	0.13004	0.208172	13	-0.04419	0.152093	20	1.00026	1.00026
CG11765	0.01049	0.309077	13	0.31983	0.310203	20	-0.998646	0.998646
CG32081	-0.15495	0.213686	13	0.03541	0.173983	18	-0.998572	0.998572
CG13887	-0.15644	0.230048	13	0.13279	0.338136	16	-0.998438	0.998438
CG14854	0.38666	0.311301	9	0.07798	0.308631	20	0.997481	0.997481
CG4729	0.04135	0.22631	12	-0.1834	0.224839	20	0.997159	0.997159
CG4938	0.16759	0.215732	9	-0.01212	0.144895	9	0.996652	0.996652
CG14642	-0.3503	0.535158	12	0.09774	0.358378	11	-0.994294	0.994294
CG12132	-0.31155	0.328001	12	0.00655	0.311137	10	-0.993021	0.993021
CG10576	0.25235	0.382825	16	0.01532	0.123523	20	0.992721	0.992721
CG4663	0.20097	0.265712	10	-0.02659	0.210125	19	0.992442	0.992442
CG4559	0.14464	0.261617	9	-0.05537	0.174605	20	0.992069	0.992069
CG1275	0.11679	0.212181	15	-0.10821	0.245265	12	0.991692	0.991692
CG31175	0.12616	0.191893	9	-0.11722	0.289475	11	0.991109	0.991109
CG2604	0.33947	0.381651	15	0.07992	0.172136	20	0.990919	0.990919
CG10853	-0.23357	0.378948	12	0.00585	0.159696	20	-0.989684	0.989684
CG7145	0.08187	0.220818	16	-0.12929	0.204607	13	0.988805	0.988805
CG9484	0.10839	0.302204	14	-0.11427	0.16852	19	0.988569	0.988569
CG8900	0.23567	0.319494	16	0.00185	0.170468	20	0.987826	0.987826
CG8732	-0.01693	0.253315	16	-0.25269	0.225004	17	0.987556	0.987556
CG8390	0.00886	0.3031	12	-0.25476	0.243475	18	0.986141	0.986141
CG33297	0.35678	0.562907	14	0.00939	0.188503	18	0.98605	0.98605
CG12202	0.34529	0.458812	10	0.00438	0.259297	13	0.985167	0.985167
CG8302	-0.02649	0.269181	9	-0.32011	0.320995	12	0.9827	0.9827
CG8343	0.65609	0.635815	11	0.23377	0.310909	19	0.982045	0.982045
CG15489	0.07937	0.251173	10	-0.07149	0.104859	20	0.981967	0.981967
CG3902	-0.22547	0.183467	15	-0.06445	0.149704	20	-0.980788	0.980788
CG5162	0.43517	0.423864	10	0.10888	0.287179	20	0.980613	0.980613
CG5823	0.12182	0.222924	15	-0.12317	0.273999	17	0.979735	0.979735
CG12207	0.3582	0.573378	9	0.02732	0.220055	18	0.979429	0.979429
CG17520	0.23486	0.340008	16	0.0002	0.151705	18	0.976456	0.976456
CG5345	0.22655	0.346819	13	-0.18398	0.481027	16	0.975444	0.975444
CG7118	0.61905	0.829998	11	0.07317	0.263571	10	0.974315	0.974315
CG12078	-0.21845	0.282482	12	0.04784	0.261427	9	-0.973787	0.973787
CG5634	0.27016	0.460414	15	-0.06143	0.162276	10	0.971953	0.971953
CG7488	0.24565	0.362035	14	-0.00021	0.144125	14	0.971472	0.971472
CG10082	-0.39474	0.317374	13	-0.16088	0.164216	13	-0.971201	0.971201
CG3630	-0.01027	0.15234	12	0.19607	0.248845	20	-0.9703	0.9703
CG32373	-0.28828	0.289472	9	-0.01068	0.283078	9	-0.969697	0.969697
CG14872	-0.2243	0.260479	9	0.10147	0.398735	11	-0.968057	0.968057
CG30176	0.0569	0.221273	9	-0.13931	0.194543	20	0.967321	0.967321
CG4108	-0.01638	0.169392	11	0.19715	0.252176	18	-0.967183	0.967183
CG31304	-0.03423	0.184551	13	-0.24893	0.257684	14	0.965067	0.965067
CG30427	-0.16684	0.171122	10	0.03094	0.221896	20	-0.964916	0.964916
CG13596	-0.35989	0.302109	10	-0.11819	0.194158	9	-0.963047	0.963047
CG5288	0.34389	0.214796	9	0.04904	0.349728	19	0.96244	0.96244
CG18624	0.00474	0.253069	13	0.25505	0.267929	12	-0.961985	0.961985
CG33182	0.16558	0.320192	10	-0.13055	0.296926	11	0.961445	0.961445
CG3011	-0.29392	0.265229	15	-0.05416	0.23628	18	-0.961199	0.961199
CG9034	-0.00451	0.156031	10	0.17949	0.21123	18	-0.960755	0.960755
CG3214	0.38046	0.378198	16	0.1073	0.209252	20	0.960684	0.960684
CG10806	-0.0602	0.198255	14	0.1606	0.279086	9	-0.960482	0.960482
CG14113	-0.21814	0.240035	12	0.03538	0.278665	20	-0.959653	0.959653
CG16973	0.14325	0.322495	14	-0.20439	0.409462	12	0.958654	0.958654
CG11642	-0.11556	0.248027	12	0.099	0.209387	20	-0.958382	0.958382
CG32918	-0.0663	0.181411	9	0.13461	0.229274	13	-0.958111	0.958111
CG33233	-0.2256	0.22294	9	0.04488	0.337088	10	-0.9557	0.9557
CG3541	-0.07315	0.211655	14	0.15263	0.267823	11	-0.955202	0.955202
CG11907	0.11045	0.233989	11	-0.13778	0.291877	9	0.95459	0.95459
CG8905	0.25411	0.196045	10	0.06381	0.201091	20	0.954321	0.954321
CG1895	-0.03834	0.245184	11	0.20916	0.26786	19	-0.953589	0.953589
CG9195	0.07374	0.25354	10	-0.14241	0.207746	14	0.952929	0.952929
CG11486	0.20253	0.426716	11	-0.11062	0.246087	13	0.952184	0.952184
CG30159	0.20635	0.301484	13	-0.06799	0.275067	13	0.951659	0.951659
CG1951	0.06843	0.121825	9	-0.09253	0.20574	12	0.948072	0.948072
CG7111	0.16337	0.295859	16	-0.0687	0.2042	20	0.947467	0.947467
CG17919	-0.18281	0.222429	9	0.02344	0.215582	20	-0.947375	0.947375
CG5745	-0.11741	0.178761	12	0.09441	0.277393	10	-0.947343	0.947343
CG3222	0.29613	0.504505	9	-0.06483	0.319649	18	0.946737	0.946737
CG5183	0.06876	0.165002	15	-0.10334	0.195773	18	0.946716	0.946716
CG1977	0.26189	0.241225	15	0.05404	0.203246	19	0.944766	0.944766
CG4898	0.16404	0.169117	11	0.46565	0.402381	20	-0.943682	0.943682
CG6776	0.12077	0.247714	11	-0.10263	0.227996	13	0.942482	0.942482
CG7379	-0.17947	0.227082	14	0.05335	0.27403	11	-0.939779	0.939779
CG6656	-0.23683	0.192318	10	0.02616	0.368073	10	-0.938596	0.938596
CG4878	0.20988	0.301308	14	-0.0577	0.273349	18	0.936966	0.936966
CG32742	0.07556	0.424505	11	-0.22013	0.245691	17	0.935908	0.935908
CG16712	-0.07442	0.226268	16	0.13166	0.214533	17	-0.93578	0.93578
CG4407	0.13111	0.172509	10	-0.0344	0.180416	13	0.935201	0.935201
CG5109	0.11211	0.216912	14	-0.11911	0.275633	15	0.935035	0.935035
CG8553	0.05989	0.153372	16	-0.15829	0.340032	12	0.934913	0.934913
CG4822	-0.1948	0.215716	12	0.02026	0.241049	16	-0.934264	0.934264
CG4572	0.03169	0.152985	10	-0.16662	0.243487	19	0.934195	0.934195
CG17894	-0.28355	0.275337	14	-0.04402	0.230322	10	-0.933546	0.933546
CG14995	0.08642	0.226268	9	-0.2296	0.393028	19	0.931041	0.931041
CG7029	0.24303	0.252216	11	0.02715	0.213154	11	0.927779	0.927779
CG7823	0.33152	0.369201	12	0.07421	0.21295	17	0.926891	0.926891
CG9493	0.3606	0.554908	10	-0.00063	0.25293	12	0.925774	0.925774
CG5462	0.38795	0.413875	11	0.07104	0.282946	13	0.924057	0.924057
CG8440	0.13826	0.204298	16	-0.05975	0.226029	14	0.923385	0.923385
CG10932	0.1294	0.232607	15	-0.05705	0.178929	20	0.923321	0.923321
CG5485	0.36941	0.337403	13	0.08889	0.264139	11	0.923298	0.923298
CG9390	-0.08875	0.208708	16	-0.40009	0.451433	18	0.923283	0.923283
CG7490	0.12482	0.184582	15	-0.02339	0.143195	20	0.920947	0.920947
CG7977	0.12838	0.188565	16	-0.07853	0.25423	20	0.919414	0.919414
CG14082	-0.18744	0.236418	9	0.0218	0.218782	9	-0.919334	0.919334
CG7465	-0.11567	0.404824	9	0.25275	0.398348	12	-0.91847	0.91847
CG9480	0.2246	0.297253	16	-0.00567	0.213585	20	0.91825	0.91825
CG1826	-0.1733	0.258441	11	0.03888	0.214968	18	-0.916713	0.916713
CG11963	0.31721	0.501069	14	0.02322	0.163224	16	0.916185	0.916185
CG15240	0.04202	0.2324	10	-0.163	0.21957	20	0.915893	0.915893
CG1379	-0.12353	0.183911	9	0.06552	0.219944	15	-0.9158	0.9158
CG10570	0.37697	0.325611	15	0.10466	0.276325	20	0.915488	0.915488
CG5450	-0.11383	0.23344	9	0.17889	0.385059	12	-0.914522	0.914522
CG3696	0.2235	0.392291	10	-0.04585	0.229663	15	0.913935	0.913935
CG10851	0.19621	0.32672	14	-0.00463	0.141146	19	0.913431	0.913431
CG18408	-0.09302	0.244318	13	0.1134	0.214956	20	-0.911253	0.911253
CG6904	0.19405	0.31374	15	-0.08468	0.297781	14	0.910775	0.910775
CG6667	-0.15599	0.262638	10	0.01778	0.154941	20	-0.910553	0.910553
CG3989	0.20531	0.267409	15	0.00035	0.193884	20	0.909337	0.909337
CG4026	-0.20534	0.29397	13	0.20666	0.556672	20	-0.909124	0.909124
CG3881	0.08664	0.223807	11	-0.11468	0.220345	19	0.908424	0.908424
CG5252	0.21547	0.341301	9	-0.023	0.223505	18	0.907522	0.907522
CG8058	0.0312	0.187197	16	-0.15289	0.217018	18	0.906915	0.906915
CG3159	-0.21219	0.23059	13	0.0346	0.317138	12	-0.906872	0.906872
CG5992	-0.22282	0.161705	13	0.03058	0.432695	10	-0.906532	0.906532
CG10641	0.13094	0.188602	11	-0.05988	0.230783	12	0.906036	0.906036
CG8782	0.13085	0.301976	10	-0.11259	0.232122	9	0.905359	0.905359
CG6767	0.48288	0.569836	15	0.11772	0.238336	15	0.90367	0.90367
CG14029	-0.32183	0.347772	13	-0.09159	0.188109	18	-0.902673	0.902673
CG31092	0.44714	0.629837	15	0.06312	0.22128	15	0.90239	0.90239
CG1070	0.27479	0.520555	12	-0.06956	0.270458	15	0.902356	0.902356
CG15792	0.42549	0.448993	11	0.12049	0.216119	10	0.902099	0.902099
CG6301	-0.29802	0.227833	11	-0.04985	0.318477	12	-0.902024	0.902024
CG13591	-0.16017	0.327309	10	0.06764	0.191028	12	-0.900528	0.900528
CG2210	-0.1568	0.165474	13	0.00216	0.183748	20	-0.900372	0.900372
CG5045	-0.18154	0.359918	9	0.04433	0.203847	20	-0.895305	0.895305
CG10686	0.10052	0.215318	16	-0.08229	0.195951	20	0.893681	0.893681
CG8863	0.23131	0.42483	16	-0.11	0.306387	9	0.893037	0.893037
CG14767	0.06149	0.185575	13	-0.08353	0.146538	19	0.892998	0.892998
CG14269	-0.10693	0.410811	12	0.14241	0.174584	15	-0.891859	0.891859
CG2652	-0.31923	0.290846	9	-0.06104	0.289404	10	-0.890043	0.890043
CG1744	-0.1665	0.31735	11	0.12057	0.326012	18	-0.889515	0.889515
CG10377	0.13117	0.259758	16	-0.07984	0.2192	20	0.889491	0.889491
CG1019	-0.02155	0.20998	15	0.17311	0.226011	20	-0.888288	0.888288
CG9113	0.24117	0.404579	11	-0.02923	0.240093	17	0.887394	0.887394
CG6987	0.24968	0.394753	13	-0.07118	0.332206	14	0.885567	0.885567
CG9911	0.24567	0.294119	14	-0.01751	0.30061	13	0.885399	0.885399
CG9091	0.14135	0.144308	15	0.01323	0.145288	19	0.884466	0.884466
CG8284	-0.14072	0.152823	11	0.06632	0.333841	9	-0.883724	0.883724
CG30269	-0.12125	0.20155	14	0.10266	0.314091	12	-0.883302	0.883302
CG6474	0.23424	0.540347	12	-0.17807	0.371376	9	0.881134	0.881134
CG10051	-0.16407	0.381123	13	0.10297	0.218908	12	-0.880566	0.880566
CG14648	-0.03427	0.355519	13	-0.26615	0.201625	19	0.877854	0.877854
CG2922	0.32902	0.434853	16	0.04711	0.23033	20	0.877598	0.877598
CG4712	0.26021	0.328348	15	0.00085	0.268404	18	0.87725	0.87725
CG1620	-0.18337	0.242638	13	0.04864	0.297721	9	-0.874943	0.874943
CG11455	-0.0872	0.196535	14	0.1664	0.355445	20	-0.874448	0.874448
CG3661	0.39241	0.537909	10	0.1056	0.223337	20	0.873903	0.873903
CG5210	-0.10072	0.360424	14	-0.32139	0.176995	20	0.873854	0.873854
CG12290	-0.45837	0.385714	13	-0.17783	0.228745	9	-0.872599	0.872599
CG8788	0.1676	0.244224	15	-0.03891	0.230857	19	0.872255	0.872255
CG14262	-0.22179	0.259533	11	0.049	0.361516	11	-0.87204	0.87204
CG32796	-0.24326	0.277414	11	-0.02213	0.22995	11	-0.871681	0.871681
CG11357	0.10534	0.147969	11	-0.08652	0.286287	12	0.871556	0.871556
CG7453	0.01841	0.201405	15	-0.19378	0.285718	15	0.871196	0.871196
CG4307	-0.10083	0.315929	9	0.09279	0.180282	20	-0.870673	0.870673
CG5508	-0.02655	0.226122	15	-0.27616	0.349534	15	0.86722	0.86722
CG13607	-0.21812	0.281087	14	-0.01354	0.200926	18	-0.866878	0.866878
CG1107	0.12838	0.23266	9	-0.09886	0.286392	11	0.866625	0.866625
CG14805	0.05862	0.130003	10	-0.14873	0.36115	9	0.865784	0.865784
CG4471	-0.30183	0.415949	10	0.01237	0.307576	9	-0.861731	0.861731
CG9706	0.05681	0.223496	9	-0.18366	0.330141	10	0.859974	0.859974
CG1657	-0.21032	0.272698	12	-0.00208	0.2023	9	-0.858625	0.858625
CG2151	0.33812	0.515071	15	0.02519	0.214231	15	0.858163	0.858163
CG9467	0.06701	0.253269	11	-0.16286	0.279539	14	0.857788	0.857788
CG3624	0.05973	0.19894	12	0.27294	0.282381	18	-0.856248	0.856248
CG9634	0.12331	0.156124	11	-0.00671	0.148959	16	0.856081	0.856081
CG6358	-0.11374	0.318832	12	0.14269	0.276525	10	-0.855903	0.855903
CG31196	0.15644	0.346997	15	-0.05764	0.178148	20	0.85457	0.85457
CG4918	0.12207	0.20329	16	-0.03201	0.161961	20	0.854435	0.854435
CG7583	0.10248	0.205067	16	-0.07536	0.211151	19	0.853483	0.853483
CG8569	-0.21197	0.0985058	10	-0.05071	0.24973	15	-0.852145	0.852145
CG8068	0.06748	0.22169	12	-0.11249	0.198919	10	0.851569	0.851569
CG9901	0.31594	0.477786	11	-0.00989	0.287468	11	0.85156	0.85156
CG9586	-0.28638	0.304448	13	-0.02639	0.306517	11	-0.851319	0.851319
CG1783	0.438	0.529565	11	0.06347	0.364715	13	0.85068	0.85068
CG12819	0.50615	0.594036	15	0.09279	0.306277	9	0.850314	0.850314
CG15006	0.31585	0.315663	9	0.0978	0.208443	11	0.849462	0.849462
CG5355	0.23692	0.595593	11	-0.08975	0.239518	16	0.849408	0.849408
CG6291	0.10323	0.24869	13	-0.09513	0.212329	9	0.848361	0.848361
CG31012	-0.23427	0.223057	12	-0.05873	0.195031	16	-0.847848	0.847848
CG7340	0.12089	0.31216	12	-0.12056	0.268673	20	0.84725	0.84725
CG32603	-0.0782	0.361166	10	0.16387	0.202174	9	-0.846831	0.846831
CG8877	0.19176	0.35564	11	-0.03597	0.183205	11	0.845252	0.845252
CG2668	-0.08916	0.17384	13	0.05605	0.170911	20	-0.843925	0.843925
CG4183	0.00152	0.42112	16	0.32601	0.354931	19	-0.842418	0.842418
CG11984	0.20024	0.462579	9	-0.06944	0.256103	20	0.842272	0.842272
CG11899	0.09735	0.228731	10	-0.06478	0.164974	13	0.841382	0.841382
CG12443	0.26416	0.574119	9	-0.02687	0.243195	20	0.841381	0.841381
CG15119	-0.17135	0.310935	11	0.07482	0.270546	9	-0.840861	0.840861
CG6117	-0.16357	0.34666	11	0.04269	0.122782	9	-0.838745	0.838745
CG14377	-0.25732	0.278017	10	-0.03694	0.247947	9	-0.83549	0.83549
CG15335	-0.26943	0.255104	11	-0.07942	0.212297	20	-0.835258	0.835258
CG3967	0.2099	0.260921	16	0.01611	0.199642	14	0.834138	0.834138
CG10477	-0.11202	0.303871	14	0.13068	0.282792	20	-0.832671	0.832671
CG16777	-0.01177	0.162916	10	-0.17804	0.218279	20	0.832079	0.832079
CG31233	0.26435	0.357895	11	0.01232	0.269897	18	0.831026	0.831026
CG10492	0.29283	0.383909	11	0.02694	0.283928	19	0.829382	0.829382
CG8920	0.09026	0.264706	9	-0.07923	0.172483	17	0.829182	0.829182
CG11347	0.34168	0.511904	10	0.04527	0.271822	18	0.828967	0.828967
CG32428	0.28795	0.464117	10	-0.00037	0.232263	10	0.828054	0.828054
CG8827	0.36971	0.289208	16	0.13649	0.275837	19	0.827169	0.827169
CG8657	-0.09067	0.262594	10	0.10441	0.206749	9	-0.826115	0.826115
CG3268	-0.24043	0.234354	11	-0.05518	0.218863	20	-0.825683	0.825683
CG12352	-0.10301	0.224376	16	0.04647	0.146944	20	-0.824226	0.824226
CG12598	0.05877	0.187548	13	-0.15523	0.318266	16	0.824128	0.824128
CG10206	0.15725	0.290812	13	-0.07389	0.267536	10	0.823466	0.823466
CG4082	0.25795	0.314283	15	0.05242	0.17556	13	0.822529	0.822529
CG2062	-0.15843	0.471749	12	0.18599	0.37725	15	-0.821515	0.821515
CG3883	0.02925	0.119566	13	-0.20758	0.535305	9	0.817668	0.817668
CG10751	-0.08367	0.272639	14	0.16726	0.355531	10	-0.81689	0.81689
CG5455	0.08826	0.328505	13	-0.15817	0.273568	12	0.815629	0.815629
CG9536	-0.16324	0.165188	12	-0.00606	0.210647	19	-0.814192	0.814192
CG12203	-0.12929	0.177515	16	0.05147	0.262322	18	-0.812723	0.812723
CG8532	-0.25374	0.200104	13	-0.09817	0.184148	15	-0.812139	0.812139
CG31244	-0.08614	0.24295	10	0.13456	0.293582	14	-0.809952	0.809952
CG8098	0.13068	0.202421	14	-0.05038	0.239259	19	0.809637	0.809637
CG9512	0.33195	0.41356	11	0.02882	0.353091	20	0.809323	0.809323
CG7892	0.05526	0.193233	10	-0.0963	0.184291	20	0.809304	0.809304
CG17060	0.24539	0.462357	11	0.02376	0.170655	20	0.80839	0.80839
CG13719	0.52976	0.537268	15	0.13681	0.401494	9	0.807953	0.807953
CG6831	-0.24793	0.358751	12	-0.03773	0.201637	20	-0.806739	0.806739
CG8453	-2.08261	1.13554	13	-3.3501	1.86977	19	0.806554	0.806554
CG7424	0.29957	0.379876	15	0.03981	0.276488	19	0.806458	0.806458
CG2052	-0.25963	0.40693	10	-0.07207	0.145838	20	-0.805433	0.805433
CG8444	0.11516	0.204722	15	-0.00906	0.116848	20	0.803969	0.803969
CG12891	-0.07955	0.162334	15	0.07761	0.24666	10	-0.801574	0.801574
CG3671	-0.10445	0.241804	10	0.09729	0.259934	12	-0.801531	0.801531
CG14722	0.09498	0.172353	11	-0.05641	0.207313	10	0.801004	0.801004
CG7382	0.1958	0.291977	16	-0.02594	0.259777	14	0.800649	0.800649
CG7739	-0.06425	0.200185	12	0.1016	0.213151	16	-0.798915	0.798915
CG2875	0.26874	0.386634	11	0.02853	0.25419	20	0.797546	0.797546
CG10472	0.32093	0.482403	15	0.00836	0.324112	20	0.797472	0.797472
CG7611	0.0978	0.167114	13	-0.05339	0.214169	12	0.796994	0.796994
CG9009	0.08326	0.399044	11	-0.1438	0.222393	20	0.796491	0.796491
CG11885	0.2027	0.299207	16	-0.01841	0.25106	13	0.796437	0.796437
CG12679	-0.15888	0.25824	12	0.04112	0.246178	15	-0.795105	0.795105
CG10997	0.36042	0.410125	11	0.07633	0.304637	11	0.794922	0.794922
CG15095	0.00653	0.204527	13	-0.15973	0.213466	14	0.794887	0.794887
CG5938	-0.17671	0.323846	11	0.00589	0.155959	14	-0.794503	0.794503
CG11266	0.11094	0.288678	16	-0.09856	0.233691	13	0.793474	0.793474
CG10174	-0.20163	0.428406	11	0.08488	0.287336	10	-0.793151	0.793151
CG10055	0.16464	0.244345	12	-0.05039	0.309764	9	0.789444	0.789444
CG11940	0.05959	0.283693	11	-0.10996	0.146112	11	0.788961	0.788961
CG14077	-0.16136	0.259597	10	-0.01313	0.122914	11	-0.788451	0.788451
CG6707	0.21599	0.352398	11	-0.00559	0.202646	10	0.788296	0.788296
CG1837	-0.14132	0.217956	16	-0.00781	0.130509	20	-0.788254	0.788254
CG11236	-0.02674	0.274414	11	0.22605	0.361322	13	-0.786309	0.786309
CG12607	-0.18627	0.191268	15	-0.02169	0.224623	18	-0.78573	0.78573
CG8954	0.0905	0.176855	9	-0.06722	0.21344	17	0.785554	0.785554
CG9768	-0.16994	0.218301	12	-0.00985	0.193782	17	-0.785033	0.785033
CG5154	-0.13113	0.421673	14	-0.40683	0.269459	12	0.784531	0.784531
CG17762	0.04961	0.209234	12	-0.08989	0.159041	20	0.784309	0.784309
CG17323	0.0643	0.251357	12	-0.13006	0.246021	20	0.783639	0.783639
CG13003	-0.24798	0.297301	10	-0.00485	0.325158	9	-0.783037	0.783037
CG8613	0.06284	0.209269	9	-0.0981	0.202541	11	0.782902	0.782902
CG13047	0.03811	0.462192	10	0.27925	0.180845	12	-0.781072	0.781072
CG8636	0.00537	0.159197	16	-0.13926	0.20963	17	0.781033	0.781033
CG3582	0.26122	0.207208	10	0.0673	0.286028	11	0.780379	0.780379
CG6754	-0.11264	0.212431	13	0.08852	0.317165	10	-0.779787	0.779787
CG3907	-0.01216	0.231654	11	-0.18293	0.211698	19	0.779718	0.779718
CG31678	0.08493	0.240477	12	-0.07457	0.174024	14	0.77921	0.77921
CG3267	-0.09072	0.173138	15	0.06838	0.231661	17	-0.779029	0.779029
CG5320	0.18544	0.32532	16	-0.03397	0.244955	19	0.778897	0.778897
CG14206	0.24683	0.328349	16	0.05222	0.18711	20	0.778804	0.778804
CG2245	0.17785	0.238121	11	-0.00188	0.224841	13	0.778295	0.778295
CG7390	0.04401	0.390854	13	0.27027	0.225681	20	-0.778197	0.778197
CG1263	-0.09246	0.217053	9	0.02419	0.119992	20	-0.777072	0.777072
CG6084	0.24643	0.344975	16	0.03901	0.205478	20	0.77547	0.77547
CG14290	0.38704	0.401532	13	0.17877	0.183457	20	0.773188	0.773188
CG14577	0.14572	0.199012	14	-0.03535	0.288972	9	0.773099	0.773099
CG12163	0.27743	0.328481	16	0.03524	0.295408	13	0.772153	0.772153
CG10225	0.07269	0.209896	11	-0.0642	0.149809	13	0.771868	0.771868
CG6342	-0.23098	0.279556	15	-0.05265	0.194686	20	-0.771795	0.771795
CG6118	0.17908	0.332446	12	-0.03214	0.21019	11	0.770944	0.770944
CG3365	-0.03156	0.173343	15	-0.18202	0.217361	15	0.770198	0.770198
CG8495	-0.18659	0.247555	12	-0.00248	0.234571	20	-0.76892	0.76892
CG3992	0.12764	0.26233	11	-0.05272	0.219447	20	0.768591	0.768591
CG6030	0.41753	0.441635	16	0.16719	0.234372	20	0.766765	0.766765
CG31221	-0.09738	0.196799	11	0.08446	0.270013	14	-0.76468	0.76468
CG7780	-0.11397	0.258808	11	0.11447	0.338715	11	-0.764623	0.764623
CG5208	0.23261	0.233257	11	-0.01275	0.428271	9	0.764329	0.764329
CG8293	0.16328	0.374921	9	-0.13252	0.394551	15	0.763966	0.763966
CG4049	0.20541	0.533461	9	-0.02026	0.18849	20	0.76356	0.76356
CG10192	0.05644	0.310938	11	-0.11617	0.159662	14	0.763008	0.763008
CG4426	-0.17975	0.297671	15	0.00286	0.172336	13	-0.762528	0.762528
CG6213	0.02069	0.224672	13	0.21786	0.281096	20	-0.761661	0.761661
CG6603	0.08923	0.472586	11	-0.11143	0.148429	20	0.761656	0.761656
CG1380	0.14764	0.275536	9	-0.05956	0.270739	17	0.760647	0.760647
CG12797	0.08623	0.358407	12	-0.16628	0.306181	12	0.759899	0.759899
CG10037	-0.12394	0.280826	12	-0.01208	0.0670638	20	-0.759791	0.759791
CG6850	-0.31255	0.429121	16	-0.05975	0.204403	12	-0.759585	0.759585
CG5271	0.22808	0.418705	14	-0.00298	0.224574	20	0.758791	0.758791
CG8764	0.25885	0.239618	9	0.09721	0.201181	20	0.758483	0.758483
CG7059	-0.16535	0.379301	10	0.05032	0.221276	15	-0.758105	0.758105
CG11522	0.11379	0.282928	16	-0.04912	0.160564	20	0.757905	0.757905
CG14180	-0.16878	0.381957	13	0.02897	0.1836	20	-0.755519	0.755519
CG17686	-0.23444	0.222525	12	-0.07401	0.203413	12	-0.753301	0.753301
CG8408	0.15189	0.331245	15	-0.06745	0.224562	9	0.753128	0.753128
CG9047	0.30408	0.333014	11	0.06101	0.315256	13	0.751619	0.751619
CG10565	0.17147	0.427837	10	-0.11669	0.339905	10	0.750668	0.750668
CG1640	-0.01073	0.311185	15	-0.2181	0.241668	15	0.750181	0.750181
CG11267	0.16817	0.276761	16	0.00844	0.149259	16	0.749872	0.749872
CG32505	0.18292	0.196878	11	-0.00325	0.299907	11	0.7495	0.7495
CG3889	-0.03655	0.271557	13	-0.23897	0.269065	11	0.748554	0.748554
CG17776	0.00893	0.165487	14	0.14407	0.199988	11	-0.748004	0.748004
CG11700	0.14239	0.338998	16	-0.0205	0.120933	20	0.747714	0.747714
CG3845	0.02283	0.230425	15	-0.11755	0.155784	20	0.747604	0.747604
CG4376	0.04502	0.163017	15	0.22347	0.295468	20	-0.74758	0.74758
CG8776	0.1774	0.298123	11	0.00656	0.178505	15	0.74566	0.74566
CG4169	0.33407	0.459475	13	0.12067	0.17373	20	0.745381	0.745381
CG2093	-0.13603	0.271333	16	0.05261	0.223982	10	-0.745255	0.745255
CG15742	0.06309	0.236458	13	0.23505	0.223434	9	-0.743997	0.743997
CG4070	0.25321	0.375208	13	0.04486	0.207501	17	0.743645	0.743645
CG3525	0.07469	0.213883	11	-0.07641	0.197704	20	0.742706	0.742706
CG11474	0.18956	0.1477	10	0.04122	0.247263	11	0.74225	0.74225
CG10302	-0.01046	0.218017	9	-0.23447	0.377733	10	0.741563	0.741563
CG1134	-0.03427	0.219671	14	0.13361	0.237006	10	-0.739905	0.739905
CG12676	0.04048	0.321694	13	-0.13743	0.174946	16	0.739045	0.739045
CG9952	-0.13547	0.188363	13	0.04178	0.274932	20	-0.735999	0.735999
CG3895	0.05122	0.150278	13	-0.0896	0.222987	17	0.735429	0.735429
CG1193	-0.20201	0.179145	12	-0.0143	0.357547	9	-0.734381	0.734381
CG11763	-0.08615	0.182474	13	-0.22987	0.204543	20	0.73383	0.73383
CG2512	0.18579	0.31432	15	-0.04296	0.30972	9	0.731777	0.731777
CG4422	0.14383	0.302766	16	-0.02619	0.17606	20	0.731665	0.731665
CG7636	-0.17051	0.283819	10	0.01424	0.218067	9	-0.731181	0.731181
CG11786	-0.02227	0.196678	11	0.11567	0.179867	10	-0.731107	0.731107
CG10624	0.1687	0.262977	12	-0.01938	0.252707	15	0.731057	0.731057
CG3168	0.29461	0.291309	16	0.12254	0.191028	20	0.730357	0.730357
CG5261	0.29202	0.577371	14	0.03311	0.198814	20	0.729961	0.729961
CG10379	0.19248	0.262316	15	0.00715	0.242084	10	0.729006	0.729006
CG12726	0.35433	0.426707	15	0.14747	0.176766	20	0.72868	0.72868
CG30035	0.12601	0.374132	16	-0.1254	0.31616	16	0.728417	0.728417
CG8637	0.18133	0.141214	14	0.0248	0.308876	11	0.728096	0.728096
CG12085	0.10509	0.21721	14	-0.05687	0.230221	10	0.727481	0.727481
CG8415	0.09297	0.238614	15	-0.05285	0.171901	20	0.72731	0.72731
CG7363	-0.25401	0.379834	14	-0.0223	0.276576	20	-0.726149	0.726149
CG4046	-0.06881	0.278492	16	0.12311	0.248757	14	-0.725278	0.725278
CG18449	-0.25952	0.372054	13	-0.03199	0.275887	20	-0.725147	0.725147
CG11278	0.23221	0.380693	11	0.04005	0.15086	11	0.723013	0.723013
CG5902	0.10569	0.232149	15	-0.05952	0.224303	13	0.722999	0.722999
CG11414	0.3263	0.319908	9	0.15712	0.195423	20	0.722817	0.722817
CG13746	0.03667	0.217898	15	-0.12053	0.217323	10	0.722201	0.722201
CG7084	0.09338	0.194763	11	-0.08142	0.276749	15	0.722128	0.722128
CG10812	-0.06549	0.278981	13	0.1638	0.347795	17	-0.721092	0.721092
CG1883	0.08264	0.15185	16	-0.04362	0.193718	20	0.721032	0.721032
CG3140	0.49592	0.345864	16	0.29716	0.205931	16	0.720412	0.720412
CG12001	-0.08441	0.202249	12	0.0591	0.197075	13	-0.719137	0.719137
CG32464	0.27152	0.48324	13	-0.02579	0.368217	20	0.718958	0.718958
CG11752	0.0075	0.304028	10	0.17588	0.19936	20	-0.718806	0.718806
CG10578	0.0558	0.389635	9	-0.16285	0.261502	18	0.718739	0.718739
CG4758	0.04133	0.129243	12	-0.08721	0.210386	19	0.718197	0.718197
CG5000	0.21987	0.438183	10	0.00095	0.184648	11	0.716881	0.716881
CG31090	-0.29269	0.387293	9	-0.05915	0.296733	19	-0.71673	0.71673
CG6746	0.04868	0.251659	15	-0.11602	0.214272	20	0.715169	0.715169
CG9821	0.12455	0.250138	16	-0.03636	0.205237	20	0.714544	0.714544
CG9470	0.07876	0.481474	11	-0.19612	0.308989	14	0.714192	0.714192
CG5651	0.1524	0.258503	16	-0.02815	0.247955	18	0.713865	0.713865
CG17331	0.19569	0.236961	11	0.04624	0.19346	19	0.71367	0.71367
CG12251	-0.09089	0.218359	14	0.07295	0.237479	20	-0.71357	0.71357
CG4852	-0.30196	0.225586	12	-0.07711	0.435007	9	-0.713044	0.713044
CG3321	0.0495	0.216162	16	0.20967	0.231648	20	-0.712609	0.712609
CG11147	-0.06994	0.137698	13	-0.18971	0.20112	12	0.71232	0.71232
CG9181	0.18618	0.340841	9	-0.01802	0.258831	17	0.710954	0.710954
CG12151	0.13648	0.317807	14	0.32815	0.195346	9	-0.710185	0.710185
CG17367	0.10404	0.318214	14	-0.07907	0.205488	16	0.709472	0.709472
CG32050	-0.00117	0.141713	9	0.18015	0.341142	12	-0.709188	0.709188
CG14724	0.36617	0.37615	15	0.14506	0.263585	20	0.709079	0.709079
CG14998	-0.02751	0.107873	10	-0.14912	0.206984	18	0.708735	0.708735
CG5060	-0.25701	0.457806	12	-0.03121	0.236298	20	-0.707031	0.707031
CG30463	-0.23186	0.280405	16	-0.04025	0.258621	12	-0.706867	0.706867
CG5649	-0.18141	0.28373	15	-0.02272	0.144229	11	-0.706197	0.706197
CG11438	-0.17146	0.243841	11	0.04853	0.386369	10	-0.705749	0.705749
CG5920	-0.15743	0.188877	16	-0.04499	0.13579	20	-0.705467	0.705467
CG32592	-0.17599	0.23703	12	0.00442	0.270748	15	-0.705383	0.705383
CG8110	0.18378	0.31757	9	-0.06313	0.375603	12	0.703985	0.703985
CG12324	-0.19107	0.362382	10	-4e-05	0.226365	20	-0.703082	0.703082
CG10374	0.1715	0.383418	11	-0.08219	0.348465	20	0.703	0.703
CG12690	0.14759	0.268555	10	-0.04661	0.280745	20	0.70189	0.70189
CG14996	0.12318	0.316811	10	-0.0428	0.196448	20	0.701613	0.701613
CG8722	-0.25921	0.341309	11	-0.07584	0.198749	14	-0.701289	0.701289
CG3800	0.09357	0.355351	16	-0.09991	0.212562	20	0.700954	0.700954
CG11799	0.04393	0.176984	12	-0.07262	0.160084	20	0.700331	0.700331
CG8336	0.25504	0.419127	9	0.04417	0.239858	17	0.698448	0.698448
CG8735	-0.27673	0.34025	16	-0.09098	0.147606	10	-0.697898	0.697898
CG16762	-0.32564	0.312011	10	-0.13654	0.250721	20	-0.697398	0.697398
CG11661	0.15094	0.393426	16	-0.05209	0.210376	20	0.695948	0.695948
CG3318	0.13738	0.18897	10	-0.04185	0.314766	12	0.695806	0.695806
CG1572	0.10279	0.218014	15	0.24549	0.19302	16	-0.69571	0.69571
CG9496	0.24603	0.380042	15	0.03803	0.238195	20	0.695683	0.695683
CG10045	-0.08455	0.255828	16	0.08154	0.225375	20	-0.695201	0.695201
CG8094	0.12755	0.26964	14	-0.03854	0.216328	19	0.695097	0.695097
CG1088	0.12316	0.261535	16	-0.04201	0.218889	20	0.694452	0.694452
CG2977	-0.13972	0.228719	11	0.03359	0.270484	11	-0.694346	0.694346
CG6149	-0.31344	0.472962	14	-0.03373	0.306708	10	-0.692884	0.692884
CG7917	-0.13686	0.352212	13	0.02119	0.133396	17	-0.692545	0.692545
CG13041	-0.12177	0.204695	10	0.01892	0.202365	14	-0.69191	0.69191
CG2803	0.20065	0.348593	15	0.00596	0.191109	11	0.690476	0.690476
CG7826	0.00735	0.25351	11	-0.16702	0.252011	18	0.690356	0.690356
CG7231	-0.22283	0.406605	10	0.02647	0.310664	9	-0.690277	0.690277
CG6125	-0.11557	0.26715	13	0.10928	0.402198	10	-0.690006	0.690006
CG33208	0.06089	0.184406	13	-0.06051	0.168251	14	0.689656	0.689656
CG1471	0.09566	0.0929029	10	-0.02233	0.236364	12	0.689377	0.689377
CG9674	0.01504	0.217993	16	-0.15398	0.266987	20	0.689281	0.689281
CG31150	-0.22021	0.332992	10	-0.04363	0.20535	15	-0.688671	0.688671
CG4097	0.08303	0.310868	13	-0.06139	0.14465	20	0.687289	0.687289
CG9780	0.04961	0.239034	13	-0.11216	0.232633	13	0.68595	0.68595
CG9451	0.03443	0.215019	10	0.22042	0.299211	20	-0.685938	0.685938
CG18482	-0.24075	0.329044	13	-0.07148	0.180575	16	-0.684944	0.684944
CG12121	0.03845	0.136448	15	-0.07906	0.209221	14	0.684871	0.684871
CG10922	-0.08394	0.250828	15	0.07545	0.215304	15	-0.683883	0.683883
CG13004	-0.03197	0.160749	9	0.10312	0.225262	12	-0.683607	0.683607
CG13098	0.06358	0.161954	9	-0.05904	0.188696	18	0.682048	0.682048
CG6327	0.32382	0.548031	12	0.05804	0.284771	18	0.681356	0.681356
CG11505	-0.29843	0.373003	10	-0.1123	0.223268	20	-0.681346	0.681346
CG14712	0.2216	0.229134	11	0.07519	0.197927	9	0.680689	0.680689
CG32701	0.08975	0.298733	13	-0.07172	0.19832	20	0.678797	0.678797
CG3565	-0.17521	0.265275	10	0.02707	0.325769	12	-0.678174	0.678174
CG13049	-0.07784	0.254558	15	0.09239	0.247781	13	-0.677097	0.677097
CG11175	-0.10002	0.241293	10	0.04699	0.202306	16	-0.676527	0.676527
CG2701	-0.07745	0.198711	10	0.05313	0.189855	17	-0.676108	0.676108
CG4257	0.26248	0.413565	16	0.08109	0.146193	19	0.675769	0.675769
CG8116	-0.1181	0.262978	16	0.04255	0.201592	11	-0.675088	0.675088
CG6141	0.1704	0.257255	16	0.01061	0.220336	20	0.674948	0.674948
CG9621	-0.22209	0.209504	10	-0.06496	0.249653	14	-0.674597	0.674597
CG11525	0.40144	0.701796	14	0.0807	0.317462	20	0.674224	0.674224
CG16874	-0.19789	0.376951	15	0.00468	0.224074	15	-0.674082	0.674082
CG14179	-0.27838	0.2348	14	-0.03212	0.531811	11	-0.67379	0.67379
CG11669	0.31415	0.373975	16	0.04748	0.416272	20	0.670912	0.670912
CG31722	-0.18276	0.353158	12	-0.00912	0.185414	15	-0.667932	0.667932
CG9072	0.0017	0.218085	9	0.18139	0.299685	15	-0.667782	0.667782
CG5663	0.32259	0.302584	9	0.13853	0.25834	14	0.667724	0.667724
CG6998	0.40972	0.391333	11	0.20529	0.212811	10	0.667368	0.667368
CG9992	0.0444	0.199673	14	0.18607	0.23255	9	-0.666564	0.666564
CG4412	0.07685	0.30003	15	0.24936	0.228102	20	-0.666247	0.666247
CG9539	0.02305	0.22863	16	-0.11959	0.202637	20	0.665954	0.665954
CG7630	0.06046	0.266481	16	0.21422	0.199332	18	-0.665826	0.665826
CG32666	0.08021	0.187462	13	-0.09443	0.311014	20	0.665696	0.665696
CG5482	0.1947	0.273718	15	0.02266	0.245465	16	0.663898	0.663898
CG3606	0.2132	0.341499	14	0.02839	0.234312	20	0.663715	0.663715
CG17202	-0.11317	0.267371	13	0.04983	0.222011	12	-0.663686	0.663686
CG15012	-0.18939	0.181937	9	-0.05215	0.226045	12	-0.662542	0.662542
CG9216	0.29989	0.408903	12	0.07254	0.27199	11	0.662011	0.662011
CG7436	0.20603	0.302821	10	0.00088	0.315439	13	0.661875	0.661875
CG8505	0.71535	0.578321	12	0.40098	0.380422	13	0.661256	0.661256
CG7860	-0.12211	0.342682	12	0.06656	0.251	20	-0.661117	0.661117
CG11471	0.32967	0.418589	13	0.10952	0.264214	16	0.660285	0.660285
CG6455	0.06395	0.237592	11	-0.05624	0.151756	20	0.65961	0.65961
CG10384	-0.05728	0.335559	10	0.05774	0.0938596	20	-0.65942	0.65942
CG14142	-0.2977	0.320996	12	-0.08827	0.314231	11	-0.659082	0.659082
CG9339	-0.08969	0.218971	13	0.04998	0.202957	10	-0.658794	0.658794
CG14407	0.23094	0.211121	12	0.06115	0.309236	11	0.657985	0.657985
CG15873	0.01699	0.207697	15	0.18028	0.29205	14	-0.657317	0.657317
CG17725	0.20128	0.344987	14	-0.02436	0.342192	20	0.657185	0.657185
CG17333	-0.00325	0.256717	9	0.17029	0.268234	16	-0.65713	0.65713
CG5903	-0.04343	0.234148	12	0.09815	0.204405	20	-0.656805	0.656805
CG6647	0.16846	0.339962	16	0.01185	0.157802	20	0.655924	0.655924
CG7296	-0.11164	0.318055	9	0.10475	0.336197	17	-0.655892	0.655892
CG11901	0.12616	0.248538	16	-0.03099	0.232484	20	0.655832	0.655832
CG14011	-0.30071	0.299989	10	-0.12153	0.2577	17	-0.655467	0.655467
CG8931	-0.17936	0.2471	11	-0.00152	0.296345	11	-0.654491	0.654491
CG31004	0.04527	0.277693	14	-0.15695	0.334962	17	0.654224	0.654224
CG7218	0.17124	0.349708	9	-0.01668	0.252104	16	0.654224	0.654224
CG6439	0.2216	0.34993	15	0.0373	0.227971	19	0.654064	0.654064
CG11276	0.1228	0.213305	15	0.00137	0.164963	20	0.653972	0.653972
CG32031	0.24148	0.411088	15	0.49847	0.379723	20	-0.653644	0.653644
CG2201	0.16664	0.208677	12	0.01183	0.274549	9	0.653461	0.653461
CG9755	0.12202	0.239324	14	-0.0078	0.168877	19	0.653138	0.653138
CG8728	0.20887	0.196712	15	0.09199	0.159312	13	0.651694	0.651694
CG6146	0.22122	0.407021	16	0.02979	0.1299	11	0.650857	0.650857
CG2759	-0.15219	0.261842	11	-0.00361	0.207945	18	-0.650558	0.650558
CG15295	0.10815	0.323625	14	-0.10136	0.321114	19	0.65029	0.65029
CG31794	0.16721	0.240667	10	0.02693	0.191258	10	0.649558	0.649558
CG11737	-0.07902	0.186706	15	-0.23375	0.324068	9	0.649535	0.649535
CG10396	-0.10272	0.396699	10	0.116	0.306857	20	-0.649398	0.649398
CG10737	-0.14613	0.1304	9	-0.04255	0.177689	15	-0.647554	0.647554
CG8092	-0.05983	0.164949	13	0.07011	0.254376	9	-0.644759	0.644759
CG10664	0.29053	0.347752	16	0.11212	0.220382	20	0.6441	0.6441
CG32675	-0.36341	0.316557	14	-0.20403	0.187125	16	-0.64389	0.64389
CG5791	0.01914	0.288003	13	-0.18935	0.357965	14	0.642932	0.642932
CG14476	0.1802	0.355316	14	-0.02046	0.278595	18	0.642811	0.642811
CG17593	0.02144	0.22507	15	-0.13352	0.263129	11	0.64253	0.64253
CG3488	0.1395	0.297679	13	-0.04174	0.259907	9	0.642179	0.642179
CG31716	0.13754	0.200691	9	0.00302	0.214884	16	0.64126	0.64126
CG1598	0.13796	0.177616	14	0.01781	0.196946	15	0.640409	0.640409
CG6631	-0.08944	0.201073	14	0.04249	0.210636	16	-0.639898	0.639898
CG11961	0.2378	0.375299	11	0.00187	0.362679	12	0.639871	0.639871
CG7091	0.13889	0.330897	9	-0.01777	0.180708	12	0.639233	0.639233
CG3891	0.07182	0.175371	16	0.20785	0.242906	20	-0.638967	0.638967
CG8057	-0.03575	0.1547	16	0.08336	0.232814	11	-0.638576	0.638576
CG32685	-0.07573	0.203692	9	0.09403	0.32922	9	-0.637104	0.637104
CG14745	0.19804	0.272061	12	0.42885	0.416628	20	-0.636866	0.636866
CG2984	0.05635	0.24885	10	-0.09452	0.232204	20	0.634567	0.634567
CG2998	-0.1116	0.297369	15	0.05677	0.24132	20	-0.634542	0.634542
CG8952	-0.1447	0.25638	13	0.0474	0.343277	15	-0.634136	0.634136
CG12437	0.19814	0.367309	9	0.03251	0.181648	12	0.63407	0.63407
CG6058	0.20392	0.417224	16	-0.0039	0.25685	20	0.633351	0.633351
CG7057	-0.06381	0.205674	15	0.0786	0.24492	15	-0.632099	0.632099
CG4006	0.07635	0.227826	13	-0.06889	0.23173	14	0.63189	0.63189
CG7628	0.17259	0.355291	16	-0.02348	0.238908	10	0.631407	0.631407
CG7107	0.41957	0.625854	13	0.11866	0.380842	20	0.63036	0.63036
CG14235	0.01273	0.265444	9	0.13408	0.159976	20	-0.629711	0.629711
CG2083	-0.14345	0.25548	14	-0.00122	0.204485	19	-0.629005	0.629005
CG4377	0.57058	0.624213	9	0.30636	0.328414	20	0.628776	0.628776
CG1877	0.24278	0.281805	15	0.0476	0.337607	16	0.628384	0.628384
CG10990	0.05113	0.262893	15	-0.10982	0.249782	15	0.627884	0.627884
CG4083	-0.13853	0.13651	12	-0.03238	0.195276	15	-0.627522	0.627522
CG10514	-0.24599	0.428104	10	-0.04324	0.262309	17	-0.626324	0.626324
CG10219	-0.0498	0.241897	14	0.08606	0.194357	15	-0.625199	0.625199
CG2076	0.18843	0.485169	11	-0.01746	0.243799	20	0.624958	0.624958
CG9670	0.16621	0.469852	9	-0.09686	0.374941	9	0.622804	0.622804
CG3152	0.08775	0.209712	14	-0.03553	0.188987	15	0.619522	0.619522
CG6340	-0.06352	0.201959	11	0.03369	0.129788	18	-0.618529	0.618529
CG12175	0.12806	0.287094	10	-0.00555	0.165318	14	0.618399	0.618399
CG14579	0.33664	0.405214	11	0.13486	0.26447	14	0.618204	0.618204
CG9394	0.32884	0.329636	9	0.165	0.231111	17	0.617761	0.617761
CG13641	-0.21205	0.267052	9	-0.04218	0.282228	12	-0.616087	0.616087
CG5186	0.04458	0.26049	9	-0.089	0.197213	20	0.615999	0.615999
CG6988	0.01782	0.255759	15	-0.10276	0.151253	20	0.615075	0.615075
CG10938	0.12928	0.404316	13	-0.04492	0.195848	18	0.61496	0.61496
CG7726	0.11625	0.266	14	-0.02411	0.202233	20	0.614293	0.614293
CG3499	0.16121	0.348488	10	0.0222	0.159713	18	0.612021	0.612021
CG15785	0.18977	0.273033	11	0.03464	0.230131	9	0.611405	0.611405
CG15720	0.12799	0.316109	10	-0.03485	0.21657	10	0.6114	0.6114
CG11139	0.09411	0.253098	11	-0.06086	0.253957	14	0.611131	0.611131
CG14764	0.16852	0.251208	14	0.00766	0.28251	9	0.610575	0.610575
CG6424	0.16795	0.44525	11	-0.0143	0.217862	20	0.610454	0.610454
CG32687	-0.20768	0.306703	15	-0.05102	0.217209	19	-0.610304	0.610304
CG8947	0.0687	0.309234	16	-0.08147	0.178716	15	0.610248	0.610248
CG5740	-0.16266	0.310709	12	0.03958	0.3527	12	-0.6097	0.6097
CG4225	0.1657	0.490933	10	-0.10997	0.422609	13	0.609465	0.609465
CG17369	0.21288	0.42599	13	0.04755	0.171017	20	0.609039	0.609039
CG5590	-0.01804	0.292062	16	-0.15493	0.157954	16	0.608378	0.608378
CG6543	0.08705	0.366168	14	-0.07313	0.191614	20	0.607919	0.607919
CG4710	0.11329	0.277482	12	-0.04065	0.238671	20	0.607918	0.607918
CG6331	-0.23891	0.374039	12	-0.04814	0.258588	13	-0.607539	0.607539
CG2048	0.13738	0.296841	16	-0.01825	0.224176	20	0.606811	0.606811
CG2081	-0.18702	0.266199	16	-0.01816	0.297913	10	-0.606545	0.606545
CG3564	-0.10037	0.15776	13	0.03019	0.268918	14	-0.606135	0.606135
CG8177	0.32295	0.484338	10	0.06564	0.359944	9	0.604846	0.604846
CG6376	0.1789	0.332471	10	0.03146	0.188664	16	0.604326	0.604326
CG4005	-0.30584	0.319655	12	-0.13433	0.251141	13	-0.603849	0.603849
CG8759	0.18359	0.390806	14	0.02661	0.169693	20	0.602057	0.602057
CG14164	-0.24097	0.226831	11	-0.10898	0.215223	19	-0.601377	0.601377
CG1956	-0.0916	0.230673	11	0.00745	0.128819	20	-0.600446	0.600446
CG7425	0.12687	0.236023	16	0.00053	0.18999	20	0.600335	0.600335
CG6500	0.12406	0.230013	11	-0.01968	0.246908	16	0.598856	0.598856
CG3719	0.19619	0.331799	9	0.00914	0.296813	11	0.598451	0.598451
CG2986	0.16525	0.290358	15	0.02426	0.194697	20	0.59819	0.59819
CG32575	0.04057	0.283899	14	-0.09463	0.185669	20	0.597922	0.597922
CG4720	0.09397	0.171952	14	-0.01314	0.189179	11	0.596608	0.596608
CG5629	-0.17636	0.276561	16	0.00682	0.341984	14	-0.596499	0.596499
CG7997	0.01564	0.222785	16	-0.13901	0.29856	15	0.596067	0.596067
CG4230	-0.17833	0.389291	11	0.00728	0.234151	11	-0.595436	0.595436
CG13057	0.77268	0.447192	12	0.50576	0.449562	20	0.594909	0.594909
CG7008	0.19277	0.359703	16	0.05306	0.135424	20	0.594249	0.594249
CG9712	0.04712	0.122	10	-0.04189	0.16601	18	0.592247	0.592247
CG7434	0.07465	0.17948	16	-0.0234	0.154639	20	0.591806	0.591806
CG7808	0.02613	0.164373	16	-0.08151	0.195926	20	0.591744	0.591744
CG2206	0.11112	0.254626	11	-0.03284	0.231195	10	0.591289	0.591289
CG11980	-0.07568	0.170745	14	0.06136	0.327767	9	-0.590211	0.590211
CG11001	0.093	0.29091	14	-0.02744	0.144073	20	0.588847	0.588847
CG5541	0.08174	0.180751	14	-0.05811	0.326217	9	0.588415	0.588415
CG14028	-0.00343	0.29204	13	0.14891	0.238455	20	-0.586907	0.586907
CG18783	-0.28102	0.237618	15	-0.13814	0.254123	9	-0.586037	0.586037
CG5094	0.07156	0.196605	13	-0.04631	0.204407	19	0.585726	0.585726
CG10084	0.1887	0.236927	11	0.04504	0.255856	9	0.585305	0.585305
CG3612	0.10516	0.227167	14	0.24332	0.242571	20	-0.584858	0.584858
CG7962	-0.22735	0.279306	15	-0.08163	0.21925	15	-0.584569	0.584569
CG2718	-0.04359	0.123982	10	-0.16497	0.267943	14	0.583672	0.583672
CG6923	0.00382	0.190293	10	-0.11453	0.212589	13	0.583307	0.583307
CG13322	-0.01741	0.161641	15	0.09313	0.222186	13	-0.582553	0.582553
CG5150	0.48667	0.530727	10	0.2221	0.385457	11	0.581942	0.581942
CG1970	0.18742	0.36419	14	0.04016	0.175253	20	0.581939	0.581939
CG12388	0.00986	0.213229	12	-0.13625	0.276307	19	0.580055	0.580055
CG9707	-0.10426	0.214814	12	-0.25609	0.302645	14	0.579266	0.579266
CG9537	-0.03171	0.22891	11	0.10333	0.236478	16	-0.57859	0.57859
CG2934	0.13538	0.413683	15	-0.0316	0.191278	19	0.576991	0.576991
CG7954	-0.03886	0.205442	9	0.07205	0.186815	19	-0.575253	0.575253
CG5405	0.21865	0.308203	12	0.04753	0.289711	16	0.57493	0.57493
CG18228	-0.04108	0.223533	15	0.10334	0.272311	20	-0.574449	0.574449
CG8194	0.29966	0.363345	16	0.08434	0.393626	10	0.574199	0.574199
CG12489	0.13859	0.347446	11	-0.04273	0.287873	12	0.573136	0.573136
CG12789	0.13478	0.0857323	11	0.04464	0.24562	9	0.571658	0.571658
CG10106	-0.14759	0.227633	16	-0.01981	0.220432	20	-0.571384	0.571384
CG6147	0.2939	0.480823	12	0.10489	0.167199	11	0.571323	0.571323
CG4562	0.09327	0.348362	9	-0.07416	0.25543	13	0.570562	0.570562
CG7562	0.0785	0.210193	12	-0.03967	0.203924	9	0.569477	0.569477
CG17299	0.17541	0.404379	10	0.00868	0.213485	14	0.568998	0.568998
CG14840	-0.23379	0.391712	13	-0.03905	0.306556	17	-0.567	0.567
CG6461	0.2505	0.440108	15	0.08163	0.191251	20	0.56686	0.56686
CG6295	0.11147	0.422956	15	-0.07357	0.2541	20	0.566796	0.566796
CG11876	0.15048	0.201227	15	0.05528	0.143346	20	0.566153	0.566153
CG10992	0.06037	0.314228	16	-0.08389	0.208172	20	0.565043	0.565043
CG13492	0.25031	0.29405	15	0.09295	0.266622	19	0.564576	0.564576
CG11051	0.39331	0.446506	16	0.18634	0.303566	20	0.563805	0.563805
CG8936	-0.18827	0.328256	12	-0.01505	0.279566	9	-0.563521	0.563521
CG32046	-0.31583	0.278672	11	-0.1906	0.191236	20	-0.563434	0.563434
CG11265	0.14605	0.211445	14	0.03571	0.185472	20	0.562482	0.562482
CG10602	0.18191	0.209468	14	0.04623	0.273078	14	0.562351	0.562351
CG3972	-0.22803	0.267338	16	-0.1147	0.150671	20	-0.55959	0.55959
CG7354	-0.02218	0.202857	9	0.11285	0.268535	13	-0.558745	0.558745
CG6803	0.33085	0.425501	13	0.1799	0.157989	18	0.558719	0.558719
CG32156	0.06397	0.236201	13	-0.0713	0.251553	9	0.557858	0.557858
CG5499	0.16132	0.362345	13	-0.0119	0.249379	11	0.55775	0.55775
CG18648	-0.05757	0.255825	14	0.07276	0.200165	9	-0.556858	0.556858
CG9434	0.13112	0.387615	16	-0.12837	0.537121	18	0.555932	0.555932
CG4821	-0.01959	0.253733	13	-0.16039	0.253418	20	0.555332	0.555332
CG11979	-0.05034	0.228261	12	0.0676	0.200799	15	-0.553697	0.553697
CG12530	-0.05424	0.205588	16	-0.15828	0.173808	20	0.553603	0.553603
CG15358	-0.09965	0.201688	9	-0.00276	0.160732	16	-0.552155	0.552155
CG4857	0.10785	0.403675	14	-0.08663	0.276163	9	0.549722	0.549722
CG9090	0.09339	0.309857	14	0.25208	0.27443	20	-0.549067	0.549067
CG11110	-0.13038	0.210865	11	0.00342	0.285017	9	-0.547837	0.547837
CG9865	0.2172	0.210216	13	0.08129	0.276544	18	0.546418	0.546418
CG31536	-0.10088	0.215872	12	0.02483	0.24968	9	-0.545708	0.545708
CG8627	0.1877	0.300531	15	0.05066	0.215026	20	0.544521	0.544521
CG17814	0.04489	0.273989	15	-0.15729	0.444338	20	0.544474	0.544474
CG6830	0.01372	0.212875	11	0.15546	0.312619	10	-0.544375	0.544375
CG7289	0.0627	0.223184	11	-0.06527	0.242346	18	0.544373	0.544373
CG4123	0.52436	0.486682	10	0.83166	0.61162	18	-0.541976	0.541976
CG3344	0.5774	0.481414	10	0.37929	0.26116	11	0.541221	0.541221
CG11444	0.35154	0.42615	15	0.16754	0.241228	13	0.54071	0.54071
CG7886	-0.15052	0.481451	9	-0.0105	0.158862	20	-0.540669	0.540669
CG8421	0.19993	0.264262	9	0.35211	0.294686	12	-0.540322	0.540322
CG15470	-0.16918	0.318772	11	-0.06357	0.127692	20	-0.540219	0.540219
CG14902	0.20034	0.29474	10	0.03805	0.303875	17	0.540082	0.540082
CG8036	0.18314	0.378791	15	0.01812	0.250711	20	0.539983	0.539983
CG10103	0.13961	0.116782	10	0.02553	0.297392	11	0.539674	0.539674
CG8325	-0.09118	0.290783	11	0.04665	0.227073	13	-0.537824	0.537824
CG6509	-0.12782	0.202742	15	0.00064	0.300626	9	-0.536483	0.536483
CG9127	0.21897	0.278072	14	0.06317	0.309868	9	0.536291	0.536291
CG6192	-0.03752	0.134204	13	-0.13846	0.258942	10	0.535668	0.535668
CG6484	0.1818	0.211678	15	0.04542	0.287094	20	0.5353	0.5353
CG11579	0.21349	0.508741	12	0.06233	0.148184	20	0.533394	0.533394
CG15021	-0.05893	0.256905	11	0.0697	0.23347	20	-0.532	0.532
CG3811	-0.16912	0.288074	14	-0.03918	0.213246	19	-0.530387	0.530387
CG13335	-0.18707	0.303818	9	0.05142	0.524128	18	-0.529165	0.529165
CG9660	0.1199	0.282132	13	0.00342	0.162798	14	0.528841	0.528841
CG6233	0.06246	0.218608	12	-0.07057	0.278198	15	0.528499	0.528499
CG3707	0.26427	0.23266	10	0.13051	0.276418	9	0.527887	0.527887
CG1404	0.09537	0.262224	16	-0.01843	0.17885	20	0.527083	0.527083
CG6568	0.23338	0.28826	11	0.11046	0.199754	18	0.526819	0.526819
CG11866	-0.26661	0.245078	13	-0.13962	0.235912	10	-0.526726	0.526726
CG15878	-0.19688	0.237585	10	-0.35751	0.372656	10	0.526448	0.526448
CG6766	0.12265	0.194663	12	0.01872	0.19962	19	0.525693	0.525693
CG9762	-0.01624	0.236563	15	0.08937	0.174444	20	-0.525249	0.525249
CG2267	-0.09183	0.178228	9	0.01795	0.223002	20	-0.524995	0.524995
CG9568	-0.09223	0.236547	10	0.04847	0.284499	20	-0.523993	0.523993
CG3291	0.14134	0.379541	10	0.02464	0.14458	20	0.523552	0.523552
CG9425	0.20176	0.491811	9	0.02764	0.23027	14	0.523492	0.523492
CG11137	0.14163	0.247051	16	0.03541	0.148791	13	0.523243	0.523243
CG10109	-0.28433	0.183443	16	-0.16577	0.261315	20	-0.52297	0.52297
CG13329	-0.20123	0.147545	11	-0.08841	0.255265	19	-0.522877	0.522877
CG12404	-0.26277	0.249347	9	-0.13157	0.253317	10	-0.521801	0.521801
CG7913	0.17232	0.372797	14	0.00754	0.276099	20	0.521595	0.521595
CG14688	0.15172	0.250942	9	0.29478	0.28696	18	-0.520305	0.520305
CG7777	0.04032	0.283741	15	0.19992	0.347208	9	-0.518954	0.518954
CG33147	-0.22957	0.172484	9	-0.11724	0.23636	20	-0.518759	0.518759
CG5887	0.1133	0.348656	16	-0.03337	0.230564	20	0.518178	0.518178
CG33144	-0.17999	0.340437	12	-0.02681	0.236397	9	-0.517765	0.517765
CG12400	0.20888	0.413483	9	0.05632	0.241287	20	0.517632	0.517632
CG2071	-0.24124	0.395565	14	-0.06391	0.28634	13	-0.517035	0.517035
CG17734	0.2582	0.497529	12	0.04893	0.281644	9	0.516707	0.516707
CG6393	-0.02577	0.147377	9	0.08402	0.243862	19	-0.515813	0.515813
CG1782	-0.03088	0.332301	16	-0.15904	0.178203	19	0.515428	0.515428
CG15324	-0.1419	0.259878	10	-0.03372	0.18369	19	-0.515236	0.515236
CG9027	0.27166	0.359295	9	0.10511	0.304662	16	0.51352	0.51352
CG7762	-0.07575	0.236897	14	-0.21164	0.295147	13	0.512902	0.512902
CG6812	-0.0503	0.183106	11	0.06337	0.247298	17	-0.511843	0.511843
CG5802	0.06463	0.166966	14	0.209	0.46331	9	-0.510274	0.510274
CG18676	-0.2647	0.423725	11	-0.10359	0.231349	14	-0.509851	0.509851
CG30084	0.05609	0.353769	16	-0.09535	0.247539	18	0.508992	0.508992
CG8974	0.198	0.222301	15	0.08595	0.218605	20	0.508881	0.508881
CG10672	0.05358	0.219233	12	-0.07619	0.288286	13	0.508622	0.508622
CG4020	-0.01428	0.344924	10	0.15105	0.309975	12	-0.507364	0.507364
CG2182	0.11298	0.254639	15	-0.05007	0.433412	9	0.506872	0.506872
CG12065	-0.15296	0.21858	13	-0.03683	0.23846	16	-0.505907	0.505907
CG18081	0.18232	0.291687	14	0.03066	0.308675	13	0.505759	0.505759
CG2682	0.30261	0.386855	12	0.14126	0.25663	13	0.50558	0.50558
CG5436	-0.19011	0.315001	10	-0.35841	0.351597	10	0.504952	0.504952
CG9306	-0.08754	0.225924	15	0.02377	0.216568	20	-0.504629	0.504629
CG4853	-0.11428	0.190986	14	-0.02286	0.172632	16	-0.504533	0.504533
CG9666	-0.10228	0.215602	11	-0.00729	0.169728	16	-0.504148	0.504148
CG31163	0.12802	0.182765	9	0.01641	0.243137	16	0.504104	0.504104
CG5582	-0.03312	0.239259	13	0.08949	0.249662	10	-0.50295	0.50295
CG6633	0.05639	0.26631	15	0.23285	0.421772	18	-0.502582	0.502582
CG11134	0.10193	0.350235	10	-0.03399	0.205157	12	0.501362	0.501362
CG8538	0.01726	0.12453	12	-0.07656	0.271217	9	0.500652	0.500652
CG14821	0.06181	0.276252	15	-0.06105	0.222402	20	0.500487	0.500487
CG6186	-0.06695	0.220101	12	-0.2657	0.503524	20	0.500327	0.500327
CG6668	0.00278	0.259751	16	-0.09636	0.149387	20	0.499603	0.499603
CG8481	0.00644	0.175584	12	0.13836	0.327168	17	-0.498859	0.498859
CG3861	0.0551	0.292022	15	0.1663	0.171858	20	-0.497858	0.497858
CG7266	0.27144	0.292104	12	0.45751	0.425867	19	-0.497397	0.497397
CG4753	-0.30775	0.361764	12	-0.15601	0.257312	14	-0.496661	0.496661
CG13393	-0.05483	0.362241	9	0.09196	0.264187	19	-0.496408	0.496408
CG11076	-0.31676	0.502796	16	-0.12016	0.253713	12	-0.496407	0.496407
CG17280	0.36149	0.30953	15	0.21763	0.275115	20	0.496301	0.496301
CG10305	-0.03496	0.235032	16	0.06823	0.186232	20	-0.496295	0.496295
CG12079	-0.00665	0.249799	15	0.09793	0.181711	20	-0.495895	0.495895
CG4626	0.30916	0.335602	11	0.19753	0.104009	10	0.495429	0.495429
CG4040	0.13612	0.481377	11	-0.03455	0.270125	20	0.494573	0.494573
CG7113	0.0972	0.232441	16	-0.03964	0.313011	20	0.493647	0.493647
CG7571	-0.25357	0.242869	12	-0.1185	0.311047	10	-0.49321	0.49321
CG1674	0.21072	0.197879	9	0.34594	0.310487	19	-0.492979	0.492979
CG9318	0.16534	0.24469	14	0.02615	0.318406	15	0.492153	0.492153
CG3424	-0.02492	0.369809	15	-0.16006	0.203678	20	0.491638	0.491638
CG3988	0.42702	0.33013	16	0.27459	0.294453	19	0.490504	0.490504
CG7692	-0.10791	0.257555	10	0.038	0.343463	9	-0.489224	0.489224
CG8630	-0.09788	0.254267	9	0.03213	0.275297	12	-0.488239	0.488239
CG4858	-0.1235	0.278734	14	0.00791	0.262325	18	-0.487599	0.487599
CG7188	0.01025	0.160028	13	-0.07832	0.196135	20	0.486886	0.486886
CG3566	-0.01801	0.251515	9	0.10952	0.27091	11	-0.486417	0.486417
CG14296	0.09083	0.246909	10	-0.01613	0.205148	17	0.484827	0.484827
CG3127	0.43358	0.539728	16	0.25166	0.244127	20	0.484468	0.484468
CG2926	0.04787	0.242053	11	-0.0682	0.238624	18	0.483777	0.483777
CG31116	0.15957	0.356997	13	0.01333	0.255095	15	0.483587	0.483587
CG3978	-0.22204	0.299549	12	-0.11091	0.188997	20	-0.482222	0.482222
CG13905	0.05263	0.264691	14	0.20786	0.384846	13	-0.481268	0.481268
CG5010	-0.0399	0.196153	16	-0.11579	0.127773	20	0.479817	0.479817
CG3263	-0.21219	0.276815	16	-0.07562	0.295245	12	-0.479675	0.479675
CG5830	-0.19914	0.353689	13	-0.06451	0.218738	15	-0.47844	0.47844
CG14613	-0.14329	0.2131	15	-0.02252	0.318334	9	-0.478178	0.478178
CG2968	0.27962	0.243405	16	0.17885	0.184645	20	0.478126	0.478126
CG31098	-0.00064	0.324164	9	0.12997	0.242937	15	-0.47773	0.47773
CG31729	0.02406	0.262144	16	-0.08495	0.196315	17	0.477628	0.477628
CG4452	-0.03841	0.155263	9	0.1032	0.437718	9	-0.477621	0.477621
CG33261	0.16694	0.391716	9	0.0009	0.308029	10	0.47758	0.47758
CG5284	0.14427	0.489795	14	-0.04336	0.282068	12	0.476314	0.476314
CG10811	0.06535	0.221547	15	-0.03902	0.21794	18	0.475317	0.475317
CG6222	0.28173	0.373999	12	0.13753	0.218993	10	0.475058	0.475058
CG12101	-0.03872	0.263226	16	-0.1471	0.197275	18	0.474704	0.474704
CG15800	0.15245	0.366272	15	0.00905	0.252389	19	0.473843	0.473843
CG15626	-0.03455	0.125519	9	0.07374	0.313613	11	-0.472943	0.472943
CG10754	0.04485	0.157144	10	0.123	0.171114	14	-0.472797	0.472797
CG1059	0.12893	0.266241	16	0.01368	0.227934	19	0.469554	0.469554
CG18525	0.02532	0.357315	11	-0.09531	0.196943	18	0.467969	0.467969
CG1742	-0.15296	0.207604	15	-0.28602	0.352615	17	0.467466	0.467466
CG33484	-0.03879	0.130465	15	0.04202	0.219196	14	-0.466299	0.466299
CG7590	0.15366	0.355372	15	0.01757	0.24467	20	0.46588	0.46588
CG2244	0.04782	0.121479	14	0.1355	0.240235	18	-0.465692	0.465692
CG31628	0.0469	0.245058	13	0.16395	0.256772	16	-0.465369	0.465369
CG5263	0.21297	0.500119	15	0.01261	0.315946	9	0.464814	0.464814
CG5214	0.20426	0.342526	15	0.08669	0.186732	20	0.463785	0.463785
CG9056	0.13367	0.228376	13	0.02064	0.256513	16	0.463427	0.463427
CG15441	0.27915	0.308526	16	0.14422	0.276531	19	0.463426	0.463426
CG13211	-0.08143	0.210771	12	0.03728	0.316952	9	-0.46321	0.46321
CG2118	0.12431	0.304775	13	0.02085	0.172448	20	0.460688	0.460688
CG8280	-0.14434	0.267553	16	-0.0341	0.217954	20	-0.459337	0.459337
CG12000	-0.16908	0.331092	13	-0.08605	0.0857052	20	-0.455277	0.455277
CG5502	-0.09838	0.208913	16	-0.01667	0.156378	20	-0.454634	0.454634
CG13369	-0.03345	0.161844	11	0.0466	0.184928	19	-0.453635	0.453635
CG7322	0.05216	0.225934	12	0.17045	0.282864	19	-0.45352	0.45352
CG3356	0.10544	0.333856	11	-0.05223	0.361895	11	0.453237	0.453237
CG13926	0.01202	0.207644	12	-0.08781	0.238252	9	0.452207	0.452207
CG4153	0.11802	0.373392	11	0.00075	0.190041	18	0.451754	0.451754
CG15445	-0.137	0.233572	12	-0.03434	0.224247	17	-0.450055	0.450055
CG32512	-0.17832	0.259901	12	-0.06445	0.249228	13	-0.447688	0.447688
CG8233	0.13628	0.224241	10	0.01256	0.320657	12	0.446914	0.446914
CG31108	0.05362	0.17055	14	-0.03599	0.232781	13	0.446904	0.446904
CG6214	0.07994	0.23886	15	0.2158	0.41361	9	-0.446334	0.446334
CG6206	-0.23603	0.313266	13	-0.41481	0.504259	11	0.446053	0.446053
CG7196	0.28303	0.454649	9	0.10896	0.342065	12	0.445973	0.445973
CG7369	0.11715	0.209463	9	0.0037	0.295586	10	0.445267	0.445267
CG7506	0.0301	0.240177	11	-0.08624	0.284576	10	0.445202	0.445202
CG6666	0.27043	0.358063	15	0.15744	0.175693	20	0.445103	0.445103
CG14683	-0.00772	0.151172	13	-0.12198	0.394011	10	0.445016	0.445016
CG9281	0.16569	0.455375	15	0.01672	0.234835	18	0.44458	0.44458
CG9456	0.19203	0.363455	9	0.07013	0.224013	16	0.444546	0.444546
CG32177	-0.00942	0.181131	11	0.05846	0.135851	18	-0.443583	0.443583
CG17828	-0.06473	0.187962	10	0.01735	0.183424	16	-0.443269	0.443269
CG5857	0.02368	0.273813	11	0.14099	0.259514	19	-0.443086	0.443086
CG3752	0.00726	0.374678	14	-0.11359	0.199726	19	0.441142	0.441142
CG14792	0.06282	0.157683	16	-0.00834	0.16578	20	0.438769	0.438769
CG1818	-0.03201	0.192394	14	0.05532	0.205	16	-0.438586	0.438586
CG6770	0.06394	0.45033	16	-0.09139	0.27976	20	0.436849	0.436849
CG8860	0.16905	0.325256	12	0.06793	0.169062	18	0.436729	0.436729
CG33180	0.00351	0.130599	9	-0.08274	0.235285	16	0.436492	0.436492
CG18497	-0.01575	0.201218	15	-0.14202	0.367154	17	0.436359	0.436359
CG6584	-0.04259	0.179246	12	0.03635	0.182323	17	-0.436013	0.436013
CG31637	-0.01765	0.145912	11	-0.07845	0.135705	18	0.435603	0.435603
CG10043	-0.03808	0.15328	11	-0.14556	0.362068	9	0.434729	0.434729
CG9140	0.13364	0.301283	14	0.03489	0.175596	20	0.434353	0.434353
CG6995	0.16709	0.289709	12	0.05068	0.24269	10	0.433821	0.433821
CG3894	-0.12712	0.209991	12	-0.03888	0.198144	15	-0.433805	0.433805
CG8251	0.16393	0.267165	16	0.0498	0.26034	20	0.43334	0.43334
CG17597	0.26618	0.220715	10	0.17128	0.218097	17	0.433202	0.433202
CG4239	0.06345	0.157392	10	0.15571	0.248985	16	-0.431612	0.431612
CG9288	0.13697	0.253012	9	0.03148	0.240881	17	0.43043	0.43043
CG17377	-0.18974	0.351221	12	-0.09085	0.156993	20	-0.430277	0.430277
CG9741	0.07575	0.160915	9	-0.01005	0.219932	17	0.430068	0.430068
CG9449	0.00756	0.217982	10	-0.08205	0.20496	18	0.427507	0.427507
CG17907	-0.17698	0.321596	10	-0.06717	0.216537	16	-0.427369	0.427369
CG2637	0.08203	0.276666	16	-0.02179	0.202696	13	0.426353	0.426353
CG5180	0.14626	0.189664	13	0.04996	0.265456	12	0.426023	0.426023
CG6625	0.26395	0.441714	10	0.12401	0.215475	10	0.425874	0.425874
CG33253	-0.15028	0.151436	10	-0.05744	0.260121	16	-0.425249	0.425249
CG8451	-0.13027	0.167432	14	-0.22248	0.261084	16	0.424189	0.424189
CG17332	-0.03324	0.369916	15	0.08685	0.215048	19	-0.423789	0.423789
CG12374	-0.09644	0.327852	16	0.06118	0.410355	19	-0.422982	0.422982
CG16752	-0.10189	0.224546	13	-0.22235	0.334704	16	0.422189	0.422189
CG6386	-0.06772	0.269961	10	0.02815	0.180401	9	-0.421336	0.421336
CG18659	-0.02817	0.171945	13	-0.10278	0.180992	18	0.421055	0.421055
CG18374	0.07111	0.178303	12	-0.0265	0.28646	12	0.420042	0.420042
CG32138	-0.04693	0.168087	11	-0.12758	0.211137	14	0.419626	0.419626
CG5474	0.06712	0.305723	10	-0.02908	0.187283	18	0.419021	0.419021
CG14645	-0.03614	0.209216	16	0.07377	0.305535	20	-0.418344	0.418344
CG10510	-0.24601	0.301624	13	-0.12931	0.26002	15	-0.417776	0.417776
CG8666	-0.03414	0.210431	11	0.06282	0.251079	13	-0.417124	0.417124
CG12030	0.12784	0.227727	14	0.02879	0.244585	20	0.416801	0.416801
CG13778	-0.04158	0.144298	11	-0.10424	0.155589	15	0.415484	0.415484
CG15697	-0.02665	0.307794	16	0.07709	0.204495	20	-0.414288	0.414288
CG8254	-0.32884	0.274378	9	-0.2071	0.31187	10	-0.413926	0.413926
CG1780	-0.23922	0.251477	15	-0.14738	0.200574	20	-0.412969	0.412969
CG9591	0.08395	0.14563	16	0.15593	0.225645	9	-0.412646	0.412646
CG3762	0.05352	0.322132	15	-0.04281	0.167098	20	0.412476	0.412476
CG7178	0.31303	0.231066	9	0.22222	0.216262	20	0.411172	0.411172
CG31217	-0.25064	0.333059	11	-0.11678	0.318986	11	-0.410585	0.410585
CG14661	-0.21505	0.234853	15	-0.12032	0.227526	19	-0.410516	0.410516
CG10102	-0.25271	0.381487	9	-0.04737	0.554894	20	-0.409797	0.409797
CG2040	-0.15045	0.345894	13	-0.02666	0.246585	10	-0.408931	0.408931
CG3819	0.27496	0.456894	14	0.12132	0.312981	18	0.408679	0.408679
CG32016	0.07228	0.201838	11	-0.0186	0.243635	11	0.408015	0.408015
CG8714	-0.01466	0.271714	14	0.104	0.308697	15	-0.407986	0.407986
CG18594	0.36379	0.46279	15	0.19282	0.386831	20	0.407668	0.407668
CG18347	0.08686	0.179197	13	-0.01956	0.379998	9	0.407204	0.407204
CG9638	-0.06035	0.245575	15	0.03614	0.224846	10	-0.406644	0.406644
CG4062	0.14702	0.305279	13	0.01829	0.329449	12	0.406242	0.406242
CG1943	-0.10747	0.297223	12	-0.00485	0.223281	18	-0.405841	0.405841
CG1884	-0.01031	0.251222	16	-0.10664	0.226532	20	0.405591	0.405591
CG1583	-0.09915	0.239118	9	0.01555	0.32283	10	-0.405047	0.405047
CG7450	0.07515	0.284918	10	-0.02601	0.222697	13	0.405046	0.405046
CG9359	-0.11444	0.241939	13	-0.0268	0.199799	20	-0.404991	0.404991
CG8472	0.10354	0.324569	15	-0.0072	0.236229	20	0.404029	0.404029
CG5809	-0.03583	0.352905	9	0.06816	0.20699	17	-0.403846	0.403846
CG6597	0.01287	0.288259	16	0.12523	0.267275	14	-0.403496	0.403496
CG7430	0.13424	0.270868	16	0.04863	0.167	20	0.401617	0.401617
CG11124	-0.04858	0.241595	10	0.0675	0.317665	17	-0.40098	0.40098
CG15547	-0.19427	0.345319	10	-0.04646	0.398927	9	-0.398719	0.398719
CG4399	0.19414	0.236186	15	0.09614	0.262377	9	0.398362	0.398362
CG8864	0.02822	0.378868	14	0.15448	0.238703	11	-0.398052	0.398052
CG15693	0.19397	0.29929	16	0.09298	0.21645	19	0.397099	0.397099
CG5804	0.38861	0.434768	16	0.24065	0.320644	19	0.396872	0.396872
CG4769	0.10945	0.287588	15	0.02272	0.167077	20	0.396526	0.396526
CG8201	-0.19627	0.151011	11	-0.31121	0.367499	20	0.395417	0.395417
CG5028	0.24482	0.334711	14	0.15546	0.150431	20	0.394854	0.394854
CG14656	0.09415	0.501374	10	-0.02148	0.188847	20	0.394611	0.394611
CG4370	-0.06127	0.264134	10	0.01496	0.156184	19	-0.394141	0.394141
CG11154	0.12693	0.314749	16	0.23635	0.248572	20	-0.39362	0.39362
CG14213	0.08208	0.192242	14	0.01058	0.174742	20	0.39297	0.39297
CG4119	-0.00701	0.271179	11	-0.10443	0.235775	20	0.392288	0.392288
CG12304	-0.21954	0.278763	15	-0.31279	0.194538	14	0.391638	0.391638
CG15281	-0.22366	0.305285	10	-0.41782	0.59176	20	0.39124	0.39124
CG31151	-0.01933	0.144601	11	-0.08916	0.211804	12	0.388672	0.388672
CG7610	0.22915	0.428728	16	0.11353	0.192651	20	0.388542	0.388542
CG12859	-0.10955	0.239862	15	-0.01619	0.241275	13	-0.388162	0.388162
CG8756	-0.06685	0.315566	9	0.04344	0.260914	12	-0.387885	0.387885
CG11502	-0.25433	0.158384	11	-0.17545	0.228149	20	-0.387819	0.387819
CG6549	0.0296	0.193939	10	-0.06455	0.293733	10	0.386121	0.386121
CG14690	0.01113	0.249625	11	0.1223	0.31611	15	-0.386032	0.386032
CG11050	0.08493	0.262731	14	-0.015	0.256486	20	0.385744	0.385744
CG31052	-0.00841	0.223106	10	0.1073	0.371629	11	-0.384541	0.384541
CG7525	-0.12587	0.278987	12	-0.03195	0.206543	11	-0.384383	0.384383
CG11793	0.02087	0.264041	16	-0.06272	0.180809	20	0.383791	0.383791
CG16944	0.23322	0.413203	16	0.37149	0.320239	20	-0.38243	0.38243
CG12852	0.02127	0.116907	16	-0.01004	0.054312	20	0.381216	0.381216
CG14814	0.132	0.463829	12	0.00831	0.187266	12	0.379944	0.379944
CG5081	-0.01189	0.268441	14	-0.1015	0.198497	12	0.379447	0.379447
CG2227	0.02952	0.225564	10	0.10052	0.168118	20	-0.379138	0.379138
CG18258	-0.18198	0.353766	9	-0.04755	0.35554	14	-0.37884	0.37884
CG13389	0.01427	0.197967	16	-0.06067	0.198797	20	0.377668	0.377668
CG7294	-0.1491	0.178061	16	-0.06884	0.240874	20	-0.376884	0.376884
CG18547	0.07918	0.204604	9	0.182	0.305293	19	-0.376729	0.376729
CG11070	-0.03699	0.31711	16	-0.15363	0.301087	14	0.376705	0.376705
CG5192	0.08476	0.315727	14	-0.02618	0.270447	12	0.376287	0.376287
CG32810	0.02165	0.136965	13	-0.03933	0.185583	14	0.376016	0.376016
CG6412	0.05127	0.208166	13	-0.01569	0.158801	20	0.375657	0.375657
CG7319	0.04035	0.191075	15	-0.03631	0.215741	18	0.374812	0.374812
CG33188	0.02501	0.231324	16	-0.05482	0.197014	17	0.373649	0.373649
CG1725	0.08945	0.351778	9	0.00478	0.170738	20	0.373123	0.373123
CG10810	0.21178	0.291846	16	0.09642	0.330525	13	0.37311	0.37311
CG9265	-0.02206	0.202895	11	-0.10937	0.269464	10	0.372173	0.372173
CG3731	0.17855	0.440614	16	0.0713	0.167481	20	0.37127	0.37127
CG5910	0.00357	0.248052	11	-0.08709	0.2413	12	0.370753	0.370753
CG10118	0.15093	0.266207	10	0.04082	0.317299	16	0.369934	0.369934
CG4001	0.31243	0.535245	14	0.15294	0.345705	17	0.369786	0.369786
CG9535	-0.06306	0.273978	16	-0.16061	0.256652	20	0.369015	0.369015
CG8808	0.09001	0.20022	11	0.00903	0.231021	19	0.368548	0.368548
CG5725	0.01136	0.300341	12	-0.1011	0.311617	10	0.368158	0.368158
CG7254	0.20578	0.264824	16	0.11568	0.230932	20	0.366267	0.366267
CG9035	0.08848	0.2015	12	0.01584	0.196137	14	0.365738	0.365738
CG1417	0.11006	0.157434	14	0.0452	0.205552	10	0.365443	0.365443
CG4824	0.23901	0.401382	16	0.12488	0.224104	16	0.364932	0.364932
CG5905	-0.1323	0.234149	9	-0.04369	0.251554	9	-0.364873	0.364873
CG33466	0.28021	0.465136	10	0.14751	0.291415	14	0.364762	0.364762
CG5383	-0.0789	0.258396	14	0.00743	0.216402	15	-0.364762	0.364762
CG1821	0.1953	0.403194	15	0.0858	0.223432	20	0.364425	0.364425
CG1049	-0.02447	0.15211	15	-0.1	0.251581	19	0.363655	0.363655
CG15162	0.27747	0.628308	10	0.10706	0.309684	10	0.363351	0.363351
CG9291	0.07681	0.177741	11	0.01891	0.148396	18	0.362948	0.362948
CG1554	-0.14591	0.264675	14	-0.22508	0.175348	15	0.362382	0.362382
CG15362	-0.11372	0.129822	11	-0.04417	0.269137	9	-0.361273	0.361273
CG8869	-0.43866	0.491992	14	-0.22959	0.647714	20	-0.358246	0.358246
CG8174	-0.20896	0.321674	10	-0.11418	0.213727	11	-0.357485	0.357485
CG13195	-0.23972	0.339814	13	-0.09434	0.479598	12	-0.357278	0.357278
CG9829	-0.00614	0.143159	15	0.07145	0.287315	16	-0.356634	0.356634
CG6773	0.02246	0.206142	11	-0.04071	0.161391	20	0.356348	0.356348
CG8773	-0.05956	0.26088	15	0.03309	0.259345	17	-0.356258	0.356258
CG4560	-0.03186	0.289159	14	0.05687	0.206013	13	-0.356166	0.356166
CG11190	0.10037	0.15694	14	0.03976	0.189662	10	0.355329	0.355329
CG12825	0.01026	0.267388	12	0.0931	0.188523	9	-0.35464	0.35464
CG17320	0.19162	0.246244	10	0.09944	0.276438	9	0.353795	0.353795
CG8256	-0.03909	0.354031	14	0.06187	0.237841	20	-0.353398	0.353398
CG3295	-0.14022	0.211618	14	-0.2261	0.284538	11	0.352397	0.352397
CG32137	-0.18678	0.379383	14	-0.08473	0.22735	20	-0.351955	0.351955
CG12794	0.05766	0.463104	16	0.21197	0.419911	20	-0.351417	0.351417
CG6105	0.06712	0.361047	16	0.17516	0.265814	20	-0.35062	0.35062
CG10761	0.05238	0.316118	10	0.13715	0.19774	16	-0.348461	0.348461
CG4000	0.08742	0.374477	16	0.17394	0.14902	20	-0.347159	0.347159
CG12004	0.08805	0.210109	15	0.00519	0.286813	9	0.346879	0.346879
CG18681	0.0947	0.437191	16	0.22731	0.339817	20	-0.346155	0.346155
CG4013	8e-05	0.25606	16	-0.06375	0.127663	20	0.345535	0.345535
CG11828	0.06934	0.196159	15	0.14268	0.227434	16	-0.345453	0.345453
CG2078	0.07404	0.209228	14	0.00723	0.1773	13	0.344639	0.344639
CG7720	0.11206	0.363944	12	0.25479	0.446623	19	-0.344244	0.344244
CG33113	-0.05902	0.296013	16	-0.14543	0.215648	20	0.343762	0.343762
CG11271	0.05446	0.195807	11	-0.01134	0.189602	20	0.343059	0.343059
CG33206	-0.38163	0.509899	14	-0.23295	0.3265	10	-0.342989	0.342989
CG13192	0.03321	0.184081	10	0.09683	0.186659	12	-0.342988	0.342988
CG4800	0.04742	0.245531	16	-0.03627	0.24376	20	0.342225	0.342225
CG6253	0.09932	0.277179	16	0.02212	0.184307	20	0.342224	0.342224
CG12292	-0.17658	0.175059	12	-0.07572	0.440449	10	-0.3411	0.3411
CG9946	0.0045	0.117544	15	-0.04092	0.146078	19	0.340252	0.340252
CG2767	-0.03686	0.278393	10	0.03944	0.197475	20	-0.339946	0.339946
CG8176	0.04707	0.171723	14	-0.0093	0.159028	12	0.339858	0.339858
CG8129	-0.35217	0.344961	9	-0.22772	0.385691	10	-0.339658	0.339658
CG4935	-0.01929	0.253735	11	0.06453	0.238725	9	-0.339379	0.339379
CG1973	0.00784	0.169503	9	-0.07572	0.316623	10	0.338389	0.338389
CG3799	-0.07597	0.241898	10	-0.15749	0.240843	13	0.337834	0.337834
CG11598	-0.25792	0.31504	11	-0.1369	0.395302	13	-0.337559	0.337559
CG8693	0.03893	0.206806	12	0.14615	0.388417	19	-0.337047	0.337047
CG18549	0.14246	0.316872	9	0.03683	0.313835	10	0.335042	0.335042
CG32697	0.33013	0.364859	11	0.23546	0.202967	11	0.333447	0.333447
CG5827	-0.07843	0.288525	16	-0.00602	0.162107	20	-0.33171	0.33171
CG6950	-0.02663	0.199579	12	-0.1037	0.255531	17	0.331657	0.331657
CG2957	-0.10116	0.193099	10	-0.1919	0.347953	11	0.33091	0.33091
CG3036	0.08755	0.284668	12	0.18304	0.291506	20	-0.330482	0.330482
CG7360	0.064	0.399638	9	0.20141	0.431996	10	-0.329782	0.329782
CG6467	0.00668	0.44097	16	0.12117	0.272855	20	-0.329398	0.329398
CG9796	0.00552	0.229432	15	-0.05942	0.175257	20	0.327194	0.327194
CG18255	0.00701	0.270406	10	0.10291	0.307087	18	-0.326205	0.326205
CG8994	0.04032	0.313281	15	-0.04539	0.224997	20	0.326101	0.326101
CG14041	-0.41572	0.299675	9	-0.29527	0.426423	11	-0.326081	0.326081
CG8053	-0.07492	0.266438	16	-0.00702	0.162168	20	-0.325644	0.325644
CG15577	-0.07667	0.387438	12	0.03564	0.298837	11	-0.325476	0.325476
CG1448	0.01201	0.197834	15	-0.06411	0.289858	10	0.324406	0.324406
CG9949	0.11148	0.191186	15	0.0502	0.18607	11	0.324196	0.324196
CG30492	-0.07039	0.289805	12	0.01068	0.214955	13	-0.323139	0.323139
CG9853	0.09185	0.16774	12	0.02666	0.233714	13	0.322649	0.322649
CG9765	0.08188	0.322107	13	-0.00395	0.225595	18	0.322587	0.322587
CG14750	-0.02931	0.189973	9	-0.1066	0.282129	11	0.32116	0.32116
CG7055	0.00527	0.21292	14	-0.06245	0.209847	20	0.320777	0.320777
CG11911	0.14442	0.270325	15	0.25742	0.414831	20	-0.320204	0.320204
CG15101	-0.01889	0.406037	10	-0.14425	0.385376	20	0.319582	0.319582
CG13008	-0.0353	0.366358	9	0.05033	0.220549	18	-0.318148	0.318148
CG2139	0.20121	0.475576	14	0.06773	0.341379	10	0.318067	0.318067
CG11821	-0.03232	0.178013	11	-0.09956	0.250517	10	0.316366	0.316366
CG9485	-0.00505	0.211483	15	-0.08917	0.309751	20	0.314307	0.314307
CG7597	-0.15488	0.247867	15	-0.08882	0.181055	19	-0.313778	0.313778
CG7399	-0.14207	0.165227	13	-0.07941	0.223616	19	-0.313464	0.313464
CG1161	0.07117	0.248563	13	0.00458	0.191388	19	0.310276	0.310276
CG31692	0.18262	0.236579	16	0.26732	0.30217	20	-0.310235	0.310235
CG7603	0.19754	0.271365	11	0.11623	0.259194	20	0.308562	0.308562
CG18106	-0.1205	0.255178	15	-0.01904	0.439787	10	-0.308369	0.308369
CG11111	-0.02046	0.305176	9	0.05472	0.210108	15	-0.30591	0.30591
CG9005	0.1886	0.361678	13	0.09638	0.252629	16	0.305858	0.305858
CG6055	-0.30111	0.37619	13	-0.20139	0.270166	11	-0.3044	0.3044
CG17273	-0.11725	0.339014	16	-0.05367	0.106406	20	-0.303069	0.303069
CG5546	0.1143	0.256723	13	0.04141	0.23039	19	0.302338	0.302338
CG10334	-0.0404	0.0992135	11	0.01526	0.28023	10	-0.300197	0.300197
CG9990	-0.0734	0.290147	15	-0.16273	0.303562	20	0.299954	0.299954
CG8857	0.1015	0.289998	15	0.0326	0.184614	20	0.299854	0.299854
CG13131	-0.18782	0.397199	12	-0.08447	0.284858	10	-0.298583	0.298583
CG12264	-0.02923	0.140336	10	0.02673	0.219088	15	-0.298314	0.298314
CG7582	0.04747	0.325942	12	0.14707	0.344982	11	-0.297271	0.297271
CG7875	-0.22187	0.325281	16	-0.15089	0.171287	20	-0.296085	0.296085
CG1759	-0.01317	0.235576	15	-0.08599	0.260751	11	0.295743	0.295743
CG15452	0.07813	0.191583	11	0.00508	0.303751	11	0.294953	0.294953
CG12307	0.04142	0.236067	10	0.11869	0.276074	19	-0.294611	0.294611
CG15224	0.06426	0.17754	15	0.01096	0.185966	15	0.293255	0.293255
CG9310	0.21715	0.306829	16	0.13278	0.270714	16	0.292168	0.292168
CG10888	-0.04035	0.229319	9	-0.12126	0.30561	15	0.292093	0.292093
CG30178	0.30148	0.32756	15	0.20101	0.364402	13	0.291501	0.291501
CG3379	0.13112	0.302124	15	0.05874	0.209191	20	0.29066	0.29066
CG11878	0.33175	0.300457	9	0.44582	0.437756	19	-0.289794	0.289794
CG10207	-0.00221	0.189059	13	-0.07715	0.338871	12	0.287161	0.287161
CG6168	-0.0523	0.22907	9	0.02376	0.283832	17	-0.287154	0.287154
CG32654	-0.13271	0.296657	13	-0.05777	0.236479	18	-0.286342	0.286342
CG5065	-0.09822	0.349043	13	-0.01926	0.22952	18	-0.282361	0.282361
CG17633	0.31088	0.536419	15	0.18282	0.394732	20	0.281169	0.281169
CG6750	-0.05509	0.244561	16	-0.10935	0.147177	18	0.281133	0.281133
CG6151	0.1924	0.433255	10	0.09709	0.256875	11	0.279612	0.279612
CG11448	0.00076	0.241782	12	0.06435	0.213268	10	-0.277903	0.277903
CG8867	-0.39249	0.300537	11	-0.55886	0.767039	20	0.276589	0.276589
CG31762	-0.17892	0.284377	10	-0.09156	0.335012	20	-0.274602	0.274602
CG9022	-0.07404	0.25997	14	-0.00946	0.216271	16	-0.272877	0.272877
CG8834	0.2543	0.321415	13	0.16629	0.324433	19	0.272302	0.272302
CG33066	-0.01513	0.136327	9	-0.0737	0.265933	14	0.272143	0.272143
CG12505	0.37286	0.541946	15	0.21854	0.591238	17	0.271627	0.271627
CG9769	0.08548	0.234271	13	0.02497	0.218227	20	0.269475	0.269475
CG2041	-0.0693	0.214945	16	-0.01546	0.184622	15	-0.268834	0.268834
CG6202	0.08713	0.186324	16	0.03533	0.205202	10	0.267583	0.267583
CG9468	-0.2215	0.341206	10	-0.35453	0.583803	18	0.267579	0.267579
CG7998	-0.02248	0.223326	15	0.02304	0.131547	20	-0.266385	0.266385
CG10091	0.23692	0.316652	11	0.33178	0.379127	19	-0.266296	0.266296
CG30118	-0.14328	0.279936	16	-0.07	0.272402	15	-0.265228	0.265228
CG32737	-0.09279	0.309273	11	-0.03192	0.186137	20	-0.264848	0.264848
CG1065	0.1099	0.318256	16	0.04134	0.211455	20	0.26479	0.26479
CG4841	0.17834	0.313659	9	0.26149	0.314723	20	-0.264478	0.264478
CG6903	-0.06001	0.163397	14	-0.00256	0.265179	16	-0.263918	0.263918
CG12701	0.04142	0.265021	16	-0.01595	0.179969	20	0.263443	0.263443
CG2845	0.09054	0.278114	15	0.16208	0.26563	14	-0.26293	0.26293
CG33298	0.22327	0.300433	12	0.31403	0.409146	9	-0.261538	0.261538
CG31352	-0.09266	0.196348	12	-0.03195	0.260376	16	-0.26063	0.26063
CG12846	-0.00954	0.30056	11	0.07213	0.328714	14	-0.258183	0.258183
CG18143	-0.09065	0.13353	15	-0.14606	0.325407	11	0.258071	0.258071
CG18628	-0.07523	0.265887	12	0.00094	0.313337	20	-0.257729	0.257729
CG10475	-0.04095	0.361882	11	-0.1606	0.528088	18	0.257287	0.257287
CG1697	0.22742	0.373969	14	0.14974	0.219708	12	0.256563	0.256563
CG1240	-0.23009	0.29061	12	-0.15683	0.281009	13	-0.256497	0.256497
CG5654	-0.01552	0.291463	15	-0.07322	0.175317	20	0.256338	0.256338
CG9050	0.15547	0.479898	11	0.0516	0.351232	15	0.256047	0.256047
CG9994	0.0964	0.307678	10	0.16164	0.228505	20	-0.255947	0.255947
CG5167	-0.10636	0.363515	15	-0.0339	0.216712	18	-0.255645	0.255645
CG1486	0.01436	0.211171	16	-0.06241	0.453628	10	0.252181	0.252181
CG3283	0.10117	0.281252	13	0.03529	0.251508	20	0.25028	0.25028
CG3433	0.21321	0.315797	11	0.14349	0.258138	20	0.250253	0.250253
CG4311	0.09898	0.188088	13	0.05211	0.186925	20	0.250129	0.250129
CG12348	-0.10667	0.323872	12	-0.0467	0.192184	20	-0.248254	0.248254
CG9277	0.02188	0.337805	16	0.08617	0.202051	20	-0.245021	0.245021
CG1599	0.04005	0.221633	14	0.09335	0.213482	14	-0.244992	0.244992
CG30278	0.04852	0.24375	16	-0.00138	0.170778	19	0.244444	0.244444
CG30122	0.03151	0.322368	14	0.11374	0.352299	13	-0.244166	0.244166
CG7870	-0.16878	0.294519	11	-0.09488	0.317071	12	-0.241279	0.241279
CG15096	0.40377	0.370053	13	0.31589	0.364227	20	0.239767	0.239767
CG17654	0.01002	0.321657	15	0.08098	0.276959	20	-0.239636	0.239636
CG13776	-0.01437	0.369878	9	-0.08543	0.242635	12	0.239124	0.239124
CG11376	0.01163	0.232669	13	-0.05036	0.294654	10	0.238773	0.238773
CG14039	-0.06732	0.210203	13	-0.02012	0.189567	20	-0.23875	0.23875
CG32491	-0.03706	0.139877	9	0.0193	0.316196	11	-0.237954	0.237954
CG4994	0.05474	0.180429	16	0.09866	0.188027	20	-0.237855	0.237855
CG11880	-0.03371	0.237448	14	-0.09786	0.321773	9	0.237202	0.237202
CG5077	-0.04701	0.298799	15	0.02484	0.314107	15	-0.234457	0.234457
CG17364	-0.09985	0.305579	14	-0.01572	0.397996	20	-0.233732	0.233732
CG14026	0.05395	0.126567	13	0.01097	0.25967	10	0.233032	0.233032
CG1832	0.10425	0.212737	13	0.05011	0.249081	17	0.23203	0.23203
CG12218	0.01111	0.192416	15	-0.02757	0.145299	18	0.232012	0.232012
CG8949	-0.03231	0.267506	11	0.02294	0.203399	9	-0.231503	0.231503
CG2852	-0.0761	0.235993	15	-0.12159	0.168996	20	0.230085	0.230085
CG1659	-0.12759	0.195355	15	-0.08335	0.193062	12	-0.227647	0.227647
CG9224	-0.15363	0.285379	10	-0.08559	0.307988	18	-0.226865	0.226865
CG6503	-0.04268	0.255472	15	0.02013	0.293257	20	-0.226699	0.226699
CG7970	0.05058	0.149184	11	0.0967	0.261306	11	-0.224707	0.224707
CG10126	0.06048	0.255012	9	0.00226	0.263097	14	0.223981	0.223981
CG1637	-0.09178	0.280935	12	-0.14977	0.246756	20	0.223405	0.223405
CG4461	0.13933	0.123079	16	0.17928	0.227356	20	-0.220705	0.220705
CG2789	0.23906	0.231348	14	0.18758	0.234754	20	0.220611	0.220611
CG9527	0.01794	0.376805	11	-0.04457	0.208412	13	0.218879	0.218879
CG14981	0.34454	0.445579	10	0.25504	0.375838	11	0.218801	0.218801
CG11887	-0.02197	0.201734	16	-0.07259	0.273522	12	0.21772	0.21772
[truncated: 317 more rows]
